# Supplementary material for: Systematic analysis on multiple Gene Expression Omnibus data sets reveals fierce immune response in hepatitis B virus‐related acute liver failure
Source: J Cell Mol Med. 2020 Jul 19;24(17):9798–809. doi: 10.1111/jcmm.15561 (PMC7520256; doi:10.1111/jcmm.15561)
Supplement: Supplementary file 2 — Table S1 [file JCMM-24-9798-s002.csv]

	logFC	AveExpr	t	P.Value	adj.P.Val	B
C9	-6.933860875	10.4290218928571	-11.1463591592018	5.68709355453072e-12	1.8365217473775e-10	17.2759385796423
GNMT	-6.427682025	8.56336307142857	-15.7750124085369	1.00983411479036e-15	1.75702430507017e-13	25.9327814265069
CFHR4	-6.3855761	10.0781957857143	-14.017541306482	2.08272669062258e-14	1.95514757194584e-12	22.91122171038
POU2AF1	6.270593175	6.3248405	19.685951921454	2.87705046824904e-18	1.41628072196757e-15	31.7253048944082
F9	-6.23655405	11.2721522142857	-8.61169312077797	1.82327980248483e-09	2.35741551912564e-08	11.4566162886775
LPA	-6.2340796	8.12898725	-18.9109091611469	8.45619416830875e-18	3.55565347706199e-15	30.6668304168873
CFHR3	-6.2273056	9.89844292857143	-20.2194552769013	1.3990182260754e-18	8.06753853053707e-16	32.4310628120011
AVPR1A	-6.1419807	8.17831307142857	-20.2949821888351	1.26496358532501e-18	7.50904707135726e-16	32.5295221207402
AMDHD1	-5.9761309	9.57957817857143	-16.4780126084279	3.24187559247538e-16	7.49494202888437e-14	27.0625100496377
APOF	-5.9262971	9.20882910714286	-15.265405005528	2.36094613217052e-15	3.50374821952923e-13	25.0865948687187
HAO2	-5.86180115	9.26522832142857	-21.2016094322437	3.87081630088882e-19	3.39919652088433e-16	33.6843382184601
AKR1D1	-5.842928225	9.32925628571429	-8.85454779407535	1.01163029938075e-09	1.42734801973295e-08	12.050899196213
HSD17B6	-5.7750368	10.6950807857143	-8.9232682456452	8.57515946136726e-10	1.24610215845597e-08	12.2176495486081
ADH1A	-5.712378775	10.6351331785714	-8.36420133422255	3.34990971271531e-09	3.92704649512396e-08	10.843031470638
CFHR5	-5.695479975	9.09028510714286	-11.4697895196604	2.88655224722059e-12	1.05272491526943e-10	17.9588794020589
ADH1C	-5.640387425	11.1525402857143	-13.3454069946678	7.15576633673691e-14	5.13443771667762e-12	21.6746168855036
SLC6A1	-5.499492625	7.85136989285714	-18.7367926868184	1.08299410909051e-17	4.2034750199565e-15	30.4234230846901
SLC38A4	-5.48198255	8.94957882142857	-9.34824568582313	3.12862796166432e-10	5.15891324757116e-09	13.2349348196802
AZGP1	-5.47363205	10.3497864285714	-10.5740096620459	1.94809589257197e-11	4.95194198989672e-10	16.0351782973082
C8A	-5.452228375	10.3176337142857	-9.10384885030896	5.57073393450326e-10	8.50485045386380e-09	12.652844541935
SERPIND1	-5.39925835	10.4997801071429	-8.09826457776129	6.49783583832979e-09	6.92793559033334e-08	10.1748926724402
CYP1A2	-5.38912817500001	10.7792693928571	-15.1120456088439	3.06186482852985e-15	4.25537327141029e-13	24.827296673326
ORM1	-5.379535425	12.1867966785714	-8.55359782446922	2.10161213924579e-09	2.64774268454418e-08	11.3133035959542
SLC22A1	-5.377963675	9.740247	-9.75976637090757	1.20545233536226e-10	2.2653300265006e-09	14.197132610085
TFR2	-5.364032875	10.4237864285714	-10.4356793757608	2.63935974904937e-11	6.37966440898964e-10	15.7290133527977
C8B	-5.36113335	10.3209459642857	-12.6442690190443	2.72433464761439e-13	1.55765569951278e-11	20.3328207033955
PLG	-5.35315135	11.3021735357143	-7.98188661519149	8.70830987714057e-09	8.97191517357469e-08	9.87967525221346
CDO1	-5.3391805	9.92546435714286	-9.58935003613929	1.78447688024335e-10	3.16764264502651e-09	13.8014008357037
KRT19	5.320693575	5.08351196428571	15.7467672381258	1.05789583846844e-15	1.80945014472954e-13	25.8864924703503
AKR1B10	5.313613325	7.06054153571429	9.08421013343604	5.83706598648848e-10	8.85785735378172e-09	12.6057254987404
MMP7	5.309320125	5.71316860714286	27.0364249935931	4.83316320370997e-22	2.43869332351196e-18	40.0931727183128
LOC100507389	-5.3091509	7.56122889285714	-10.6823658796172	1.53825348197878e-11	4.08507500352338e-10	16.2732797908373
SPP2	-5.259822275	9.43383903571429	-11.0891674619856	6.42003209145149e-12	2.01517119287349e-10	17.1538203127679
THRSP	-5.2592392	8.75926742857143	-12.3450975486839	4.89752579608326e-13	2.51536514612094e-11	19.7434846291461
CNDP1	-5.251709325	8.67695582142857	-12.3450612825744	4.89787693814364e-13	2.51536514612094e-11	19.743412564669
SLC13A5	-5.241514725	8.72985871428572	-12.6673179572581	2.60502988018192e-13	1.51084247332505e-11	20.3778008071985
CYP4F3	-5.2177944	10.06205525	-10.7291295155242	1.38980057010332e-11	3.76009985340419e-10	16.3755727190899
ARG1	-5.19747425	11.4247713571429	-6.77903249806129	1.97954782846697e-07	1.37060767828298e-06	6.7345140450816
GYS2	-5.174605425	8.38313360714286	-9.44641184722879	2.48698540678278e-10	4.21097537458866e-09	13.466505206133
ADH4	-5.1376899	11.36265325	-6.46810180093929	4.55694627918721e-07	2.89041001737384e-06	5.89699666577504
HPX	-5.09353105	12.3066524642857	-10.2902389639705	3.64164178448826e-11	8.50685834911186e-10	15.4044376644533
A1BG	-5.0613041	10.8816832142857	-11.8852918933325	1.23001255067106e-12	5.27765668205849e-11	18.8174267239076
AGXT	-5.0527864	10.7184798928571	-9.07489342954213	5.96793791639284e-10	9.03607584145211e-09	12.5833540734617
KNG1	-5.03843705	11.9661316071429	-7.0910836118169	8.66084702268864e-08	6.65658322387376e-07	7.56583859334836
IGHM	5.0195858	9.76108832142857	11.0954012023101	6.33563963983914e-12	2.00038657213469e-10	17.1671507857842
GLS2	-4.983671175	8.00759475	-9.38623969109632	2.86225652075138e-10	4.75464389780454e-09	13.324713294771
PON3	-4.9835266	11.2138281071429	-14.8225201219424	5.03032073529257e-15	6.03587569414284e-13	24.3317538396132
MFAP3L	-4.97768665	8.25818846428571	-22.6644939833327	6.27558077599252e-20	7.91625292511607e-17	35.4482937647672
SERPINA10	-4.916161575	10.6046193571429	-8.19178693612161	5.14193262388045e-09	5.6896724861721e-08	10.4108898292179
HPR	-4.915245325	9.08795764285714	-8.64848198236316	1.66679388117031e-09	2.17599617746833e-08	11.5471402550178
HAL	-4.912953675	8.99809525	-12.8170749265819	1.95011619308799e-13	1.1963281193038e-11	20.6685920609095
KCNN2	-4.880960725	6.90617839285714	-12.1479617867088	7.24724223948347e-13	3.49930837606447e-11	19.3494946183168
ITIH4	-4.85157785	11.213738	-10.0722915969849	5.92897273011979e-11	1.26228329759502e-09	14.9128852698346
SERPINC1	-4.84871505	12.1000933928571	-6.82434126287124	1.75451011340471e-07	1.23212517810882e-06	6.85582013902353
ANGPTL3	-4.82709625	10.0070811428571	-6.83980196871033	1.6838117486849e-07	1.191597914576e-06	6.89716814731996
ANXA10	-4.826111425	8.95860657142857	-15.1713376180531	2.76840897611994e-15	3.99105702607348e-13	24.9278061308182
SLCO1B3	-4.8197932	9.49562192857143	-9.33991946369298	3.19031740015378e-10	5.2477731122497e-09	13.2152346081527
PON1	-4.817977875	11.1836393928571	-8.09133119878678	6.61185941242615e-09	7.03835224266862e-08	10.1573525466004
C3P1	-4.800171775	9.431094	-11.2693113818621	4.38823871645455e-12	1.49355517730526e-10	17.5370877701263
HPGD	-4.756573575	8.67706642857143	-11.0425718720049	7.08855199491736e-12	2.1831134887877e-10	17.0540238896222
AOX1	-4.739695725	11.1821315714286	-8.33259394681129	3.62261648885275e-09	4.19310388416816e-08	10.7640968518894
CYP8B1	-4.720224125	11.0479352857143	-7.92076951180576	1.01628927731081e-08	1.02558832419821e-07	9.72395854176092
MBL2	-4.69352815	9.35111060714286	-6.05614742080364	1.39435602339538e-06	7.84782142225014e-06	4.77555891994245
SLC10A1	-4.683009575	9.64261571428571	-10.5434029908762	2.08305948054443e-11	5.20147936683071e-10	15.9676497389682
GPLD1	-4.66072625	7.22669917857143	-18.9816505276098	7.65174516006811e-18	3.35728636012293e-15	30.7651244017478
SLCO1B1	-4.655482625	8.86199510714286	-8.7158525136032	1.41486502381924e-09	1.89868489200423e-08	11.7124534698633
CYP2C8	-4.654484125	11.5693118928571	-7.44937586610276	3.39838098445865e-08	2.91382053629635e-07	8.50760605876991
TENM1	-4.64401265	7.11630739285714	-17.5059988498537	6.5963253081211e-17	2.14731667248078e-14	28.640627840595
ACSM2A	-4.638300275	7.23825175	-10.1789668012062	4.66703754800352e-11	1.04313199148787e-09	15.1542540064838
BCHE	-4.6350185	10.071097	-8.95466467666779	7.95313154983224e-10	1.16910454530418e-08	12.2936248994058
ADGRG7	-4.627484775	6.34679264285714	-11.1948085625693	5.13364324124986e-12	1.67657478217065e-10	17.3790696698385
LINC01093	-4.6248364	7.29860582142857	-9.87357167945683	9.29598405047149e-11	1.83942005971241e-09	14.4592639422407
ACMSD	-4.6212853	8.57745932142857	-10.9986372890216	7.78442032082387e-12	2.34719170536503e-10	16.9596764590789
HMGCS2	-4.592140325	11.2800896071429	-6.12443078255351	1.15730175585345e-06	6.6376303888577e-06	4.96223746001755
C4BPA	-4.54705275	11.9854093214286	-11.1000033759667	6.27406700004491e-12	1.99416526396703e-10	17.1769891244501
RIDA	-4.5185601	10.6877384285714	-9.44452301244041	2.49796316479987e-10	4.22541036034838e-09	13.4620616038006
GBA3	-4.516386025	9.38713839285714	-8.58550819356265	1.94374278335658e-09	2.49241172785805e-08	11.392076585194
DMGDH	-4.51073585	7.98941417857143	-9.4191543897949	2.65030667247754e-10	4.44647876729961e-09	13.4023343624033
F2	-4.510530425	11.0288745714286	-8.79728196187813	1.16156506356475e-09	1.59917242004961e-08	11.911466313699
SLC27A5	-4.50233815	9.59306682142857	-13.0289954999068	1.29983143109067e-13	8.49012872935373e-12	21.075805958137
HRG	-4.49157355	11.5654873214286	-5.59926850751232	4.89043888734443e-06	2.41152523975745e-05	3.52060222860252
GHR	-4.45676125	10.0292611428571	-10.9242914017203	9.12597409548898e-12	2.67328788344345e-10	16.7994673075226
AFM	-4.456202225	9.70154371428571	-6.15896517916422	1.05336137445437e-06	6.08297356812946e-06	5.05654076203601
KLKB1	-4.43341705	10.3432864642857	-13.342499971148	7.19477745894108e-14	5.13443771667762e-12	21.6691647440164
MZB1	4.428279275	6.629849	25.5489480055092	2.32134849576863e-21	4.68517766900982e-18	38.608285034169
SERPINA7	-4.425510025	9.37625771428571	-7.37558527775377	4.11537828492056e-08	3.45798001351173e-07	8.31482309722052
PGLYRP2	-4.42319595	8.10357492857143	-8.82510532918905	1.08606979639193e-09	1.50965197662385e-08	11.9792657723601
CYP4F2	-4.4018593	9.33802246428571	-13.4045367289834	6.40781333498498e-14	4.80776567063204e-12	21.7853180698562
ITIH1	-4.401246075	11.2842173214286	-8.90281834511181	9.00687595143161e-10	1.29939797946922e-08	12.1680931606601
SLC22A7	-4.399769375	9.72010378571429	-7.25351045573631	5.6567375483204e-08	4.55768199352298e-07	7.99453917736929
GLYAT	-4.398388025	9.31722235714286	-9.01984129287106	6.80498805700319e-10	1.01661786790892e-08	12.4509266579699
CFHR2	-4.388439725	11.5482456785714	-9.61314318089498	1.68898857643443e-10	3.02474325094731e-09	13.8568833298829
ADH6	-4.3849607	10.5521957857143	-7.58766822220058	2.37811666198867e-08	2.14370382264035e-07	8.86720339378578
DPYS	-4.366786	9.84170685714286	-7.83702497561801	1.2568167452914e-08	1.23197340311881e-07	9.50983746379561
SLC2A2	-4.360469125	10.7778044285714	-8.8504970011391	1.02155414515265e-09	1.4367963283356e-08	12.0410504303721
UPB1	-4.352128425	9.63934953571429	-8.97089606904378	7.64984983309961e-10	1.1278080290829e-08	12.3328515547899
ALDH8A1	-4.3519285	10.9047896071429	-8.83813437343981	1.05246081150179e-09	1.47615125493681e-08	12.0109795333758
TTR	-4.339225075	11.3030378571429	-7.18176076488939	6.82530064438718e-08	5.39158680648401e-07	7.80551959718681
F11	-4.336610175	9.08942557142857	-13.9324536130362	2.42893394822649e-14	2.17880772786912e-12	22.7572764111505
HAO1	-4.3344407	9.61450282142857	-7.81629569144681	1.324851583596e-08	1.29176229525208e-07	9.45670251180269
CYP2C19	-4.329120975	8.53389739285714	-7.4581168276575	3.32232969845214e-08	2.86191123789413e-07	8.53040093500884
SLC17A2	-4.328487925	8.98816096428571	-7.031525717985	1.01325945438081e-07	7.64223302233482e-07	7.40793796427757
LECT2	-4.315211325	10.3500314285714	-5.4887387461445	6.63629289617547e-06	3.18526277107038e-05	3.21594993159128
HJV	-4.3121161	7.84068467857143	-10.8870803424665	9.88443136041891e-12	2.82975146308277e-10	16.7190179353131
TNFRSF17	4.290538475	5.00517603571429	15.9166645811671	8.00599361457854e-16	1.48243090938568e-13	26.1638618437827
ETNPPL	-4.2901937	9.22804007142857	-7.07097985974421	9.13163330692949e-08	6.9706412645143e-07	7.51258094189802
UGT2B17	-4.271489025	6.00335346428571	-4.69498212067728	5.98399645480269e-05	0.000231547163434208	1.03111808207859
MAT1A	-4.259128225	10.8510753214286	-7.44041631882738	3.47817445568951e-08	2.97709902625875e-07	8.48423199017614
CYP7A1	-4.2546097	5.58367117857143	-6.72319852876448	2.29762464483252e-07	1.56514246460577e-06	6.58476083242023
IGLC1	4.24286105	10.6705349642857	14.6981498655275	6.24052059628718e-15	7.28048712109042e-13	24.1164330425123
PRG4	-4.242793725	6.17683507142857	-20.6371173627639	8.04782684164762e-19	5.90379203208811e-16	32.9711320634786
FYB2	-4.2415197	8.00652292857143	-12.8076422292769	1.98586772514922e-13	1.21456873626324e-11	20.6503504625712
CYP2B6	-4.238997825	8.48150996428571	-7.56339766497354	2.5314501727144e-08	2.26071941751747e-07	8.80425581949756
CP	-4.227093375	11.3410267857143	-8.09670369795932	6.5233291900593e-09	6.95144419445443e-08	10.1709444753089
LINC00844	-4.22488075	7.14902546428571	-8.34290829214205	3.53121796591513e-09	4.10308417996921e-08	10.7898695439975
FGA	-4.20080745	12.78497575	-5.70123551029708	3.69197175548346e-06	1.87789984730148e-05	3.80139229819959
PCK1	-4.19178795	10.49437025	-4.32801060071357	0.000164615979162738	0.000575713794392919	0.0333113476318676
C6	-4.16760795	11.4498608214286	-27.1935201295938	4.11426256122012e-22	2.43869332351196e-18	40.2447883528628
TOP2A	4.165762625	5.00751039285714	10.4816152233565	2.38553620135068e-11	5.84311615920642e-10	15.8309569257816
TTC36	-4.1610983	7.55027907142857	-11.0005946127022	7.75197335987858e-12	2.34218680123397e-10	16.9638848962657
CD52	4.160157975	5.95499721428571	14.8197940983577	5.05407021904643e-15	6.03587569414284e-13	24.3270502294315
NR1I3	-4.1502863	7.35452346428571	-16.2758718746643	4.47623308385144e-16	9.55304724115656e-14	26.7420104537488
PCOLCE2	-4.1323948	6.92815382142857	-15.8928932921184	8.32312504685357e-16	1.52714211655132e-13	26.1252064852758
C4BPB	-4.123263125	10.4790080714286	-9.34072290649717	3.18431073722985e-10	5.24216505787195e-09	13.2171359914675
CPN1	-4.121331925	8.37402664285714	-11.7156092953149	1.73838261940702e-12	7.01715528149836e-11	18.4693389094224
RDH16	-4.11988575	10.1778710357143	-10.8700025461707	1.02539022355236e-11	2.91485223689539e-10	16.682037375545
F13B	-4.09901155	7.32059164285714	-9.42370863361128	2.62227287355416e-10	4.40677214046158e-09	13.4130630600304
PZP	-4.094804575	7.42163553571429	-7.65145010454886	2.0186946019953e-08	1.86468252412225e-07	9.03229313883394
C5	-4.076302625	10.9496028571429	-9.59204783404346	1.7733774723558e-10	3.15905362087883e-09	13.807695523498
CFB	-4.0503962	11.7104793928571	-11.4591306710991	2.95120109181913e-12	1.06692694788628e-10	17.9365786700177
PLTP	4.047866875	7.44269889285714	9.10481727199068	5.55792696461418e-10	8.49172141762363e-09	12.6551667439042
GZMB	4.03401685	5.56596114285714	16.4808784243006	3.22715587525713e-16	7.49494202888437e-14	27.067029154467
DEPDC7	-4.021288	7.75692632142857	-7.59833301322353	2.31376419070279e-08	2.09356266041233e-07	8.89484129768574
SPP1	4.021026425	7.81078339285714	11.7031097922296	1.78348598239674e-12	7.14208285371299e-11	18.4435601853849
SLC27A2	-4.017301225	9.883332	-5.76325978702053	3.11250488416965e-06	1.60911081140359e-05	3.97202981321024
APOA1	-4.013759625	12.3219750357143	-6.0911177371783	1.26738559350999e-06	7.20610547222542e-06	4.87119872405263
TACSTD2	3.9862268	6.77309214285714	11.6015024835491	2.1978211583199e-12	8.40125462847928e-11	18.2333046346916
MTTP	-3.985782675	8.64529775	-6.26961895648836	7.79665721099164e-07	4.65098409056182e-06	5.35817338429387
BHMT	-3.984234725	10.1328573214286	-5.22811842362157	1.36538902175672e-05	6.09008765218032e-05	2.49712183280048
ABCG5	-3.97090315	9.54531639285714	-6.66026810798214	2.71884111083141e-07	1.8182362538075e-06	6.41562793300222
ACADSB	-3.9535291	9.81904260714286	-13.353022685093	7.05459570357213e-14	5.10332993136904e-12	21.688895852543
MASP2	-3.9436293	8.60637632142857	-11.608348962517	2.16701942712083e-12	8.36270613720454e-11	18.2475114327844
PPP1R3C	-3.9411538	8.85647735714286	-10.5052049311933	2.26506249869722e-11	5.57509224526903e-10	15.8832025291991
PANK1	-3.92996035	9.80078953571429	-9.79724959185625	1.10636724949015e-10	2.10658586759055e-09	14.2836580106056
RNASE6	3.9221568	7.52598117857143	14.3940187035376	1.06357940782308e-14	1.14792637369482e-12	23.5835644872771
CLRN3	-3.91710315	7.90631407142857	-7.78321287170395	1.44130384576885e-08	1.3865507873762e-07	9.37179284953801
LOC101928505	-3.891773375	6.07231575	-14.1075448204446	1.77142213394094e-14	1.73556373443349e-12	23.0732568107812
SLCO4C1	-3.884680125	5.91896214285714	-14.6877913910213	6.35398575564278e-15	7.37025830495047e-13	24.0984322829282
RUNDC3B	-3.884589975	7.2740935	-11.8788840339481	1.24611114327546e-12	5.30596227947862e-11	18.8043443897599
PLA2G7	3.884116175	6.53877542857143	20.6237411035531	8.19036698699238e-19	5.90379203208811e-16	32.9540010064715
XDH	-3.865379675	9.73121010714286	-9.1692742148067	4.76982765581856e-10	7.40597213948715e-09	12.8094493871013
HP	-3.852654375	13.1098958571429	-7.33432630725714	4.58161177263034e-08	3.78512772848949e-07	8.20676059273298
IGF1	-3.848820175	9.22391539285714	-20.0119002198388	1.84832309753742e-18	1.03624180771105e-15	32.1586462327352
HSD11B1	-3.8341648	10.2541141428571	-15.090041286979	3.17876780970458e-15	4.36442657845357e-13	24.7899122768905
CYP4A11	-3.8286053	8.39231432142857	-6.22634124186573	8.76923964746588e-07	5.16908772794404e-06	5.2403012437856
CYP39A1	-3.8207664	7.70067260714286	-13.8614926936181	2.76277750621056e-14	2.41427227831869e-12	22.6283212970897
DIO1	-3.815588625	9.37415357142857	-6.06266272482268	1.36976270830368e-06	7.72232422952324e-06	4.79338300171985
AR	-3.809700175	9.42560053571429	-15.0806494584036	3.23005545078022e-15	4.40487899750657e-13	24.7739421593956
CYP2C9	-3.80539045	11.9634555357143	-6.82633657234179	1.74521927043813e-07	1.22730872945132e-06	6.86115768367466
AGXT2	-3.7958688	9.21669860714286	-8.46556036138786	2.60866406783786e-09	3.17363875112547e-08	11.0952869743276
IGFBP1	-3.79493165	10.5364107142857	-5.51860640503454	6.1105194522026e-06	2.95115133055289e-05	3.29829663258209
CTHRC1	3.7640036	5.3622655	7.20103356550529	6.48917482505635e-08	5.15025621290257e-07	7.85634780710577
ABCC6	-3.75822855	8.21602721428571	-8.64779858347188	1.66957193362711e-09	2.17821398425314e-08	11.5454602794592
CPS1	-3.746917625	12.0736046071429	-5.29598389319643	1.13133196662687e-05	5.15200204928477e-05	2.68430715330777
AKR1C4	-3.734751475	8.23926075	-7.81385024911214	1.33312153997879e-08	1.29794462331847e-07	9.45043068004875
CYP2A6	-3.717897125	9.66035917857143	-5.89611000377556	2.16083954523723e-06	1.15743695704679e-05	4.33701026085324
ABAT	-3.714711175	11.39630425	-11.5353337177314	2.51973878608072e-12	9.41775702212355e-11	18.0957065100317
NAT2	-3.708622575	9.12219525	-10.1471965083905	5.0110673458066e-11	1.10413070131457e-09	15.0825248505286
BHMT2	-3.70747545	9.14502875	-6.72455957429837	2.28928534147955e-07	1.56096777186087e-06	6.58841478168391
NQO1	3.706387925	6.73149417857143	6.60158443582907	3.18208156997808e-07	2.09548583612147e-06	6.25758693368549
KRT23	3.702339575	4.61702135714286	37.9166328828747	3.63845250300224e-26	7.34348868680942e-22	48.7273081870415
CYP1A1	-3.697476525	7.32178453571429	-10.176553391946	4.6923001596803e-11	1.0453056746449e-09	15.1488097854207
COL4A2	3.694616225	9.24438928571429	15.0130194106412	3.62547783549039e-15	4.75149475024042e-13	24.6586976911553
TIMP1	3.690147175	10.0807662142857	12.4970491986055	3.63137401569311e-13	2.00251425570312e-11	20.0440952066778
CTH	-3.68954645	9.59310782142857	-6.46122142596775	4.64229758018558e-07	2.93808378993056e-06	5.87836976604431
NR1I2	-3.686889525	8.68931139285714	-7.94744846348058	9.49966986319646e-09	9.66877644220344e-08	9.79198958467393
FGG	-3.6824065	12.7924173571429	-5.25490704449321	1.26769676508463e-05	5.69969343054201e-05	2.57100569244113
APOA5	-3.680441475	9.25560389285714	-7.3016916741669	4.98822901070737e-08	4.07600915478166e-07	8.12115031470597
FOLH1B	-3.676506275	7.00358253571429	-12.284034618567	5.52704922071761e-13	2.78185621999360e-11	19.6219301688696
EPB41L4B	-3.6721132	10.011916	-11.6920795744283	1.82428614388495e-12	7.27659431660671e-11	18.4207959863722
SLAMF8	3.67110875	5.47451896428571	15.2697098797717	2.34384999656829e-15	3.50374821952923e-13	25.0938420323907
LEAP2	-3.668568525	10.1012519642857	-8.83000420026432	1.07330603146052e-09	1.49706535127628e-08	11.9911926583263
RBP4	-3.6657111	12.5983178214286	-6.51453934921005	4.02097722232781e-07	2.57963710356778e-06	6.02261328647271
CYP3A43	-3.6581636	6.83514625	-6.57133739401475	3.45133250307749e-07	2.25139766999395e-06	6.17601031416102
RNASE1	3.65407385	7.280878	11.8614187355753	1.29109839259818e-12	5.4401333732378e-11	18.7686621635962
FMO5	-3.65360635	9.39331632142857	-9.83717226820004	1.00997674260697e-10	1.96381123275881e-09	14.3756102457259
APOC3	-3.6491424	12.6255280357143	-5.3327118461395	1.02190780712322e-05	4.70241825249344e-05	2.78561856454511
GZMA	3.6464181	6.70777514285714	10.9529066238148	8.58353953616974e-12	2.54019909763217e-10	16.86121341593
UGT2B4	-3.62973205	11.42123075	-5.20470504620707	1.45693316229356e-05	6.4513562998181e-05	2.43255315499078
UCP2	3.627892375	8.94882142857143	10.9107465860848	9.39488444697495e-12	2.72047278039161e-10	16.7702040713964
RNASE4	-3.6242642	8.78932089285714	-10.1207743012503	5.31694537432265e-11	1.15762576580317e-09	15.0227696082449
F12	-3.6215563	11.1656264285714	-7.59006157741095	2.36351800470707e-08	2.13340267839905e-07	8.87340696969568
ACOT12	-3.616794125	8.2191715	-6.17923544066179	9.96800018011538e-07	5.7961436944762e-06	5.11185721200723
C1QB	3.6155185	9.03823378571429	8.45256648188303	2.69345424955857e-09	3.26106701372769e-08	11.0630232604367
GPNMB	3.61407785	8.53190007142857	10.8651568241743	1.03612983195838e-11	2.93298855517756e-10	16.6715376203184
VSIG4	3.61319597499999	8.73950635714286	10.943712982951	8.75410911664178e-12	2.57933115768148e-10	16.8413866149531
SUSD2	3.612343775	5.24858557142857	9.46499883022528	2.38155892845512e-10	4.05628724497972e-09	13.5102069537409
INHBE	-3.61145015	8.61221775	-5.04875369963563	2.24506879741883e-05	9.56761476737842e-05	2.00272445570972
ALDH6A1	-3.6107788	10.3428459642857	-14.2011420935981	1.49817731094583e-14	1.51188563334099e-12	23.2408911058204
SERPINF2	-3.6065192	8.38002264285714	-7.80816277527286	1.35255948249146e-08	1.311177139055e-07	9.4358411663096
LIPC	-3.605123425	9.83684903571429	-9.4838234566362	2.27944415755512e-10	3.90875288291716e-09	13.5544206443232
IGLL3P	3.603345725	8.5017145	20.5711476465275	8.7765699002278e-19	5.90864717385796e-16	32.8865390031888
SULT2A1	-3.592217	9.91705028571429	-5.02197183135252	2.41815626448965e-05	0.00010218937999622	1.92897111190999
ALDOB	-3.582641125	12.721125	-5.65695992736039	4.17103289153714e-06	2.09569222927294e-05	3.67950584437787
CPB2	-3.58021660000001	12.0301090714286	-11.0603686151761	6.825159077942e-12	2.11721295216269e-10	17.0921723951968
RRM2	3.5796364	6.80095985714286	7.30025643818359	5.00693203484324e-08	4.0863287205516e-07	8.11738252467728
COL1A1	3.574860975	10.02159075	10.0280405350184	6.55060220502432e-11	1.3686418665011e-09	14.8123224213198
ST3GAL6	-3.5742494	8.36289253571429	-25.6250134201981	2.13802990076779e-21	4.68517766900982e-18	38.686454021468
CXCL5	3.574131575	3.972712	25.7236171399552	1.92241034375466e-21	4.68517766900982e-18	38.7874158202746
CCL5	3.56183785	6.47328210714286	12.9971681387509	1.38106432483139e-13	8.93398117566408e-12	21.0149661475037
SLC7A2	-3.55941585	11.2467818928571	-9.69675291980466	1.39300111422978e-10	2.55822943480434e-09	14.0512546538089
FABP5	3.559088975	6.91826221428571	9.39787385948414	2.78542454924723e-10	4.64997714453738e-09	13.3521660260339
COL1A2	3.5541059	9.87175242857143	10.5913211086738	1.87576550958763e-11	4.79829851457633e-10	16.0733197080293
FGL1	-3.553859925	12.739124	-5.92695148609132	1.98563288220983e-06	1.07241178650364e-05	4.42162794133639
GPAM	-3.550433625	9.91452064285714	-7.57789630176418	2.43868152192528e-08	2.19047214761984e-07	8.84186753821398
SLAMF7	3.5394673	5.81905582142857	13.6031474220951	4.43396842351254e-14	3.608499382732e-12	22.1544209400792
EPHX2	-3.535755525	7.80728703571429	-8.83272616717703	1.06628048186364e-09	1.48932449587916e-08	11.997818240471
LXN	3.53260385	6.34143578571429	11.468349876779	2.89519838449024e-12	1.05286106295796e-10	17.9558681570669
PPP1R1A	-3.5245983	7.63694071428571	-15.9178605635132	7.99037110477016e-16	1.48243090938568e-13	26.1658053655125
EPCAM	3.520160225	6.95964996428571	11.867824642694	1.27440724354748e-12	5.40364735220983e-11	18.781753899252
LBP	-3.51507715	10.5482403928571	-4.48740128778603	0.000106173948734418	0.000388137802446435	0.465005600080718
DLGAP5	3.51067445	3.97962214285714	13.3910588176352	6.57090182591829e-14	4.87575410119518e-12	21.7601180726465
ADCY1	-3.4959374	7.35698789285714	-13.0579859223078	1.23011889795967e-13	8.06087328490907e-12	21.1311256485503
HLA-DQA1	3.49476945	7.18673535714286	7.32062068653264	4.74810568274055e-08	3.90191437275051e-07	8.17082127513671
FGB	-3.49413635	12.9172846785714	-5.21315463138791	1.42320750864739e-05	6.32004337668433e-05	2.45585440212888
ALDH5A1	-3.493281125	8.83906917857143	-11.1955157460731	5.12598788027986e-12	1.67657478217065e-10	17.3805728346056
FETUB	-3.49306715	5.91944871428571	-6.38233205216087	5.74477031198038e-07	3.55165625738354e-06	5.66452652127506
HPD	-3.462437975	10.9038791071429	-4.89908853353273	3.39984117623249e-05	0.000139497854157146	1.59090956485743
HGD	-3.461924825	9.81776782142857	-6.55566658066411	3.59979764026468e-07	2.33766781767896e-06	6.13371486191274
APOH	-3.45865505	13.3493936428571	-5.5670525093026	5.34523188324641e-06	2.61724442259977e-05	3.43183109386925
LAX1	3.457882125	5.98765832142857	20.5706248238401	8.78260988038144e-19	5.90864717385796e-16	32.8858675310543
ATP2B2	-3.456761575	7.90126878571429	-10.5980269825982	1.84849296655625e-11	4.75262847694329e-10	16.0880840456989
IGLJ3	3.449120425	5.68610342857143	22.7884037105933	5.40552041123194e-20	7.27330789732628e-17	35.5923964373156
SSTR1	-3.439362725	5.62728178571429	-13.8614083624272	2.76320119056442e-14	2.41427227831869e-12	22.6281677355995
APOM	-3.4355332	9.28855928571429	-7.03976459037241	9.91474328544117e-08	7.49476666651052e-07	7.42980310594055
AQP9	-3.43173765	10.0883956785714	-15.1131279212001	3.05623041858698e-15	4.25537327141029e-13	24.8291343066872
CFTR	3.411735525	6.06629992857143	12.5038774350853	3.58310354815164e-13	1.98675216792155e-11	20.0575413762363
AMBP	-3.40654955	12.8091199285714	-8.58757169073611	1.93396115007325e-09	2.48302403892674e-08	11.3971658833185
TF	-3.403759375	13.0876000714286	-5.4369638128532	7.65774646415708e-06	3.63063887446752e-05	3.07317405336353
TRPM8	-3.397266875	9.17778557142857	-11.8864687160154	1.2270793107843e-12	5.27765668205849e-11	18.8198288003654
CYP2B7P	-3.393538225	7.61589275	-4.59612664665827	7.86498936175732e-05	0.00029609975804579	0.761041502736621
APOBEC3B	3.393022975	4.39131703571429	15.4375512348118	1.76772622591642e-15	2.74446295520547e-13	25.3750716024558
SLC1A2	-3.392437475	8.5481025	-6.6159436530111	3.06181266489728e-07	2.02478915516454e-06	6.29628594494725
PNPLA3	-3.3850824	9.54492425	-13.5029809226384	5.33614953065804e-14	4.14228869143351e-12	21.9687930632418
OGDHL	-3.38339815	7.59638146428571	-11.6391187170483	2.03397024820893e-12	7.95574060457379e-11	18.3112898622454
VMO1	3.383361575	6.55381403571429	9.81065941643813	1.07298069125735e-10	2.0564507192609e-09	14.3145678016795
HPN	-3.378822225	9.09119307142857	-8.32807507175951	3.66341728916825e-09	4.22990567204136e-08	10.7528011071578
CCN4	3.373173625	5.22333364285714	11.1055817218997	6.20025718231119e-12	1.97693192275808e-10	17.1889107224539
EHHADH	-3.371463175	9.18848910714286	-6.75252287650406	2.12458377660338e-07	1.46249912562026e-06	6.66344864362767
RORC	-3.369789775	7.72002382142857	-11.5813750821204	2.29100448288511e-12	8.67529896399066e-11	18.1915061717349
OSBPL3	3.35528345	4.80456446428571	18.7647932717273	1.04061217304397e-17	4.11817166442088e-15	30.4627090694418
C1QA	3.3470663	8.63636510714286	8.93207748896912	8.39576688348438e-10	1.22551288352394e-08	12.2389799766444
PBLD	-3.345571175	10.7499180714286	-9.90372443691903	8.67993842058177e-11	1.73680713113744e-09	14.5284290068994
ACSM2B	-3.3370808	6.82823064285714	-11.4622789084646	2.93195282537826e-12	1.0623986332964e-10	17.9431669495515
GRAMD1C	-3.336199375	7.22496417857143	-11.2496996069658	4.57296387677863e-12	1.54341354389671e-10	17.4955588166738
SERPINA6	-3.33282905	9.34172067857143	-7.63474929801562	2.10708913700267e-08	1.93043032465387e-07	8.98911251042898
ENPP1	-3.319727	8.59288882142857	-10.5429951320906	2.08492137331717e-11	5.20147936683071e-10	15.9667490506177
ACSM5	-3.3168139	9.34497678571429	-13.4978572232664	5.38708996633503e-14	4.165809838718e-12	21.9592692628941
S100A11	3.315397475	6.44378232142857	16.1943766356322	5.10271971504386e-16	1.06173393823433e-13	26.6118172852342
CES1	-3.315103575	11.55595075	-5.60892488249257	4.7618570350194e-06	2.35502476201413e-05	3.54720556031556
CXCL6	3.314034625	5.66040328571429	9.51254315993329	2.13221579300748e-10	3.70030192177729e-09	13.6217843241774
CLU	-3.31101557500001	11.99663675	-11.2696546334393	4.38507474260975e-12	1.49355517730526e-10	17.5378141975366
CRP	-3.310601575	10.1054300357143	-3.4454893743508	0.00176697310002934	0.00490210557771712	-2.27742185126629
CYP3A4	-3.3080731	10.8463723571429	-7.51301009721069	2.88274571178409e-08	2.53297591210006e-07	8.67335012966096
ANG	-3.3065244	10.9733386428571	-6.93359503212233	1.31271194369949e-07	9.55099681315316e-07	7.14750418663434
CCR2	3.291162525	6.05357475	12.9394639553518	1.54192730937463e-13	9.81726147795213e-12	20.9043758020047
ZNF385B	-3.290223825	6.98339125	-11.4277830656708	3.15009210679661e-12	1.12393833804127e-10	17.870911444868
AASS	-3.285731375	6.87642110714286	-11.597374402154	2.21661011735472e-12	8.45705897893578e-11	18.2247358941174
IGSF6	3.282502325	7.09660060714286	9.83524255246638	1.01443177427172e-10	1.97057521656652e-09	14.3711704573987
APOB	-3.266601275	12.4295795	-6.02370022952421	1.52363975867819e-06	8.4738554007721e-06	4.68675590948935
SALL1	-3.26501585	6.78839267857143	-8.17276902683485	5.392072792143e-09	5.90494873379393e-08	10.3629896533045
ARHGEF26	-3.2643371	7.88193385714286	-9.71482161835086	1.33635121221342e-10	2.4702617067129e-09	14.093137993976
LINC01554	-3.26148370000001	8.43005246428571	-7.21060443644341	6.32855893843122e-08	5.03465924534322e-07	7.8815740375584
ZG16	-3.259378225	6.65983792857143	-7.73133098644702	1.64533780698901e-08	1.56272249216279e-07	9.23836494849517
ADA2	3.255867125	8.59794325	10.3840382957075	2.95803454684728e-11	7.05697532612513e-10	15.6140819090863
JCHAIN	3.25518485	9.30700471428571	9.08070363879928	5.8859736425517e-10	8.91866411618775e-09	12.5973069983323
ACSM3	-3.253228425	7.76408646428571	-10.5420708286909	2.08914718084089e-11	5.20558735196441e-10	15.9647078007503
CYP2J2	-3.25276595	8.46480125	-8.51421131432657	2.31468508149829e-09	2.86609134968589e-08	11.2158915990899
ABCA8	-3.24918855	9.21633821428571	-21.9325056090539	1.53870413832716e-19	1.63450871704511e-16	34.5803971607295
SLC47A1	-3.244556225	9.33466478571428	-11.1588229167796	5.53910911486358e-12	1.80315869782728e-10	17.3024973951884
LRG1	-3.244478625	10.9935086071429	-6.13640463020825	1.12013847198766e-06	6.43728780755321e-06	4.99494308501715
EVA1A	-3.2443399	7.75526289285714	-8.40924103122448	2.99707188059078e-09	3.56451984478278e-08	10.9552878364456
TDO2	-3.2436045	11.8413461071429	-10.0562211509804	6.14741466936102e-11	1.29783755514345e-09	14.8763940910298
CXCL8	3.2411692	7.12334089285714	4.96340191168952	2.84459100303924e-05	0.000118522667659663	1.76776447602353
SLC25A18	-3.240911475	9.13113089285714	-8.49541941981375	2.42400185422811e-09	2.97588986763297e-08	11.169343491825
GNE	-3.2390606	10.0442129642857	-17.5489343691003	6.1824358400795e-17	2.0455754518086e-14	28.70472077676
ASNS	3.238256675	6.22937714285714	12.0570901023068	8.69491706932499e-13	4.04353712465867e-11	19.1663478372139
GC	-3.23715495	12.6595297857143	-8.77510501877715	1.2255701521746e-09	1.67585923992818e-08	11.8573527339529
F5	-3.235413825	10.4688455	-8.17491732968253	5.36320493062855e-09	5.87971564991179e-08	10.3684028695389
CFI	-3.233561675	11.4370487857143	-15.1458469404743	2.8908473037025e-15	4.13801213692394e-13	24.8846355264752
CUX2	-3.232625925	7.19520939285714	-7.82485847561334	1.2963040352916e-08	1.26698810383973e-07	9.47865772090991
ADAMTS2	3.23008515	7.51551057142857	12.0491350613255	8.83504314821651e-13	4.08049601511336e-11	19.150268529605
CYP2E1	-3.219588975	13.3772442857143	-5.03374572702337	2.34047770777233e-05	9.92473567478851e-05	1.9613918860843
LIPG	-3.21841505	7.45541914285714	-15.3260317380804	2.131571984234e-15	3.21743599313396e-13	25.1885012886359
DOK3	3.217322225	5.58130357142857	15.5741507081056	1.40760498947288e-15	2.29110415342992e-13	25.6020580634082
COBLL1	-3.205143775	9.38545403571429	-16.1581540968404	5.40955832053811e-16	1.09181115583421e-13	26.5537673749164
LGR4	-3.19848765	7.91551253571429	-12.7746064184663	2.11648522152147e-13	1.2789527313164e-11	20.5863849070037
DNAJC12	-3.196026425	9.28727464285714	-7.45436774699357	3.35473432612517e-08	2.88367133322761e-07	8.52062508000788
PIPOX	-3.1886193	10.9357942142857	-5.92831422551696	1.9782307676378e-06	1.06898612003303e-05	4.42536572506849
PTPRC	3.1847457	8.70483264285714	10.7643114399237	1.28786628382908e-11	3.53165831610358e-10	16.4523469098989
RGN	-3.1841009	10.3880700357143	-8.86788011607014	9.79658815806459e-10	1.39144643767922e-08	12.0832989819825
SRD5A2	-3.18297015	7.21018160714286	-10.9219489024214	9.17190911257279e-12	2.675095977154e-10	16.7944080581942
SDC2	-3.17981355	10.4092151428571	-10.8603858309089	1.0468166660593e-11	2.95908974384802e-10	16.6611968741417
SELPLG	3.175459225	7.02087646428571	14.5555777365315	8.00394938178157e-15	8.97465057624986e-13	23.8677590308874
CYP3A7-CYP3A51P	-3.1703961	10.3090306428571	-6.52907025116672	3.86674453012595e-07	2.49098323815934e-06	6.0618835456077
SORD	-3.169877325	10.4369842142857	-6.97842949898701	1.16581925918891e-07	8.63476334246231e-07	7.26685736143005
IGKC	3.16815235	9.46516453571429	12.8018236566231	2.0082567400805e-13	1.22455123217658e-11	20.6390931364884
SRD5A1	-3.165742225	9.80518282142857	-12.4825580235399	3.73604432802396e-13	2.05462078126724e-11	20.0155414659543
BAAT	-3.158665275	9.42783610714286	-6.51142332059978	4.05485459671994e-07	2.59889267467763e-06	6.0141898105036
APOBEC3G	3.1574736	6.55609071428571	13.401204541976	6.44774249077542e-14	4.81980691449334e-12	21.7790896050843
IL18	3.15627055	4.87908578571429	18.8068563298704	9.80135418521393e-18	3.96936169550667e-15	30.5216224575482
SERPINA5	-3.151380775	8.93339989285714	-9.69056248519446	1.41297077533567e-10	2.587839306588e-09	14.0368952433917
COL6A2	3.149363375	7.31502135714286	10.2284790186048	4.17844113315995e-11	9.52920648480985e-10	15.2657766437636
ANKRD36BP2	3.14917615	5.78713096428571	20.4870914496464	9.80496068077476e-19	6.18417254437741e-16	32.7783698124062
DHODH	-3.1436461	7.55118125	-9.69565091171574	1.39653479627126e-10	2.56238743574026e-09	14.0486987934731
NDC80	3.143151675	4.61032303571429	10.9471400500161	8.69012353776036e-12	2.5649908276802e-10	16.8487786011206
WDR72	-3.1403609	8.92619767857143	-11.1087619463778	6.15857777279822e-12	1.96674960741118e-10	17.1957054991394
BCO2	-3.136222575	8.16395435714286	-11.1411469041807	5.75017804373978e-12	1.85097039006061e-10	17.2648261085138
BBOX1	-3.1341289	8.009623	-4.76768890222624	4.89307832219346e-05	0.000193527336423341	1.23022906102443
COL5A1	3.1323952	7.43438885714286	11.4576309551174	2.9604159363249e-12	1.06696562219367e-10	17.9334398037772
AADAC	-3.130372575	10.7119000357143	-6.7264060097993	2.27802104757673e-07	1.55433734967009e-06	6.59337156486323
SC5D	-3.1276824	10.4219961071429	-19.8916070527168	2.17460604348742e-18	1.18621821015423e-15	31.9995127245548
FABP1	-3.124599175	10.2271659285714	-3.82222078993628	0.000650972091632115	0.00199643970907324	-1.31139971101703
ACADL	-3.124238325	7.25865942857143	-10.6744073241741	1.56509510270362e-11	4.13459613322868e-10	16.2558429896565
ALDH1L1	-3.121120575	9.40713971428571	-6.34179660294821	6.41087339197612e-07	3.90201018305953e-06	5.55446024513794
SMLR1	-3.121069275	7.58648482142857	-5.58725587942279	5.05528333221873e-06	2.48794887818022e-05	3.48750425359469
CXCR4	3.11121465	8.53375157142857	5.57502320596339	5.22889399187565e-06	2.56775589873543e-05	3.45379653540014
PNOC	3.103112475	5.49393121428571	26.3268722869965	1.0113218198886e-21	3.40191804846861e-18	39.3961808836419
GRB14	-3.103046625	9.434089	-11.0563583037471	6.883621305945e-12	2.12434447733774e-10	17.083579501869
CYTIP	3.09201015	6.52522932142857	9.86544397211174	9.46958619421964e-11	1.86463081129693e-09	14.4405998919418
ARSE	-3.07900025	7.74844489285714	-9.72311730004082	1.31113825840489e-10	2.43223377475973e-09	14.1123529408873
SEL1L3	3.07277395	8.53113671428572	16.6516237071649	2.46359218600278e-16	6.23858241349322e-14	27.3350424784187
HAMP	-3.05629355	9.25903132142857	-3.71595193446234	0.000865088078677774	0.00257751294537253	-1.58755636696159
PRRG4	-3.05478035	8.30245271428571	-22.4135856068374	8.50906407600287e-20	1.01022611909392e-16	35.1540296081296
PRC1	3.051961225	5.02508357142857	9.22797537619803	4.15173476472171e-10	6.55846122600745e-09	12.9494745592334
G6PC	-3.050261775	8.38104878571429	-3.40017376535053	0.00198855755872429	0.00544803728352436	-2.39096755883792
ABCA6	-3.0492492	7.78951964285714	-17.1348021468678	1.16153095322713e-16	3.4475263572034e-14	28.0805387793869
KHK	-3.04913965	9.81419614285714	-9.77707207111234	1.1586221588964e-10	2.18803107245204e-09	14.237103788721
HLA-DMA	3.047543975	8.556472	9.54622762392007	1.97187912699156e-10	3.45910441243082e-09	13.7006534911762
OTC	-3.042906725	8.58221992857143	-4.4794423315671	0.000108529071311254	0.000396101672020801	0.443381311449437
ISG20	3.04170875	6.93651539285714	16.7721857685864	2.03877576445408e-16	5.56062314242929e-14	27.5228332643389
ABCC6P1	-3.0389007	6.53416785714286	-13.6320420883483	4.20408118308719e-14	3.44922644383125e-12	22.2077713560474
BDH1	-3.037444625	8.55689992857143	-9.23797286804433	4.05493628121332e-10	6.44265250405775e-09	12.973276811167
CXCL2	-3.032152975	10.3596749285714	-10.7298348984643	1.38767752828206e-11	3.75939537628413e-10	16.3771135636934
PLGLB2	-3.0318725	4.82874846428571	-21.2830683376618	3.48778182251112e-19	3.35209050113057e-16	33.7857110130964
LOC101929272	3.0302454	3.80789175	15.3306494048792	2.11507120688603e-15	3.21743599313396e-13	25.196249180701
GJB2	-3.0301065	6.94049028571429	-7.73021028707186	1.65005620639258e-08	1.56646681155322e-07	9.23547916596763
CCNB1	3.026822925	4.8195505	9.20073227837631	4.42769515256064e-10	6.95441021510751e-09	12.8845461220922
CD74	3.0234538	9.10822189285714	8.65052507677963	1.65851673924992e-09	2.16799503551044e-08	11.5521623565832
MICAL1	3.02108305	5.48073628571429	16.018047797096	6.78714404832974e-16	1.29728758825646e-13	26.328170176636
AHSG	-3.0103217	12.6258607857143	-5.18169797669837	1.55287781768992e-05	6.83571057675806e-05	2.3691119380663
TSPAN12	-3.0071186	7.85174035714286	-15.4172602305175	1.82881680237434e-15	2.81763431468102e-13	25.341209669911
A1CF	-3.00483775	10.7126021785714	-8.32168350345022	3.72192936445834e-09	4.28032480700073e-08	10.7368197271682
FTCD	-3.0042133	9.33714989285714	-7.23338613480801	5.96230950347383e-08	4.77339518875892e-07	7.9415800697927
PXMP2	-3.003864075	9.75102907142857	-12.1425998073335	7.32535151787205e-13	3.52858161539884e-11	19.338714834856
PROC	-2.9976759	9.93898632142857	-9.96136571308222	7.6160965832327e-11	1.56692841324552e-09	14.6603141207861
UGT3A1	-2.9945925	8.24951339285714	-4.42887578220171	0.000124750027147947	0.000449051149978065	0.306153038269012
COL4A1	2.9915955	9.13976257142857	10.9887178512723	7.95101420163271e-12	2.39158449525414e-10	16.9383412675284
APCS	-2.989033575	12.2770423571429	-6.47878992604248	4.4275002400944e-07	2.81449566443544e-06	5.92592445893633
HMMR	2.9886511	5.52561621428571	8.29787759360112	3.94838996848945e-09	4.51247761800807e-08	10.6772494407533
LOC100505985	-2.983902875	5.78033632142857	-7.33453915618069	4.57907349492472e-08	3.78457986683316e-07	8.20731856517832
C16orf54	2.979403675	4.77177614285714	11.4509852316026	3.00160699310662e-12	1.07796145804041e-10	17.91952715307
GAS2	-2.97493205	7.15508371428571	-9.68159779223291	1.44241121277722e-10	2.62982705577981e-09	14.016091625001
VXN	-2.973284775	5.62442921428571	-14.4414639532972	9.7814207634289e-15	1.06138932939938e-12	23.6672909386749
ITIH2	-2.972693775	11.7319043214286	-8.30064067505137	3.92139918537377e-09	4.48671200444438e-08	10.6841673340024
GATM	-2.9719818	10.6411908928571	-8.46136539620508	2.63573560829103e-09	3.20078530578446e-08	11.0848733064858
ACP5	2.96777515	6.80892735714286	16.3979625919797	3.68227337675691e-16	8.35048579360502e-14	26.9360007870412
HGFAC	-2.967251875	6.86281675	-8.10992179793919	6.31062890573142e-09	6.7568924776858e-08	10.2043694885028
ADGRA3	-2.967177825	8.12407435714286	-17.0454591555906	1.33300954377035e-16	3.89914951042276e-14	27.9441100322394
TMEM220	-2.966715325	8.12180625	-18.9169693572747	8.38398172007165e-18	3.55565347706199e-15	30.6752644624613
ABCB4	-2.966036225	9.13506692857143	-4.97548489055239	2.75086327687854e-05	0.000114997252521209	1.8010109091996
CAPG	2.9639402	5.52104010714286	16.2092133578815	4.98227254305619e-16	1.04747090350524e-13	26.6355620185572
SIGLEC1	2.961034975	7.31313289285714	9.50008450176714	2.19484921907911e-10	3.78944754394129e-09	13.5925753006214
PCSK6	-2.959931125	7.86237464285714	-6.74569871573937	2.16363439137195e-07	1.48561745347952e-06	6.64514413054766
PROZ	-2.95861635	7.38576639285714	-9.13286910340616	5.19974125330659e-10	8.0295621817511e-09	12.7223788247582
PID1	-2.95649765	8.42803478571428	-16.7458332731649	2.1246880286031e-16	5.64244453701267e-14	27.4818877738178
GLUD1	-2.9547659	10.0504930714286	-10.5465503615157	2.06874886245317e-11	5.18677742744004e-10	15.9745994624255
ASGR1	-2.9505113	9.17214832142857	-6.43268576395063	5.01392172820878e-07	3.14664123881958e-06	5.80107583481367
KCND3	-2.94779045	7.58166335714286	-26.6044798923166	7.55950777904761e-22	3.05147091009036e-18	39.67128011217
TRBC1	2.9459974	7.26987464285714	11.6783717371729	1.87633091174562e-12	7.44007599052294e-11	18.3924851789504
CDC20	2.94417075	4.65151739285714	12.4530890561879	3.95858010355287e-13	2.14514443427904e-11	19.9574008101821
ADGRV1	-2.936714325	6.92476721428571	-11.1417193918584	5.74321417047585e-12	1.85097039006061e-10	17.2660468122271
SLC25A47	-2.93545355	8.02000603571429	-6.91287659183038	1.38681331113488e-07	1.00179144805423e-06	7.09228135513828
LGALS3	2.9334375	9.51146575	10.8252588630872	1.1290658426157e-11	3.16060137330272e-10	16.5849729075077
ACOX2	-2.928870475	9.41105021428571	-7.09964254312575	8.46797350087698e-08	6.53072637249523e-07	7.58849942525324
TNC	2.92817695	6.19943778571429	7.08956992293781	8.69541950070758e-08	6.67806894150613e-07	7.56183010652301
DCXR	-2.92740845	11.0249407857143	-6.13912313584439	1.1118704011982e-06	6.39159222654035e-06	5.00236721198898
HLA-DOA	2.925342275	6.66407917857143	11.9256085720484	1.13351041822244e-12	4.96069073311629e-11	18.8996250366267
PALM2	-2.923678375	6.67349782142857	-14.7879643449006	5.34008039496816e-15	6.33993191833191e-13	24.2720769773052
C1QC	2.92220365	7.43632217857143	9.87023573436904	9.36683939506214e-11	1.84800507830439e-09	14.4516045043342
KANK4	-2.921298075	6.35006685714286	-8.04888260777563	7.35589929842221e-09	7.72079722714306e-08	10.0498331980804
ADA	2.92071545	6.35113292857143	17.1796697544912	1.08416530127999e-16	3.31541034480817e-14	28.1488132570864
MELK	2.9205664	5.40707164285714	8.55688360674142	2.08476839622818e-09	2.63309640432248e-08	11.321420935099
PAQR9	-2.920281	6.30455775	-10.2211640311839	4.24718612072788e-11	9.64240241559627e-10	15.2493203429468
CYBA	2.91984785	8.13581214285714	11.854990058009	1.30807486613406e-12	5.50018229649661e-11	18.7555189520347
TAGLN	2.9189547	8.28438235714286	7.58682444572836	2.38328528335791e-08	2.14740387830414e-07	8.86501616358808
POM121L9P	2.9154291	4.84132914285714	10.6109704948257	1.79699704161093e-11	4.6561173242849e-10	16.1165654455613
ADH1B	-2.912063825	12.7281337142857	-11.9168927621503	1.15369157101559e-12	5.01830969349305e-11	18.8818715371458
DGAT2	-2.910394925	8.80927689285714	-9.05676395823315	6.23127714213556e-10	9.39252177443778e-09	12.5397882377874
LCAT	-2.90981	8.44733696428571	-11.6505125171557	1.98685894299927e-12	7.80170701294831e-11	18.3348773260919
CPEB3	-2.9092094	6.92872996428571	-11.2095088433418	4.97689834869256e-12	1.64670064543708e-10	17.4103032481456
THBS2	2.90843605	7.90496017857143	7.89537871219782	1.08379602135262e-08	1.0828839157901e-07	9.65913010154115
ASCL1	-2.9052333	5.11013039285714	-3.28545827183922	0.00267590060963022	0.0071053416661185	-2.6754905726536
CD2	2.899366375	6.15442339285714	13.6342579372639	4.18696636083603e-14	3.4492057983981e-12	22.2118590171529
HLA-DMB	2.898918525	7.96288028571429	10.4554082321065	2.5271123233151e-11	6.13775066443666e-10	15.7728302735437
SLC1A1	-2.89741295	9.59875567857143	-14.7151319401341	6.0589972555588e-15	7.10981055865949e-13	24.1459217295913
SEC14L2	-2.8932283	6.33947614285714	-10.5538613891901	2.03589477440642e-11	5.11711883335551e-10	15.990738046037
MSMO1	-2.89016595	10.219454	-10.5700742413388	1.96493438143454e-11	4.97594361612212e-10	16.0265022055246
PMEPA1	2.8896785	6.54824442857143	10.7817758193378	1.24014852099858e-11	3.41938765017955e-10	16.4903990717133
ETNK2	-2.889266975	5.99103225	-9.29065927000438	3.58166273898199e-10	5.78309592486988e-09	13.098494151798
RACGAP1	2.8877378	5.32579789285714	12.7160688494525	2.37006891180374e-13	1.39460935413804e-11	20.4727404061033
SERPINA4	-2.8859097	9.09663007142857	-9.25091584105162	3.9330402137075e-10	6.28010685389703e-09	13.0040719860547
TENM2	-2.884475625	5.34655835714286	-6.6936944361576	2.48617375829854e-07	1.67877032331012e-06	6.50551021988067
ASPM	2.8837177	4.71908389285714	8.66645999200154	1.59538475685387e-09	2.10180486603013e-08	11.5913129257054
ITGB2	2.88274885	7.47459942857143	10.8213018789938	1.13873783127431e-11	3.18326117016752e-10	16.5763765904265
BUB1B	2.8810096	5.8286595	11.907983401599	1.17470287883957e-12	5.08777429262212e-11	18.8637144212553
IGHD	2.880820975	6.06794010714286	21.7277557825372	1.98692266106646e-19	2.00510300341522e-16	34.3324141396069
CD8A	2.8805703	6.33222703571429	13.5552178882673	4.84424448277681e-14	3.84926718094033e-12	22.0657307673364
CORO1A	2.86875645	6.084929	10.1266030985316	5.24786110901679e-11	1.14529355607799e-09	15.0359596118744
SFN	2.866572175	7.86137232142857	10.784771331177	1.2321480718542e-11	3.41130926395518e-10	16.4969219157685
GZMH	2.85849585	6.0135945	11.3093964971144	4.03413908425134e-12	1.39181246388794e-10	17.6218214942554
GUSBP11	2.8538425	9.25266407142857	22.8107679770685	5.26226399179121e-20	7.27330789732628e-17	35.6183202946137
GYG2	-2.85251815	7.97845796428571	-7.90692911612535	1.0525374285207e-08	1.05675661060851e-07	9.68863080882089
DOCK2	2.84935545	6.26237310714286	10.922033323765	9.17024954375764e-12	2.675095977154e-10	16.7945904005761
TYROBP	2.848041175	8.09246725	9.76691970654638	1.18586418877863e-10	2.23476161737807e-09	14.2136595586789
CA2	-2.8417546	9.15466146428571	-10.8303988703306	1.11662799302446e-11	3.1301253865573e-10	16.5961362978442
C1orf162	2.84009895	8.33637539285714	10.5926941942105	1.87014779664236e-11	4.78999910909045e-10	16.0763433046831
GLYCTK	-2.838812775	8.15735703571429	-9.90469752026473	8.66076953928124e-11	1.73585215105574e-09	14.5306590887309
BICC1	2.836306175	5.79335564285714	10.1719498138578	4.74087820205012e-11	1.05496300718829e-09	15.1384228204243
ESR1	-2.83224575	8.22149817857143	-11.5257548877536	2.57020464192172e-12	9.55097746250379e-11	18.0757430014473
FMO3	-2.829189875	11.0888150357143	-7.96983543936926	8.9772874841924e-09	9.20673746409834e-08	9.84900766751043
P2RY8	2.819833525	5.44733557142857	16.5976398424062	2.68245890384409e-16	6.68395901929448e-14	27.2505675002824
PLXNC1	2.817895625	6.22580378571429	9.31422767999131	3.38863690927612e-10	5.53788329877894e-09	13.1543885846725
GPR88	-2.81716	5.17315164285714	-6.39437801913042	5.56066092848008e-07	3.44901104854067e-06	5.69721081584078
C1orf115	-2.812362125	8.04174296428571	-14.1407536549602	1.66903366173621e-14	1.65127972523637e-12	23.1328356753434
RASGRP1	2.811223975	5.23822075	9.91471151954809	8.46600552911702e-11	1.70528332928312e-09	14.5536016008606
TMSB10	2.8072798	10.9830303928571	12.3856764256637	4.52039910321959e-13	2.36974584676055e-11	19.8240236447616
HLF	-2.804887825	8.36415542857143	-7.45500938160646	3.34916571586164e-08	2.88011127580892e-07	8.52229827933325
TRIM55	-2.8007796	7.33275360714286	-7.34459735275895	4.4607439903039e-08	3.70803937217066e-07	8.23367977961544
CDK1	2.796357125	4.85747667857143	7.33707638509573	4.54892634794867e-08	3.76892366505123e-07	8.2139693861725
DCDC2	2.794836275	5.42416425	15.4520403705591	1.7253936660602e-15	2.69950545442581e-13	25.3992283399492
AREG	2.794492375	4.95307514285714	5.67465046973709	3.97253549031069e-06	2.00544481743223e-05	3.72821346880576
LAPTM5	2.79111495	9.19424321428571	10.9745185688443	8.19588192948289e-12	2.43346804982946e-10	16.9077791738858
FYB1	2.79001935	7.45762078571429	11.2213425158204	4.85429510412037e-12	1.61673660208682e-10	17.4354265910457
GFRA1	-2.7884491	7.60114960714286	-17.2548038778435	9.6629864444138e-17	3.04731336574381e-14	28.2627875156284
BHLHE41	2.7865771	5.17656628571429	17.0065102054925	1.41574530478531e-16	4.06484691876656e-14	27.8844345681426
SERPINF1	-2.785848825	10.7263488928571	-16.2730483862519	4.49655397071731e-16	9.55304724115656e-14	26.7375092464111
AKR1B1	2.778993075	8.14695057142857	16.0037131846722	6.94714783006847e-16	1.31041387527357e-13	26.3049929349812
PHLDA2	2.771736325	5.84193896428571	5.75116728250952	3.21779946226517e-06	1.65929602828048e-05	3.93877239743716
NKG7	2.769468125	5.09166210714286	9.78575393713659	1.13583497454373e-10	2.15659052598458e-09	14.2571414693032
SRPX2	2.7676197	5.34892503571429	10.0225714625575	6.63193970696081e-11	1.3827731312561e-09	14.7998758003426
MTHFD2	2.767194425	6.50216942857143	5.87266690743768	2.30438397091194e-06	1.22683676298907e-05	4.27266077775306
AS3MT	-2.766680525	6.8505935	-10.0643280686314	6.03620637359818e-11	1.27882938121672e-09	14.8948067168152
GPR171	2.765421825	5.86613307142857	7.2980346041713	5.03602628663665e-08	4.10509364067801e-07	8.1115492984213
ELOVL2	-2.76522395	6.76077796428571	-8.54218099252248	2.1612264842291e-09	2.71100274277166e-08	11.2850879823685
EMP3	2.76114735	6.20847789285714	13.3547751728874	7.03152388196347e-14	5.10332993136904e-12	21.6921807803675
TMEM176B	-2.76071097500001	10.6979215357143	-12.6080217864537	2.9234456915401e-13	1.66677696023598e-11	20.2619621825442
MFSD2A	-2.759231875	7.80564378571429	-5.81785460309973	2.67869115386196e-06	1.40341085021415e-05	4.12210886588438
AEBP1	2.756045925	7.80593539285714	11.0624667086283	6.79477652166978e-12	2.11721295216269e-10	17.0966671739259
HOOK1	-2.75535195	8.26260778571429	-11.2717556624094	4.36575918892951e-12	1.49093261776928e-10	17.5422603112242
CD38	2.752084825	6.4668585	10.8915577954252	9.7898442742276e-12	2.81064618757803e-10	16.7287073666849
HLA-DPB1	2.750244725	9.58660710714286	7.53278445446685	2.73931431825963e-08	2.42578977161749e-07	8.72475898131975
CSF1R	2.7502177	7.73529553571429	10.275316607129	3.76449443777478e-11	8.7331943951274e-10	15.3709801550636
ERRFI1	-2.74290385	11.3916940357143	-9.3889879268773	2.84391358712577e-10	4.73196273115906e-09	13.3311998322372
BCAT1	2.7427793	5.56659992857143	8.05315337337336	7.27732455864029e-09	7.65788537888618e-08	10.060661044395
ADAMTS12	2.742762425	6.28057835714286	12.7814096647935	2.08888193379892e-13	1.26606318528119e-11	20.5995676973528
SHCBP1	2.7419928	3.82152996428571	14.5249887009569	8.44500515947227e-15	9.41688061511761e-13	23.8141474935872
ASS1	-2.74022680000001	11.4084961071429	-4.90026226963315	3.38879692093131e-05	0.000139115833302722	1.59413553230425
GNLY	2.73973035	5.32246325	21.096190994881	4.4319486917249e-19	3.72708418521182e-16	33.552576192209
HKDC1	2.738469125	5.707393	7.35127967205208	4.38385456920679e-08	3.65315180719656e-07	8.25118694389553
NCAPG	2.738186075	4.26424892857143	11.5944186772294	2.23016443570901e-12	8.48875434159435e-11	18.218599362102
KIF11	2.737535025	4.00008746428571	14.5825483469695	7.63476415503084e-15	8.60851647715013e-13	23.9149528651231
CD3D	2.734219225	7.07028139285714	18.8045590326042	9.8334283691886e-18	3.96936169550667e-15	30.5184080521235
CCL20	2.73351165	5.74661592857143	5.1261697794355	1.8113310504802e-05	7.87889969651763e-05	2.21603112332291
VCAN	2.73237805	7.09105089285714	8.85086665400818	1.02064443634468e-09	1.43651789809935e-08	12.0419492640409
EMILIN2	2.732343925	6.07417089285714	13.6968365216585	3.73210978655196e-14	3.12552580174183e-12	22.3270871886781
PLA2G12B	-2.731633975	7.62248475	-8.38070216640141	3.2159648529356e-09	3.79577886706428e-08	10.8841884395032
INSIG1	-2.7275265	10.7013742142857	-8.5274963896502	2.24045324212142e-09	2.78957851855254e-08	11.2487713323995
SLC41A2	-2.72679	8.50192614285714	-11.0973914507667	6.30893623660962e-12	2.00038657213469e-10	17.1714057836423
UGT2B28	-2.7264491	11.1586293928571	-4.39014018339924	0.000138780913343302	0.000494791587000152	0.201227210877102
ANLN	2.7226184	3.62722657142857	9.46981777193843	2.35498034847819e-10	4.01440611261278e-09	13.5215297617493
TYMS	2.720359275	6.69636610714286	8.02504758328434	7.81059769207420e-09	8.15104928744227e-08	9.98936109509839
LCK	2.7180128	6.20128403571429	11.217589828486	4.89283541879035e-12	1.62688792845874e-10	17.4274613807712
GRTP1	-2.71780305	8.28452039285714	-11.2072783104511	5.00036182892955e-12	1.65023542892056e-10	17.4055657856927
FCGR1B	2.71582115	5.612625	8.56022739105351	2.06776891596705e-09	2.61653793297573e-08	11.32968011499
C12orf75	2.714321625	4.62016696428571	15.0723091116997	3.27631581727937e-15	4.40839214267664e-13	24.7597530786663
NCF2	2.70984885	6.67591192857143	9.41603044407119	2.66971352761636e-10	4.47531795082068e-09	13.3949735067512
MELTF	2.709363075	6.57928453571429	16.7461998666984	2.12346763006069e-16	5.64244453701267e-14	27.4824577626457
PPID	-2.70663835	8.33358435714286	-11.5287159537273	2.55449438018704e-12	9.53001110449447e-11	18.0819154405921
HLA-DPA1	2.70543215	11.2038402142857	7.02781817485405	1.02322097442189e-07	7.69723031187367e-07	7.39809621195582
SLC39A14	-2.7036275	11.529763	-6.83457627874105	1.70737822954879e-07	1.20489562262179e-06	6.88319519235281
TPM2	2.702838975	6.00826135714286	7.32554410468756	4.68759958941062e-08	3.86075934387541e-07	8.18373405298024
PHYH	-2.702500975	11.1439519642857	-8.41866645784998	2.92817141515395e-09	3.49493102732419e-08	10.9787463679882
ITIH3	-2.70173445	11.5345775714286	-6.55713810868784	3.58558523087524e-07	2.32993775643126e-06	6.13768740488987
SYBU	-2.692996875	8.14679457142857	-8.41203756651877	2.97645796868274e-09	3.54627220672513e-08	10.9622492136992
CHI3L1	-2.692637475	7.36946410714286	-4.33866212551842	0.000159871287346492	0.000561357375176452	0.062064455273144
CHN2	-2.686492525	8.60121260714286	-16.1365058667561	5.60196111553965e-16	1.11944931876175e-13	26.5190203287786
LINC01018	-2.685911975	5.91718117857143	-8.6524354666662	1.65081522995166e-09	2.16072657497499e-08	11.5568577629087
LY96	2.68545895	6.97989903571429	10.0322598480695	6.48855083706563e-11	1.35990053524918e-09	14.8219221284146
ARL4C	2.6793632	7.69843289285714	8.46207601071322	2.63112965939403e-09	3.19711558793195e-08	11.0866375117125
PFKP	2.67926155	6.50173975	16.0838366003124	6.10010075821703e-16	1.19532362721451e-13	26.434313610295
SYK	2.677191725	7.63819207142857	13.4816234466097	5.55181900126332e-14	4.26054611796569e-12	21.9290759015594
PIK3CG	2.668779575	6.22642225	14.0873032680223	1.83698272164471e-14	1.78179201982014e-12	23.0368873094997
LINC00261	-2.66624275	9.56641485714286	-8.3705112652878	3.29802881461399e-09	3.87902771359872e-08	10.8587740896283
TBX15	-2.664651575	5.90128842857143	-8.00084986586172	8.30159390520566e-09	8.59677115386177e-08	9.92789572681729
MS4A4A	2.66027975	7.94502267857143	7.7349328634052	1.63026599289679e-08	1.54986615801394e-07	9.24763869137239
PDE11A	-2.658586525	5.90074375	-7.33587360546561	4.5631924195733e-08	3.77764202642526e-07	8.2108166385652
SERPINE2	2.6578598	7.93567146428571	10.9191126695667	9.22784382737213e-12	2.68651339434449e-10	16.7882815300295
GADD45G	-2.656815975	7.75790182142857	-7.79051097785473	1.41474765517157e-08	1.36425475032622e-07	9.3905355266447
RAC2	2.656803875	8.30549682142857	12.0960539624753	8.04085954892662e-13	3.81855690061144e-11	19.2449964737979
CYB5A	-2.655315875	11.8786830714286	-8.66943061860823	1.58388993855178e-09	2.08802420834687e-08	11.5986077816044
CD3G	2.6550002	5.64455078571429	25.2381093703759	3.25654887666811e-21	5.97211895746781e-18	38.2862479412581
FCRL5	2.652329975	5.96975796428571	21.2010418899717	3.87363226380319e-19	3.39919652088433e-16	33.6836305824812
PC	-2.6523197	8.10467832142857	-6.39001025622031	5.62671691052165e-07	3.48697959186899e-06	5.68536107165953
IL1RAP	-2.6503493	8.54244164285714	-10.6490301180692	1.65393923377174e-11	4.34089148962484e-10	16.2001885409093
FOXA3	-2.64913625	8.30406342857143	-10.682467536491	1.5379136993808e-11	4.08507500352338e-10	16.2735024635046
DPEP2	2.647224925	5.63503342857143	11.1294902790397	5.89387361397138e-12	1.89119318204745e-10	17.2399620040602
ZC3H12D	2.6458155	3.95644878571429	12.4372991677393	4.08338329535775e-13	2.18607228249882e-11	19.9262071628853
SLC9B2	-2.645795225	7.81942585714286	-9.88721118765777	9.01194899427686e-11	1.79483142302806e-09	14.4905654116959
SIGLEC10	2.6448834	6.94111357142857	8.34916360936683	3.47693828783843e-09	4.05401764664604e-08	10.8054931540575
C4orf48	2.642951525	7.01914335714286	14.8470272842676	4.82190584457877e-15	5.91675639327797e-13	24.3740077380565
AGMAT	-2.6396815	9.62179528571429	-5.30419175569615	1.1059002824312e-05	5.0455713944733e-05	2.70694769914436
CD72	2.63919815	5.45573046428571	15.7542964435593	1.04485817640475e-15	1.80242500635702e-13	25.8988384574809
GREM2	-2.638827225	5.84307371428571	-5.98041921038549	1.71514273557222e-06	9.43235036295755e-06	4.56821089598191
AADACP1	-2.637695925	4.87956789285714	-5.69075408155956	3.80012283415234e-06	1.92708239099741e-05	3.77254346213947
RCL1	-2.6374876	8.68755246428571	-9.05210113621505	6.30090951550404e-10	9.48331519399091e-09	12.5285762351783
MARCO	2.63636047499999	9.68228475	5.52226233492255	6.04910770313392e-06	2.92429079694256e-05	3.30837520577802
CPN2	-2.636320225	8.64039175	-6.95906553586511	1.22709664596049e-07	9.0092730467154e-07	7.2153338748522
CMKLR1	2.63511725	6.17032764285714	13.5445459945861	4.94079954852245e-14	3.89531864405581e-12	22.0459501271612
EHF	2.630401625	6.16761732142857	10.733343421714	1.37716702321534e-11	3.73593575666065e-10	16.3847766670354
PTTG1	2.6298602	7.19719117857143	13.5949480087879	4.50153245851758e-14	3.64877227350443e-12	22.1392657132449
S100A6	2.628075975	6.548901	12.4271981345493	4.16533778622146e-13	2.22404795077534e-11	19.906237062111
NECTIN3	-2.62690935	6.50564932142857	-24.129739378508	1.12414118743675e-20	1.74527242969508e-17	37.1027755866795
CMTM7	2.626444625	7.20285625	16.1625477587915	5.37134778282808e-16	1.09181115583421e-13	26.560814617652
CR1	2.62583375	6.47251521428571	9.04990061841504	6.33404704199869e-10	9.52608580094333e-09	12.5232839707567
FGGY	-2.624809475	7.98250653571429	-10.2177318380271	4.27984005219239e-11	9.6947263494275e-10	15.2415966347977
HPSE	2.624706075	5.83212432142857	9.55244469413227	1.94366359368852e-10	3.42611024553847e-09	13.715193731137
ZWINT	2.62344645	6.60186867857143	8.3244779430013	3.69623093870435e-09	4.2531943578033e-08	10.7438075497754
SLC25A15	-2.621835925	8.67584632142857	-5.61446413963413	4.68963861532159e-06	2.32500555571201e-05	3.56246516992506
CYP26A1	-2.62038215	6.59729703571429	-6.40238956798181	5.44153164600391e-07	3.38552506816575e-06	5.71894230172041
DUSP10	-2.61930325	7.41789264285714	-12.6534626920181	2.67608690373457e-13	1.53904845918394e-11	20.3507694122144
CD300LF	2.61697255	5.86282039285714	20.9963125779529	5.0412340073878e-19	4.06988903884432e-16	33.4271386304916
ADAMDEC1	2.61695825	3.62700260714286	7.67640740232263	1.89358512187379e-08	1.76283341857835e-07	9.09675898195004
RNF135	2.616444125	8.65434046428571	10.1919543601035	4.53346395832644e-11	1.01814242028818e-09	15.1835385404428
THEMIS2	2.614264675	6.12402621428571	13.3171418760432	7.54449737308977e-14	5.32414652031716e-12	21.6215668898073
ADORA3	2.612732525	5.97323260714286	9.38463492290666	2.8730234303104e-10	4.76860459654233e-09	13.3209251680165
BASP1	2.608109725	8.82383710714286	10.3188366079307	3.41756601827627e-11	8.05685819450543e-10	15.4684755400591
ELF4	2.607163075	6.27394028571429	11.9476061948862	1.08417361279672e-12	4.77770218931793e-11	18.9443923995913
CCDC102B	2.60541295	3.6923565	10.4706541746851	2.4437331577408e-11	5.96394997855896e-10	15.8066563211621
PGM1	-2.605248075	11.1802806071429	-11.0962605101275	6.32409599305581e-12	2.00038657213469e-10	17.1689879806562
PIK3C2G	-2.601812125	6.64106835714286	-14.8417987123855	4.86561169893076e-15	5.91675639327797e-13	24.3649977406785
MST1	-2.600308025	10.885157	-7.68868795273725	1.8349524708666e-08	1.7153703436545e-07	9.12845273165489
LOXL2	2.597091975	5.92919867857143	14.3579244639707	1.13370090185046e-14	1.19798352366743e-12	23.5197198178767
CYP3A5	-2.593819875	10.8247163571429	-7.42179318084262	3.65018963755002e-08	3.10720276063569e-07	8.4356175164961
TPM4	2.593159	6.94195932142857	9.19617035053087	4.47570904109981e-10	7.01344996712092e-09	12.8736640386549
SLC7A7	2.592803575	8.41822607142857	9.40249593376817	2.75548955681091e-10	4.60381173221148e-09	13.3630675736891
CD84	2.5919537	7.80028525	9.4252354159471	2.61294283031277e-10	4.39475209535023e-09	13.4166591729564
IL10RA	2.5914141	7.69883467857143	8.98975766571448	7.31224032657058e-10	1.08672972767812e-08	12.3783907742381
FZD5	-2.589526275	8.626286	-14.3633017899181	1.12295954861151e-14	1.19287855629611e-12	23.5292396032679
CLEC11A	2.588060075	6.56969953571429	10.0655705879206	6.01934506875416e-11	1.27748098341394e-09	14.8976279935565
LRIG1	-2.58309705	7.59805332142857	-10.9819263673501	8.06718258832841e-12	2.41572620445449e-10	16.923726664642
ANXA3	2.580349225	5.63886553571429	7.45059449254017	3.38767283546504e-08	2.90703234856254e-07	8.51078455002683
ANXA2	2.578997625	10.0645022142857	12.038482324552	9.02633336028915e-13	4.14042014115264e-11	19.1287247225051
TIMD4	2.57753285	6.38847160714286	6.67082556913119	2.64306165066393e-07	1.77343461753159e-06	6.44402754891119
ACACB	-2.5772404	10.35951075	-19.1291866258163	6.2181479582123e-18	2.85229273274088e-15	30.9690202722605
BNIP3	-2.572511025	10.7193925	-8.71509619664832	1.41746552833268e-09	1.90091074806236e-08	11.7106009409046
STK10	2.565755425	6.41144542857143	14.4699341224738	9.30299377434564e-15	1.02602362485037e-12	23.7174254388212
CFH	-2.565531075	11.9070208214286	-22.2249139703597	1.07198042962323e-19	1.2019878339492e-16	34.9305522407249
KLHL6	2.56529935	4.87957332142857	25.1592408645922	3.55078172172688e-21	5.97211895746781e-18	38.2038662754765
ATP7B	-2.561525025	7.02008960714286	-14.1955465487293	1.51322233744267e-14	1.51947096699529e-12	23.2308942234504
PPP1R3B	-2.5601152	9.54033921428571	-8.24760546885554	4.47399686231471e-09	5.04461892022892e-08	10.551212247563
CENPU	2.559861825	4.51752764285714	7.54040567910875	2.68599379442788e-08	2.38753530949672e-07	8.74456019671656
VTCN1	2.5590449	4.44047003571429	19.0034623987925	7.41997364076427e-18	3.32794062203434e-15	30.7953622666608
KLB	-2.557751	7.7546555	-6.16841695294467	1.02659464023366e-06	5.95395391489537e-06	5.08233747241102
UGT2B15	-2.55726635	11.3188790714286	-7.33660260094476	4.55454043821348e-08	3.77202665836941e-07	8.21272751410941
COL3A1	2.556272625	11.3545736071429	9.53552177771475	2.02145377143461e-10	3.53544206835917e-09	13.6756030466081
TENT5C	2.554012275	8.66481114285714	10.6005306165483	1.83841539953668e-11	4.73879157201134e-10	16.0935948187819
EAF2	2.5516846	5.78068964285714	12.5628270756845	3.19285070382139e-13	1.7950224444353e-11	20.173403267016
MAD2L1	2.5509252	4.63681107142857	8.6737366519682	1.5673778819748e-09	2.07438608471458e-08	11.6091798857929
VIM	2.5433529	10.4158193571429	10.5708744422383	1.96149850503071e-11	4.97594361612212e-10	16.0282665028843
C11orf54	-2.54298655	9.57529971428571	-9.47269872558151	2.3392359117946e-10	3.99595599477313e-09	13.5282975092596
DOCK11	2.5420916	7.17394978571429	9.30934305784303	3.42774782440874e-10	5.58822571405829e-09	13.1428103687708
TLR8	2.54194425	6.55973003571429	6.50875539165368	4.08408996011175e-07	2.61513920256775e-06	6.00697702667593
FXYD5	2.540634875	6.74853817857143	15.1188354352716	3.02669390365538e-15	4.25537327141029e-13	24.8388231528153
TMEM45A	-2.53937712500001	9.93861642857143	-11.7015054414568	1.78936161015701e-12	7.15142284708888e-11	18.4402500361226
CBS	-2.5388295	9.20156214285714	-9.27342682843491	3.72989318684984e-10	5.98889691250519e-09	13.0575792330681
PCLAF	2.537495775	7.44074464285714	8.64462428397539	1.68253780764382e-09	2.19088132720485e-08	11.5376562059447
CPVL	2.53724065	7.75589375	7.30497059884256	4.94576649915309e-08	4.05059911733808e-07	8.12975730232841
CLIC6	2.536710725	5.66186664285714	12.6504396240835	2.69185399059514e-13	1.54345707648244e-11	20.3448685663561
S100A4	2.533642475	7.032203	10.1285942187529	5.22447337664459e-11	1.14242195190485e-09	15.0404643036215
CYP4V2	-2.53118705	9.04137425	-11.0196356869202	7.44347976853616e-12	2.25573201454002e-10	17.0047998606462
PRF1	2.5308429	7.02262507142857	13.0996909967748	1.13651377630832e-13	7.52074017941996e-12	21.2105454712087
MPEG1	2.5235911	8.59529792857143	8.13576692566611	5.91495401085693e-09	6.40049312000299e-08	10.269660819388
CD24	2.519783	8.0212905	12.4483687853448	3.9954725029474e-13	2.15616635098897e-11	19.9480787039884
MARC2	-2.518000375	9.92953432142857	-13.0673445832517	1.20844531771748e-13	7.94464229559994e-12	21.148964158356
IGFALS	-2.515838775	6.43161332142857	-10.0849952402929	5.76193719688606e-11	1.230615644918e-09	14.9417074486372
ABCC9	-2.5153411	5.30044571428571	-16.502426071162	3.11866431238963e-16	7.40517668434822e-14	27.1009856345005
ENTPD5	-2.514570375	10.4301170714286	-8.16960009093997	5.43494524511846e-09	5.93900919773827e-08	10.3550036083294
ALAS1	-2.512495775	10.3159337142857	-5.6872789507597	3.83668020007532e-06	1.94269233512595e-05	3.76297781662787
ARHGAP45	2.51222765	6.83657467857143	13.1824861432685	9.71786021468719e-14	6.62965768514149e-12	21.3676496208762
ARHGAP9	2.511170125	6.78382242857143	11.0264566503792	7.3360614901283e-12	2.23323874894811e-10	17.0194454540939
IL1RN	-2.51077405	8.36196128571429	-6.7427766780143	2.1805773980148e-07	1.49594131965101e-06	6.63730498590426
CDC42EP5	2.509597825	4.0861115	9.06843739902254	6.06038382057221e-10	9.15544361157252e-09	12.5678449818946
HSPA2	2.50887145	6.51791921428571	7.62206463414592	2.17685447715988e-08	1.99073193985129e-07	8.95629351965518
SLC30A10	-2.5036602	7.63685546428571	-9.39272764308451	2.81914623822759e-10	4.69656609694447e-09	13.3400249031457
RNASE2	2.5026151	5.38150803571429	7.52494899874591	2.79525807552458e-08	2.46684275200317e-07	8.70439405082635
LUM	2.5024595	8.83053442857143	6.76567030799426	2.05135271679273e-07	1.41595252677934e-06	6.69870178506501
ANKDD1A	2.496540525	5.65023989285714	10.7551546211838	1.31363451004831e-11	3.58284936706826e-10	16.4323800711754
PPP2R1B	-2.4947063	8.79876482142857	-12.0703353101275	8.46665436163643e-13	3.97401127862577e-11	19.1931034237988
MS4A7	2.4917986	9.22329985714286	8.63654528202668	1.7160039776856e-09	2.22794000244258e-08	11.5177878614989
PKP2	-2.490918775	5.73093732142857	-12.4426487159298	4.04065343507535e-13	2.17473355413669e-11	19.9367786525034
EVI2A	2.4888447	6.44263028571429	8.13772049766451	5.88609508621865e-09	6.37676098363666e-08	10.2745925877341
VNN1	-2.483060825	10.53558925	-6.36011035342795	6.10075689377139e-07	3.74146388292276e-06	5.60420318585597
CYP2C18	-2.4797272	8.94350146428571	-6.34821600787739	6.30039435238428e-07	3.83939792313321e-06	5.57189920365726
DOCK8	2.47724025	5.61252292857143	17.6105844765951	5.63444166218268e-17	1.92745654352259e-14	28.7965027832894
ANKRD36	2.4768895	5.32349096428571	12.529251454592	3.40943626111096e-13	1.90616764703608e-11	20.107461143368
CD27	2.47643345	5.60095921428571	13.9752382370343	2.24800252728682e-14	2.04375833370405e-12	22.8347773705873
CD163	2.4752681	10.6193866071429	7.98373176371885	8.66785859490801e-09	8.94544195982792e-08	9.88436914421785
SLC2A10	-2.4718159	8.98834953571428	-8.83401787104755	1.06296299305583e-09	1.485718981222e-08	12.0009620543447
HCK	2.4715811	6.70031592857143	10.1765813849987	4.69200633704072e-11	1.0453056746449e-09	15.148872937126
SLC38A1	2.47144995	7.86637185714286	6.00260682053082	1.61411341329684e-06	8.93762716613722e-06	4.62899467634288
RNF128	-2.470732	10.1900395714286	-9.38803588916876	2.85025423922188e-10	4.73860636822202e-09	13.3289528941014
F7	-2.470535775	8.13714903571429	-9.39415631349056	2.80974286184173e-10	4.68669753558278e-09	13.3433958224618
ATF5	-2.4680222	9.00924875	-5.90395770143876	2.11483023296772e-06	1.13580677466704e-05	4.35854581198837
NCEH1	2.46743705	4.26765046428571	14.5066431118635	8.72146397470204e-15	9.67172018689073e-13	23.7819503118267
ALOX5	2.466443725	6.56202935714286	8.02880024812692	7.73714986932066e-09	8.08275858242748e-08	9.99888676501192
PRKCB	2.464783825	6.87890075	8.79552954433498	1.16649600017028e-09	1.60486631025472e-08	11.9071926323981
ACAT1	-2.464735475	11.7648089642857	-16.0272260453236	6.68669538329311e-16	1.29728758825646e-13	26.3430008579503
SH3BGRL3	2.46392225	7.20223453571429	16.3430445774445	4.01971293608891e-16	8.81846371620462e-14	26.8488975301289
GJB1	-2.463907175	9.18182307142857	-11.4257738124239	3.16330058535438e-12	1.12513637334045e-10	17.866698322353
PTPN3	-2.463636975	8.15031307142857	-9.79841135536731	1.10343313170816e-10	2.10357871886412e-09	14.2863368289567
AIF1	2.46268935	8.96854192857143	11.9665522001432	1.04345211793097e-12	4.61849695801257e-11	18.9829032338152
DDC	-2.46235315	8.59517067857143	-5.55470149773663	5.53066786011813e-06	2.70148764329052e-05	3.3977917969443
C3	-2.4621685	13.4892495357143	-11.3371264858605	3.80647217370106e-12	1.32136303348626e-10	17.6803218217887
WFDC1	2.4611375	6.19526739285714	15.5663939737907	1.42587102096022e-15	2.30226838528322e-13	25.589213929986
THRB	-2.459744175	8.24435675	-10.677105080246	1.55594300330116e-11	4.11580571895508e-10	16.2617545493768
RBP5	-2.458937675	7.28982292857143	-5.4003408576673	8.47432671210251e-06	3.9813160156044e-05	2.97216477244224
LGALS1	2.458021675	8.34030160714286	12.4523388616983	3.96441992759294e-13	2.14514443427904e-11	19.9559194154189
SLC16A10	-2.45503025	7.24830303571429	-10.4907702318712	2.33801902369163e-11	5.74066155172363e-10	15.8512416375262
ANO1	-2.449926175	6.83134664285714	-8.52857766840384	2.23451956314431e-09	2.78562744551832e-08	11.2514464155301
ZGPAT	-2.4498959	8.61477839285714	-5.87862322607858	2.26702577390757e-06	1.20886079774839e-05	4.28901282742799
ZIC1	-2.448941675	5.44036817857143	-6.78350550132166	1.95608517653994e-07	1.35668959168748e-06	6.74649844244818
C1RL	-2.448737075	8.83310928571429	-15.873796067879	8.5872666916773e-16	1.5614126453885e-13	26.0941158708938
SLC7A11	2.4484182	4.10283710714286	13.9575359255587	2.32111877046825e-14	2.10076861633905e-12	22.8027338077711
LILRA3	2.448269025	5.81766853571429	11.9895180635127	9.96190575604429e-13	4.4680254194276e-11	19.0295278604726
PPARA	-2.4471747	9.40045017857143	-10.9743535595778	8.19877260012898e-12	2.43346804982946e-10	16.907423863436
MGP	2.446511325	6.75984328571429	6.08637763617215	1.28388708920483e-06	7.28703406114202e-06	4.85823935727382
STEAP3	-2.446102	8.24700046428571	-8.43349119631906	2.82305881944529e-09	3.39153548528955e-08	11.0156196699387
AGBL2	-2.445013675	5.17331321428571	-9.19338041793883	4.50533514191255e-10	7.04892861776907e-09	12.8670075325875
SDC3	2.444987925	6.38093742857143	10.2549122674501	3.93939534964532e-11	9.06599958288387e-10	15.3251844610181
RETREG1	-2.443476025	8.18108114285714	-7.10234393584369	8.40800909694735e-08	6.49440672038608e-07	7.59565008375649
MYL9	2.4419431	6.66660742857143	8.20431392259132	4.98366737598752e-09	5.53579299116985e-08	10.4424161658084
SLC30A1	-2.441868275	10.683381	-12.7567644931223	2.19067333634261e-13	1.31590356986318e-11	20.5517875434706
COTL1	2.439814625	6.43218514285714	8.92415730793644	8.55687795158786e-10	1.24605676548988e-08	12.2198027629137
RAPGEF4	-2.439523775	5.49692585714286	-7.60820033542927	2.25580385979771e-08	2.0512705386183e-07	8.92040052782144
ALDH7A1	-2.439418225	9.33328221428572	-9.81027504916939	1.07392313238913e-10	2.0564507192609e-09	14.3136821619676
HLA-DRA	2.43922535	9.20487542857143	7.53844799826031	2.6995886503148e-08	2.39708744959541e-07	8.73947446583447
SLC7A9	-2.439035725	8.4803975	-5.00136899054465	2.56033632544068e-05	0.000107746597281837	1.87225004423662
MS4A1	2.436951775	4.73916728571429	12.0066038793898	9.62461322752608e-13	4.36524873643054e-11	19.0641743577632
PGRMC1	-2.432996275	11.6835236071429	-13.1019160497763	1.13173067661742e-13	7.51372376518731e-12	21.214777322711
VNN3	-2.431227375	6.71513285714286	-7.01076856889051	1.07032707220721e-07	7.99793087684492e-07	7.35281931226744
SEC16B	-2.426178975	8.06378235714286	-7.55029537231333	2.61837430076187e-08	2.33009914075295e-07	8.77024509466356
HAVCR2	2.425375175	6.92801128571429	8.8961565366012	9.15226340704544e-10	1.3166082134312e-08	12.1519375926335
ECM2	-2.4250836	8.38328207142857	-10.2705380368276	3.80472768862517e-11	8.81468494744932e-10	15.3602599559583
ECI2	-2.424793525	10.10293975	-8.11163196263264	6.28363153017011e-09	6.73513197947017e-08	10.2086924161993
GIPC2	-2.423354125	6.11591110714286	-8.39710690486148	3.08821834349279e-09	3.65998301977187e-08	10.9250707688303
REEP6	-2.4219935	9.05882735714286	-6.24693014049907	8.29211413909032e-07	4.91511717090337e-06	5.29639390361719
PIK3R5	2.41930675	5.673054	13.7189528113224	3.58379821488008e-14	3.01382497378853e-12	22.3677125544166
GRN	2.4165792	9.51091	12.0586757491737	8.66726051366192e-13	4.04353712465867e-11	19.1695519679448
FOLR2	2.4143648	7.97827746428571	9.24664827291074	3.97281179774329e-10	6.33359087787147e-09	12.9939206366143
HLA-DQB1	2.41030365	8.08520978571429	9.50219134986716	2.18412653804805e-10	3.77416317786162e-09	13.5975162041202
PBK	2.409071225	3.73504471428571	5.53564317273314	5.82958250526464e-06	2.83446070112639e-05	3.34526110427378
CCL16	-2.4088795	8.02405796428571	-9.26679018225161	3.78864254500589e-10	6.06874384808364e-09	13.0418113351268
VASP	2.4079499	7.14832428571429	14.6824573617274	6.41324080941506e-15	7.39648224322424e-13	24.0891588596956
PECAM1	2.405776225	9.10648603571429	10.9469999343715	8.69273014979567e-12	2.5649908276802e-10	16.8484764088766
CEP128	2.40429295	4.49716989285714	19.7454916893719	2.65240278927668e-18	1.37265244861465e-15	31.8049725340495
AGL	-2.4018639	9.88903607142857	-10.9061373567954	9.48823743217062e-12	2.74356871194126e-10	16.7602406456583
ISOC1	-2.400677125	9.61739825	-10.3672781895611	3.06973904967077e-11	7.28926383290748e-10	15.5767065307841
CYSLTR1	2.398586475	5.33920007142857	11.0614637709064	6.80928272806506e-12	2.11721295216269e-10	17.0945186336454
PFKFB1	-2.398494775	7.54413392857143	-10.7552105274781	1.31347558865084e-11	3.58284936706826e-10	16.4325020097507
ASGR2	-2.39462375	10.2676220357143	-6.91116625882965	1.39311714203376e-07	1.00462604091668e-06	7.08772071986677
GM2A	2.394077525	8.63586725	13.007072645221	1.35523982802364e-13	8.82348562871003e-12	21.033911154471
EXPH5	-2.39237175	6.37731471428571	-9.34146091866389	3.17880344729094e-10	5.23737061034065e-09	13.218882454601
LINC01146	-2.388959325	5.02111239285714	-13.4128007883056	6.30988085702009e-14	4.75195243795658e-12	21.8007599723532
APOA2	-2.38824765	13.1292779285714	-4.62374945811253	7.28696738118281e-05	0.00027660873171791	0.836426732556806
TGFB1I1	2.387491075	7.06265860714286	10.7091888418166	1.45121721728098e-11	3.90467661707688e-10	16.331987807335
NIBAN1	2.386392525	6.58983278571429	6.40636765304778	5.38334209254677e-07	3.35345658808245e-06	5.72973107738522
C8G	-2.38519665	8.30632689285714	-4.2093983757875	0.000227834855342204	0.000773358709278793	-0.285835467575586
TMED3	2.384839125	6.75600760714286	14.9194397039736	4.25654201752414e-15	5.36936172123061e-13	24.4985224811638
MAOA	-2.3847596	9.71804346428571	-8.89653318333948	9.14397979389844e-10	1.31635480870365e-08	12.1528511562894
PRODH2	-2.383223375	8.57324828571429	-5.36536278029181	9.33577141347586e-06	4.34256451804986e-05	2.87568396287949
DHCR24	-2.381298825	10.2191698571429	-10.0203904217311	6.66466487749883e-11	1.38816234491805e-09	14.794911048443
SNTB1	-2.37941655	8.7712085	-8.90126770394565	9.0405048686665e-10	1.30331792688783e-08	12.1643332217562
PROX1	-2.379038975	8.82556717857143	-6.91457513795336	1.38058158834055e-07	9.98361812879877e-07	7.0968102710386
TUBE1	-2.3788068	7.51471546428571	-12.438754651997	4.07171170207345e-13	2.18562120433373e-11	19.9290837387466
TRAC	2.376186725	6.67291839285714	14.0817583265123	1.85537471725318e-14	1.78319180563433e-12	23.0269170467095
ACTA2	2.375954425	9.64908057142857	6.92719212822699	1.33517292849078e-07	9.68996591719867e-07	7.13044251816214
FCER1G	2.374011425	7.64050167857143	8.41123849306135	2.98233330261482e-09	3.55117599095427e-08	10.9602601945808
WIPF1	2.37386335	7.38890507142857	9.29752035382572	3.52433614305185e-10	5.72258056115973e-09	13.1147734027288
CCR5	2.373540725	7.57301089285714	15.0536317746407	3.38240402315211e-15	4.49125397363678e-13	24.7279544383805
RAB17	-2.3729745	7.89229953571429	-10.8734533106393	1.01781199366172e-11	2.89739061608949e-10	16.6895127061047
KDM8	-2.372812275	6.91332678571429	-9.4219794855507	2.63288076724151e-10	4.42091784735735e-09	13.4089899299047
PLP2	2.3725622	6.67393571428571	11.6909878720924	1.82837611673005e-12	7.27852370097883e-11	18.4185421266604
MT1M	-2.37178345	8.06210953571428	-6.62796680662895	2.96466035205494e-07	1.96698684699293e-06	6.32867513409093
S100A9	2.3717645	7.53265125	6.55065684441584	3.64861244856375e-07	2.36480234583694e-06	6.12018917103294
SYT13	2.369622	5.09262410714286	12.4569478665362	3.92868102601232e-13	2.14304240940559e-11	19.9650197072227
CD300A	2.369312875	7.65219678571429	9.25551894519116	3.89059828032351e-10	6.22711697793572e-09	13.015018766291
CFD	2.367444025	7.39686467857143	6.52590545013745	3.89981744625951e-07	2.50908560783729e-06	6.05333207275348
NNT	-2.366170775	8.07646185714286	-14.0930136153423	1.81823825692683e-14	1.77282621930214e-12	23.0471517235063
MPC1	-2.363368525	10.5463195	-11.9629813612346	1.05100503479442e-12	4.64167059458552e-11	18.9756481893393
SLC6A12	-2.355321925	6.88667992857143	-9.2001755308929	4.43352651358135e-10	6.95815440308028e-09	12.8832181974878
LOC102724449	-2.354152675	5.30624425	-8.96653479897107	7.73015827127708e-10	1.13881594444661e-08	12.3223150386675
ETFDH	-2.353471875	8.85388296428571	-8.87060964504092	9.73241768286887e-10	1.38395967210954e-08	12.0899292964081
GAS7	2.352577775	6.40946367857143	10.4245541593834	2.70489978425975e-11	6.51467689089673e-10	15.7042825017441
AADAT	-2.350188425	6.96247364285714	-11.3696721268604	3.55601988007039e-12	1.2423596098685e-10	17.7488600808285
SARDH	-2.3496581	6.64397046428571	-10.8571473126003	1.05413523753986e-11	2.96730983253374e-10	16.6541759971151
EBP	-2.346617425	9.20305992857143	-11.7595716589899	1.58884809727473e-12	6.4914415277927e-11	18.5598560741658
ECT2	2.34514765	5.14801878571429	6.37917107956672	5.7940964180062e-07	3.57730951375403e-06	5.6559480071756
FRK	-2.342096375	7.30038460714286	-13.2863990217264	7.99206253272114e-14	5.62034139713975e-12	21.5637687118857
CNGA1	-2.341704075	7.04582439285714	-9.79229712474616	1.11896503643431e-10	2.12656038892219e-09	14.2722365069845
STK39	2.3399734	4.95496667857143	10.3150496272212	3.446407155e-11	8.10709039736189e-10	15.4600015818901
ASPHD2	2.339754125	4.57151342857143	16.3157228285902	4.19931154201568e-16	9.113409123925e-14	26.8054685924007
SERPINA3	-2.3397351	13.0519546071429	-9.58588528173552	1.79883620895012e-10	3.18752512776473e-09	13.7933152150671
CCN2	2.33836135	7.45566839285714	6.84699876752458	1.65189548819798e-07	1.17312479374736e-06	6.91640729275081
MGST1	-2.337975325	12.172665	-5.21249913377442	1.42579563523427e-05	6.33014371006011e-05	2.45404671799579
LYZ	2.336722525	10.0081758571429	7.19153572613783	6.65266444437054e-08	5.26551868551885e-07	7.83130418358973
FGD3	2.336139675	6.49558992857143	12.1245654164744	7.59447373362864e-13	3.63221003236556e-11	19.3024334983185
MOGAT2	-2.335986825	7.70598989285714	-7.18706485092831	6.73106701162841e-08	5.32339833447086e-07	7.81951210981702
SLC38A3	-2.33379775	7.36539964285714	-10.6109406415502	1.79711410375957e-11	4.6561173242849e-10	16.1164997800622
FPR3	2.333431925	6.67519453571429	6.54660569236147	3.68857703382347e-07	2.38840392279946e-06	6.10924997849752
PCBD1	-2.332390325	8.54779546428571	-9.51270020338973	2.13143808033485e-10	3.70030192177729e-09	13.6221523771538
NUF2	2.331678475	3.44738375	13.0030278368204	1.36572549292216e-13	8.86316322303793e-12	21.0261756894458
ADGRG6	-2.325023175	8.91322896428571	-9.95955032739898	7.64747372630946e-11	1.57018272856667e-09	14.6561671376703
ZNF880	2.3242972	3.84679721428571	15.1262675877684	2.98867266568345e-15	4.24791411348514e-13	24.851435113074
LDHD	-2.323937525	5.96048775	-7.81429786890222	1.33160386146921e-08	1.2970926996155e-07	9.45157874643109
SLC16A2	-2.32340395	7.10265525	-16.9330345993876	1.58655214988756e-16	4.44741417238621e-14	27.7715275774797
SEPSECS	-2.3203633	7.49784460714286	-14.4525999020948	9.5913383154255e-15	1.05207598489257e-12	23.6869102850329
RARRES2	-2.317618775	10.7683123571429	-10.1991747863609	4.46090593878099e-11	1.0048489348484e-09	15.1998097193332
TOM1L1	-2.3139658	8.61198546428571	-10.0877692689035	5.72610894171131e-11	1.22615374624019e-09	14.9479983803227
PRDX3	-2.312744675	10.5384658571429	-9.95265576898937	7.76785170745194e-11	1.58843516728979e-09	14.6404135717763
ASL	-2.3107249	10.1063510357143	-7.08054304742964	8.90452471663348e-08	6.81876129687821e-07	7.53792048494924
AQP11	-2.3105915	6.92312675	-8.38710809056682	3.16545049044726e-09	3.73834331472774e-08	10.9001568247634
CLDN11	2.309051425	5.26232842857143	4.88377600408208	3.54725899379123e-05	0.000144957133572967	1.54882982035549
HCLS1	2.307687125	8.45432867857143	10.1658877803494	4.8056340576343e-11	1.06686828641576e-09	15.1247409396198
JAML	2.30746755	6.57240164285714	12.828533045826	1.90757705332455e-13	1.17738922529815e-11	20.6907371610824
CRIP1	2.305136425	5.17756810714286	11.1161872456794	6.06237970606034e-12	1.93909682420627e-10	17.2115652449357
ANXA2P2	2.304735075	9.46744803571429	13.214744856512	9.14447315888757e-14	6.3642379919251e-12	21.4286582798151
SLC6A6	2.30385635	6.43102282142857	7.95516539296465	9.31618766042457e-09	9.50119330724351e-08	9.81165113723517
ARHGAP30	2.30268175	5.85305982142857	11.8849416521393	1.23088692064893e-12	5.27765668205849e-11	18.8167117956852
RUNX3	2.300828525	5.72473392857143	10.7269163776726	1.39648327600563e-11	3.76807780208846e-10	16.3707379086041
SPATS2	2.298607175	6.40805685714286	14.441553859649	9.77987068985811e-15	1.06138932939938e-12	23.6674493849296
EFEMP1	2.2980294	7.37749517857143	3.94663547791447	0.000465574011757229	0.00147468303190461	-0.98492880840326
LPCAT1	2.2956061	6.45545610714286	10.5705981482162	1.96268414982949e-11	4.97594361612212e-10	16.0276573341702
ADI1	-2.29438475000001	11.87161475	-9.59312748131275	1.76895537475026e-10	3.15395992301983e-09	13.8102143601598
SLC7A1	2.2924598	6.77646471428571	5.28832582214773	1.15558888311431e-05	5.25061918682939e-05	2.66318337096943
CECR2	-2.2910693	7.18322757142857	-12.3295777024332	5.05018571403658e-13	2.5739368249091e-11	19.7126311795367
CYP27A1	-2.291000075	9.60993	-9.21985048078461	4.23214281658038e-10	6.6628189131858e-09	12.9301208357541
CCNB2	2.290949075	5.08221567857143	9.237738123665	4.0571824469392e-10	6.44265250405775e-09	12.9727180788988
ALAD	-2.2898002	8.42433207142857	-12.3734944259678	4.63036883648948e-13	2.39688045151317e-11	19.799865398773
SOX5	-2.285579375	7.48737332142857	-11.709833995276	1.75907477279913e-12	7.05833124043834e-11	18.4574303948437
CDHR5	-2.2836099	6.87418742857143	-6.83993411891707	1.68322008558565e-07	1.191597914576e-06	6.89752146889009
MCC	-2.283207575	8.06050667857143	-14.1819074721685	1.5505498431817e-14	1.54924492499685e-12	23.2065137331166
DHRS4-AS1	-2.2828129	7.46050764285714	-10.3467521338497	3.21246166464011e-11	7.60998987998021e-10	15.5308832852951
MCM5	2.27921775	6.74094657142857	11.1970779206749	5.10911865051458e-12	1.67398282018402e-10	17.3838931176848
F10	-2.27846675	8.13695925	-10.1221165058707	5.30095504069312e-11	1.15539066507893e-09	15.0258072819734
CTSE	2.27740115	5.03136939285714	13.3724814035994	6.80272881995694e-14	5.0109297727442e-12	21.7253514822355
FER1L4	2.274990825	5.58683142857143	13.3469288143213	7.13543099805527e-14	5.13443771667762e-12	21.6774707056171
SELENOM	2.274794	5.28910489285714	10.783800712102	1.23473459418859e-11	3.41216601640748e-10	16.4948084801463
NCR3LG1	2.273781125	4.51893725	12.2892821298195	5.46982175117257e-13	2.7599353100979e-11	19.6323930993136
CTNNA3	-2.273280775	5.73956910714286	-8.50982601338185	2.33973631354302e-09	2.88825064319503e-08	11.2050331940994
C2orf72	-2.272745675	7.79572339285714	-7.45705654251657	3.33146166791574e-08	2.86733009993789e-07	8.52763637043335
ST8SIA4	2.268346825	4.87288664285714	7.67811782918801	1.88530572839281e-08	1.7567463303856e-07	9.10117435396453
MICB	2.265545525	6.32440007142857	8.77078986507119	1.23843745961596e-09	1.69001915127984e-08	11.8468158565564
TRAF5	2.26551	5.59648507142857	11.6447919432644	2.01037066208796e-12	7.878701179208e-11	18.3230365550708
KCNJ10	2.2648073	5.8646705	6.23318402263031	8.60766121042545e-07	5.08572676258831e-06	5.25894704929363
SLC25A27	-2.264553425	6.15216128571429	-8.64688050361381	1.67331142802833e-09	2.18168246459275e-08	11.5432032993334
ITGB2-AS1	2.264385575	6.03029960714286	9.92802595561143	8.21398185945011e-11	1.66281640791657e-09	14.5840850767763
C5AR1	2.26409645	5.907786	8.69300684695091	1.49561206522519e-09	1.98722437869915e-08	11.6564618839617
LGSN	-2.2640393	4.45814767857143	-4.30955983652085	0.000173166586083298	0.00060248598636773	-0.0164603876657914
IYD	-2.262757175	4.6633095	-6.30594256481713	7.06499467037608e-07	4.25396143890812e-06	5.45700280303942
LDLR	-2.2616185	8.76604803571429	-7.39619178976699	3.90089679977788e-08	3.29559648848543e-07	8.36872177428082
NUDT7	-2.260923675	8.38432385714286	-9.44422533725117	2.49969775070899e-10	4.22541036034838e-09	13.4613612609808
ALDH2	-2.25805775	12.0362326428571	-19.7705032169616	2.56350856725879e-18	1.36156035297327e-15	31.8383708836773
FCGR2A	2.25601265	5.08164514285714	8.85208962268756	1.01764063369813e-09	1.43429056633585e-08	12.0449228587399
PTGDR	2.255877025	4.98951789285714	9.9238449871784	8.29228251206219e-11	1.67363137940951e-09	14.5745152438203
ISM1	-2.255598625	5.31646775	-5.60790190064767	4.77531613662549e-06	2.36052426121754e-05	3.54438735318962
TMEM14A	-2.2545263	10.0673829285714	-10.0539303728613	6.17921798901409e-11	1.30318867996104e-09	14.8711896564885
LINC01558	-2.2543654	5.48933325	-7.36902309584828	4.18617033307016e-08	3.50724266634932e-07	8.29764881236077
GPHN	-2.2531665	8.43653414285714	-12.7526183459826	2.20829323743778e-13	1.32255140686073e-11	20.5437426053715
TCEA3	-2.2498636	9.25726642857143	-6.58680031701748	3.31091751135038e-07	2.17176428513389e-06	6.21772392570386
ANGPTL8	-2.24985205	7.16104342857143	-5.49237360941405	6.56995114231557e-06	3.15692711629055e-05	3.22597218906839
LAIR1	2.249603975	6.04202664285714	15.243575031911	2.44963996760841e-15	3.58268720769859e-13	25.0498182200326
KLF15	-2.248040175	8.14980835714286	-17.6438618699947	5.35971974739911e-17	1.86509006313373e-14	28.8459238880554
LILRB2	2.246874875	7.1361675	11.9325783260581	1.11763352366985e-12	4.91442209329599e-11	18.9138154236012
IGK	2.246140375	6.44078239285714	13.880718082819	2.66791280275749e-14	2.36168789903748e-12	22.6633102804858
LARP1B	-2.24604885	7.97751360714286	-10.4086455172996	2.80153323808709e-11	6.72334665211792e-10	15.6688904352932
MXI1	-2.24110375	8.60650714285714	-16.5297502119385	2.98647370046371e-16	7.17571413053084e-14	27.1439893930404
FXYD2	2.2385662	7.10854139285714	9.43026310062739	2.58245864692576e-10	4.35316318965427e-09	13.4284989596334
AURKA	2.23793335	6.20510542857143	7.0942941088841	8.58798129749521e-08	6.60561076704824e-07	7.57433969262221
FBP1	-2.234696275	10.69095075	-5.24441274556369	1.30510347284844e-05	5.84703737902334e-05	2.54206130794773
P2RX5	2.23308155	5.95621325	12.9651369975364	1.46810184970627e-13	9.40657131194335e-12	20.9536238300596
ABCG2	-2.23256095	7.51542064285714	-4.67029646349257	6.40693950959772e-05	0.000246354086725492	0.963602403442646
CNTN3	-2.231976875	6.12560182142857	-11.0404119624327	7.12122149446594e-12	2.1831134887877e-10	17.0493912681635
MLXIPL	-2.23145115	8.62227292857143	-7.87565029498667	1.13939313980519e-08	1.13338451161597e-07	9.60870383499639
NADK2	-2.230577175	9.91151828571429	-8.9232414181084	8.57571172816404e-10	1.24610215845597e-08	12.2175845735397
GABRP	2.23007585	4.16885067857143	14.1774907371795	1.56283982324262e-14	1.55383232278354e-12	23.1986145954413
MKI67	2.22962115	5.10639096428571	10.1525674949126	4.9511297958959e-11	1.09331129836506e-09	15.09466043967
MYOM1	-2.229171125	7.25179046428571	-4.47599398132953	0.000109565485487124	0.000399450902020706	0.434014305388047
PKLR	-2.2291316	7.35759860714286	-7.11210592626686	8.19489108460308e-08	6.3492317374489e-07	7.62148386507659
STRADB	-2.2287317	9.32355271428571	-14.3054203992836	1.24431022190923e-14	1.2748179293804e-12	23.4266177449894
RTP3	-2.2266143	8.05295153571429	-5.18640745985297	1.5327361201782e-05	6.76327352723146e-05	2.38209755400397
CCDC146	2.226481475	6.32817646428571	10.9228647867844	9.15392096760608e-12	2.675095977154e-10	16.7963862364397
MTHFD1	-2.226378375	10.1512663928571	-8.76099626570478	1.26815589722791e-09	1.72590630301759e-08	11.8228924233885
GLIPR1	2.226332725	7.60492821428571	8.78800995909162	1.18789872645293e-09	1.63134796319319e-08	11.8888497564629
DAO	-2.2246023	7.21127539285714	-7.6732538170675	1.90894743925866e-08	1.77439607588213e-07	9.08861725454995
CFP	2.22349605	8.20830528571429	5.83545649366446	2.55224401561888e-06	1.34425733213037e-05	4.17046988022818
ADHFE1	-2.223418	8.47406021428571	-15.6729006535206	1.19505597603198e-15	2.00998456368778e-13	25.7651025313899
AGT	-2.22301825	11.4514274285714	-7.8256985801938	1.29353720004925e-08	1.26489638123033e-07	9.48081128671754
CLTRN	-2.2216251	6.50595907142857	-8.40016302350497	3.06499861099321e-09	3.63459852912315e-08	10.9326830824428
WNK3	-2.221034875	6.01176010714286	-8.50345955470427	2.37659897211826e-09	2.92659530532415e-08	11.1892647953713
MYRIP	-2.220134725	8.59115839285714	-10.6189928661187	1.76582120295649e-11	4.59272800763799e-10	16.1342073637203
STARD4	-2.2200922	8.16403314285714	-8.01074649583533	8.09708366415062e-09	8.3995054773134e-08	9.95304334822054
SAMSN1	2.217219425	6.79347521428571	5.56113675658874	5.43325656286698e-06	2.6564781300471e-05	3.41552772424568
FGD2	2.217158925	9.16895867857143	10.7941000152487	1.20757064716275e-11	3.34785691918761e-10	16.5172281595354
FAM110C	-2.216383425	7.94394014285714	-13.9930906413191	2.17666588430484e-14	2.00193219008591e-12	22.867060118493
GOLM1	2.21300425	6.37748617857143	6.37698945301453	5.82838996010188e-07	3.59628231625608e-06	5.65002687708467
RDH10	-2.2129542	7.88164482142857	-12.7609307402911	2.17311367303262e-13	1.3092523362035e-11	20.5598695352817
TMEM200A	2.211906675	4.41964128571429	6.57002641671365	3.46351125014253e-07	2.25788267317916e-06	6.17247280137374
MARC1	-2.2111035	8.32057139285714	-9.74978359127396	1.23334414312178e-10	2.30700508254188e-09	14.1740572394119
PYCARD	2.2107028	6.81892707142857	9.83217912357084	1.02154555720066e-10	1.98058155436896e-09	14.3641212708836
KIF4A	2.209735225	4.24612332142857	9.7107718874197	1.34883943599581e-10	2.48809847405594e-09	14.0837544569776
TFEC	2.209290275	4.88444914285714	7.60960336933457	2.24768343009311e-08	2.04531085074703e-07	8.92403385330975
CENPF	2.206724475	5.19995360714286	9.56847422733071	1.87280732128329e-10	3.3127844141508e-09	13.7526592965177
SIGLEC7	2.2066357	6.60549814285714	11.8058289435025	1.44572399491162e-12	6.04121063960689e-11	18.6548468894333
HSD17B2	-2.202769025	9.41253707142857	-10.0610266839788	6.08124269224886e-11	1.28655892303626e-09	14.8873095746993
QDPR	-2.200907125	10.4462171428571	-9.15794802881877	4.89953496862951e-10	7.59336638659747e-09	12.7823792856015
LCP2	2.19982935	6.54671382142857	6.91113675905402	1.39322612521715e-07	1.00462604091668e-06	7.08764205559292
SLC12A2	2.1995919	6.27604467857143	7.91263026159941	1.03744898539592e-08	1.04381021297337e-07	9.7031859147374
CENPM	2.1979734	4.86547225	10.6517642130068	1.64412350386757e-11	4.32638131402336e-10	16.2061886236185
VEGFA	-2.1978936	9.57843875	-10.6505690766053	1.64840681121739e-11	4.33200451442716e-10	16.2035659661423
SLC19A2	-2.19707005	8.47918975	-7.3004530473753	5.00436574572899e-08	4.08588648244532e-07	8.11789867791682
RNF165	-2.196300675	5.91506157142857	-11.0933050977022	6.36388885007977e-12	2.00065994799315e-10	17.1626689382685
GRHL1	-2.196204275	7.14043096428571	-7.43628034024407	3.5156502682957e-08	3.00407999005132e-07	8.47343874009646
GCDH	-2.1947184	7.91388125	-9.4489522171091	2.47229883998866e-10	4.18962279491949e-09	13.4724808377483
ACAT2	-2.194604125	8.648204	-10.5556958251228	2.02773558197807e-11	5.10296599140441e-10	15.994786353898
GRHPR	-2.194217475	10.3969825714286	-9.50433535218504	2.17326983669647e-10	3.75971684259627e-09	13.6025436348365
ADGRG1	2.191224275	6.23582417857143	10.7024759567022	1.47251383390977e-11	3.94161096946963e-10	16.3173038100994
FCN1	2.189692825	5.73923307142857	10.6337666998222	1.7098526826174e-11	4.47599957111115e-10	16.1666747135705
SMOC1	-2.189069575	7.624306	-11.876748567077	1.25152410618114e-12	5.31779179685347e-11	18.7999835135159
PARVG	2.1890468	6.66099339285714	14.3701566895323	1.10941850849051e-14	1.1847298284055e-12	23.5413710580322
FKBP11	2.18762495	10.2361915	7.72723738303274	1.66263973276921e-08	1.5754487195531e-07	9.22782324923533
MIR99AHG	-2.1870803	6.10045921428571	-9.48997922905381	2.24703390764474e-10	3.85973492408458e-09	13.5688685835312
SELE	-2.180974175	5.83191032142857	-3.81410068380353	0.00066531555102826	0.00203486342876244	-1.33259235848669
ARHGAP25	2.178443075	6.61334635714286	10.2429655924192	4.04564671348833e-11	9.28933875066382e-10	15.2983460166967
SEPTIN6	2.17802835	6.60860546428571	12.4181494106865	4.24019070216095e-13	2.25804139687901e-11	19.8883374358122
C15orf48	2.176719625	4.57112914285714	11.9152028875983	1.15764697247273e-12	5.02468577320797e-11	18.8784283312598
MET	-2.176532825	9.97379092857143	-9.49782681964781	2.20639942148823e-10	3.80265035767896e-09	13.5872800119967
GLUD2	-2.17568255	7.37767471428571	-9.01707367492687	6.8501116063533e-10	1.02260208987447e-08	12.4442585555899
PROM1	2.1739476	4.61148053571429	9.85292519210631	9.74350539644982e-11	1.91669755766615e-09	14.4118353416209
ECHDC2	-2.173332575	10.9167542857143	-12.1857835541132	6.72005622031537e-13	3.29201200715109e-11	19.4254360797304
ERAP2	2.1724094	6.89223	4.65219357566049	6.73587878722145e-05	0.000257774443614885	0.914120835139045
TAT	-2.17070135	9.80135696428571	-5.90844849511935	2.08894756900049e-06	1.12340071369936e-05	4.37086806474342
MBNL3	-2.169944375	10.8185151428571	-10.2222530101029	4.23687904650528e-11	9.6406910705317e-10	15.2517706279653
CSF2RB	2.16912345	6.64800410714286	6.39584459007796	5.53865770736086e-07	3.43747627637344e-06	5.70118929208102
THY1	2.16649455	6.16925589285714	9.47252226044608	2.34019718863491e-10	3.99595599477313e-09	13.5278830006431
C1orf54	2.1664446	7.91997132142857	8.23751347258827	4.58784307434953e-09	5.14139015933352e-08	10.5258714928974
MCEMP1	2.1657929	5.92167132142857	5.71195656504306	3.58455352974436e-06	1.82648431938476e-05	3.83089695497081
RHOBTB1	2.161049125	7.51430585714286	10.6059892884745	1.81663829483607e-11	4.6928810152862e-10	16.1056071591034
RGS4	2.1606177	6.99004414285714	5.16252802903091	1.63763777114805e-05	7.17128295402064e-05	2.31625766041548
CTSC	2.15754385	9.100644	10.0462696418363	6.28680418857765e-11	1.32449445655598e-09	14.8537801812234
SLA	2.156054675	7.15900682142857	12.9934869089777	1.39079118071073e-13	8.96815923331778e-12	21.0079220532615
ANKRD46	-2.154704525	8.62931403571429	-17.6838897250843	5.04748309681789e-17	1.8191669882692e-14	28.9052584355866
RHOQ	2.154224525	8.62500057142857	10.8993703355017	9.62702202792171e-12	2.77574550842206e-10	16.7456080035502
ELOVL7	2.151706375	4.97255725	7.68810817147656	1.83767854076306e-08	1.71660552260891e-07	9.12695683555846
BCKDHB	-2.151554175	7.55375228571429	-12.2119916561577	6.37801660639084e-13	3.13205618410672e-11	19.4779604117574
ARHGDIB	2.150351075	9.83179007142857	10.4756949035396	2.41679093727649e-11	5.90599817106689e-10	15.8178335286341
ABCC2	-2.149887775	7.732556	-5.20629407084809	1.45053016056819e-05	6.42723385965922e-05	2.43693510637503
FOXA1	-2.14925465	5.09082189285714	-6.83120827960589	1.72274417322393e-07	1.21402562636172e-06	6.87418810498438
RUBCN	2.14611705	7.08525225	14.9672989409883	3.92077774562109e-15	5.0084213442956e-13	24.5805439946453
SGO2	2.145276325	4.51573789285714	13.9015023511377	2.56912155094702e-14	2.28425463712616e-12	22.701093425012
PFKFB3	2.145231975	8.98993057142857	6.59646134050043	3.226141070617e-07	2.12026067171159e-06	6.24377548714831
LAMB1	2.144701925	7.78189892857143	8.89963644633528	9.07602076052191e-10	1.30750411855542e-08	12.1603774633221
ME1	2.14449155	7.64686832142857	7.43531572414251	3.52444954127667e-08	3.01032437966936e-07	8.47092119434119
FBN1	2.14372795	8.63457675	7.18045825595644	6.84864577762014e-08	5.40492476687882e-07	7.80208302924805
CD8B	2.1433675	5.34478746428571	16.0156824011029	6.81328268122604e-16	1.29728758825646e-13	26.3243468632299
FJX1	2.139644575	5.89886332142857	6.966426768434	1.2034255495743e-07	8.8645028711891e-07	7.23492508816395
ARPC1B	2.138909725	8.78689121428572	12.3720691120763	4.64341404420378e-13	2.39688045151317e-11	19.7970377236158
CD44	2.138682925	8.41170646428571	7.2502195735304	5.70559555754642e-08	4.58971841920922e-07	7.98588195864927
TNFRSF21	2.138658225	7.27494910714286	14.3213333988945	1.20965940434309e-14	1.26500288900811e-12	23.4548642332905
IRS2	-2.137433175	9.99602235714286	-7.97420003931692	8.87890589684623e-09	9.12438684908592e-08	9.8601167098658
ZFP1	-2.1361045	7.37545717857143	-7.39778629354129	3.88478234195656e-08	3.28335686799453e-07	8.37289036061446
ADAP2	2.131802625	7.25714621428571	8.19436188491739	5.1089871592668e-09	5.65942304256212e-08	10.417371772188
SOX4	2.131692175	6.92172885714286	6.09038115686329	1.269935686518e-06	7.21799829935029e-06	4.86918501309968
CERS2	-2.131407725	10.2962169642857	-12.7284336783466	2.31401741716751e-13	1.37364157443211e-11	20.4967775548759
RMDN2	-2.131406025	7.672439	-11.3694238715787	3.55786480951292e-12	1.2423596098685e-10	17.7483377724972
MMUT	-2.13137955	10.9473134642857	-11.058231443791	6.8562509774335e-12	2.11913803181532e-10	17.0875933302457
ADRA1A	-2.1313234	6.04408585714286	-10.6777619350985	1.55372295943684e-11	4.11532683599917e-10	16.2631937660989
MOB3A	2.129910175	6.35000971428571	13.1877312619654	9.62216924869259e-14	6.60558646076063e-12	21.377577057942
REPS2	-2.12866315	6.25037717857143	-13.3269419043462	7.4073134260249e-14	5.24567743429686e-12	21.6399700284233
AIM2	2.12807795	6.12633807142857	11.6581956430699	1.95572493816509e-12	7.69442425477312e-11	18.3507740492685
INHBA	-2.12595595	7.23755071428571	-8.29170798379512	4.00934375573823e-09	4.57150612480856e-08	10.661799115494
AK4	-2.1247621	9.73243346428571	-4.51594382552356	9.81373448761651e-05	0.000362434772485936	0.542608932525742
MAP7	-2.124047125	8.11976739285714	-13.5462935522287	4.92485370631714e-14	3.89531864405581e-12	22.0491900977313
MARCH1	2.12059005	6.91194557142857	8.18256760908849	5.26167908502736e-09	5.78412140376401e-08	10.3876749872631
IL2RG	2.119221775	5.77504878571429	17.649437378642	5.31506032163298e-17	1.86509006313373e-14	28.8541959537482
LY86	2.11754685	7.63388428571429	10.9839865784562	8.03175965941028e-12	2.40869249934439e-10	16.9281606507342
HIBADH	-2.116024	9.22069321428572	-8.56104875714629	2.06361488311101e-09	2.61291964779357e-08	11.3317086734529
SYTL2	2.112910725	7.35841567857143	9.93792086775466	8.03167629515238e-11	1.62917912226191e-09	14.6067243941015
LILRB5	2.112425925	5.68252221428571	9.52948211778712	2.04998257527438e-10	3.58223362049895e-09	13.6614642225288
INAVA	2.111346425	5.00236203571429	16.9104144914072	1.64330996023401e-16	4.54341437361687e-14	27.7366805821399
GDA	-2.110504925	8.67031564285714	-5.07917607995607	2.06343516553424e-05	8.86280313810972e-05	2.08652940339783
NEURL2	2.110246975	5.27637835714286	11.3889077071307	3.41601618881675e-12	1.2032365573977e-10	17.7893069957445
PIK3CD	2.109149525	6.82179175	10.0038715420131	6.9179581853408e-11	1.43795211178922e-09	14.7572884404531
VOPP1	2.108824225	9.17259585714286	12.2716329569697	5.66475739686793e-13	2.83701733352321e-11	19.5971899553037
LDHB	2.108800625	10.0105669642857	11.7928417192783	1.48451592631912e-12	6.17772885379359e-11	18.6282032064039
IGFBP2	-2.108440975	6.91016514285714	-4.98290409638327	2.69484804622462e-05	0.000112936291771079	1.82142774423064
ANXA1	2.10625795	7.49475403571429	6.87775382504927	1.52227555098563e-07	1.08950664700507e-06	6.99856742814994
AQP1	2.105941475	5.94247221428571	8.84411390363428	1.03739428413339e-09	1.45603121256357e-08	12.025526686243
KLF9	-2.105662825	7.90843875	-5.46964198327347	6.99605943610786e-06	3.33415507907827e-05	3.16329212975161
FAM13A	-2.10370275	10.5374215714286	-8.72085193792682	1.39779734650533e-09	1.87952990303245e-08	11.7246972058301
ERBB3	-2.1028234	8.91045196428571	-10.7082398515224	1.45420859555916e-11	3.90467661707688e-10	16.3299123032345
GGCX	-2.101887525	9.29173410714286	-13.5413290779871	4.97029188903959e-14	3.90332300375432e-12	22.0399851202732
FGR	2.100803375	6.17860728571429	11.2677095610071	4.40303477966029e-12	1.49606819794417e-10	17.5336976239785
SLC35A3	-2.09896965	7.11891403571429	-16.3789754476268	3.79550513931051e-16	8.48386052398163e-14	26.9059148381178
GLIPR2	2.0984342	7.18613617857143	11.6221813039818	2.10613503283989e-12	8.19038985892243e-11	18.2761968521999
ERLIN1	-2.096624825	9.58621303571429	-11.2069396295662	5.00393441262141e-12	1.65023542892056e-10	17.4048464020072
DIRAS3	-2.0932416	5.50710632142857	-6.55947841683164	3.56309894726371e-07	2.31690657758441e-06	6.14400492857233
CPNE5	2.093095025	5.23261975	14.3291896359875	1.19292031941219e-14	1.25399535451543e-12	23.4688002004337
NPL	2.09070715	8.3265795	9.72164381331002	1.31558074344368e-10	2.43823380577813e-09	14.1089406298548
CDC14B	-2.0904616	8.72676485714286	-11.4174843953104	3.21839823220609e-12	1.13959528983536e-10	17.8493113212994
CBLB	2.088299375	7.98470821428571	13.1048892768621	1.1253715752701e-13	7.50788282451677e-12	21.2204312874326
MAP2K1	-2.0860899	8.91495721428571	-14.314575420328	1.22425196914154e-14	1.27233698255275e-12	23.4428715172786
CCL18	2.086037125	6.38176960714286	16.6492528026858	2.47280678332982e-16	6.23858241349322e-14	27.3313375004136
COL16A1	2.085701675	5.45182996428571	8.43910589866854	2.78426209975131e-09	3.36093073919143e-08	11.0295775615523
GZMK	2.085610975	6.23609975	6.59785852172821	3.21406410001391e-07	2.1143890394583e-06	6.24754240115587
CDKN3	2.084458075	4.4365395	8.24619824546728	4.48969684697819e-09	5.0566713985804e-08	10.5476795279999
PAIP2B	-2.084274125	6.21797335714286	-12.6006436222358	2.96577589903093e-13	1.68614802732792e-11	20.2475205693045
CES2	-2.0837354	10.4019866785714	-6.99850075921291	1.10557963837347e-07	8.2248115891234e-07	7.3202223504917
THNSL1	-2.083203625	6.59906971428571	-8.36962286321202	3.30528341984101e-09	3.88529617138329e-08	10.8565579309076
MCTP1	2.0830154	5.04191835714286	10.9186159055261	9.23767673623879e-12	2.68651339434449e-10	16.7872083683964
DHRS9	2.08015975	6.17313735714286	14.3787528580981	1.09267515132983e-14	1.173056520175e-12	23.5565775317229
METRNL	2.079086525	6.27242782142857	8.9880516320799	7.34214001744615e-10	1.08842053698722e-08	12.3742736876357
GBE1	-2.0776741	10.6556929285714	-8.4188382390596	2.92693080821981e-09	3.49493102732419e-08	10.9791737997143
CLIC1	2.07707515	9.15705414285714	15.6526054392026	1.23586233681329e-15	2.0614388052812e-13	25.7316647868337
SNX20	2.076525325	5.30015225	10.9771031496691	8.15074096038667e-12	2.43346804982946e-10	16.9133440403182
ACOX1	-2.0756022	9.215947	-7.27134062492941	5.39932449809335e-08	4.37122207561244e-07	8.04142358184942
ANKRD36B	2.073379	7.7733625	8.54895352144495	2.12565751645062e-09	2.66970414776122e-08	11.3018276995676
S100P	2.073337475	5.58116928571429	5.19981056112848	1.47683407965062e-05	6.52516248458591e-05	2.41905615602871
TSLP	-2.073133625	5.90667460714286	-10.9175782246583	9.25825123157655e-12	2.68862280009942e-10	16.7849665608176
SMIM14	-2.07125955	10.4404501071429	-13.810465039173	3.03178000773167e-14	2.61497503829266e-12	22.5352688378794
PER2	-2.070248975	7.55516839285714	-8.51612352383774	2.30384746473635e-09	2.85442316640723e-08	11.2206256182434
MEG3	2.06939935	6.67227785714286	9.91248328432328	8.50895094480926e-11	1.71222489450733e-09	14.5484977602498
EPB41L5	-2.069287	7.43526139285714	-19.2854120487345	4.99923320427887e-18	2.34650055260373e-15	31.1833148340829
AIG1	-2.0681762	9.84333296428571	-9.77557837832444	1.16258962283602e-10	2.19294825772891e-09	14.233655351684
ACTR3C	-2.06370155	6.82268478571429	-9.18209465166419	4.62724092999161e-10	7.20614226003246e-09	12.8400702377165
HK1	2.062802775	8.35504707142857	10.4899169054802	2.34240670094171e-11	5.74444646963627e-10	15.8493513839773
TRIP13	2.0619954	4.68370939285714	8.61963100397989	1.78829008715068e-09	2.31662765269333e-08	11.4761635511746
FNDC1	2.061213575	4.20684371428571	7.61252230617715	2.23088459415477e-08	2.03396321434611e-07	8.93159204188482
TNFSF8	2.061008075	4.71627725	10.0968684002079	5.61018353889077e-11	1.20972579450248e-09	14.9686262677779
IL7R	2.059676575	7.22564632142857	5.36265047233207	9.40613410975065e-06	4.37227095202896e-05	2.86820232750959
COL6A1	2.058477175	8.89970203571429	9.84148437498737	1.00009393610884e-10	1.95400734874004e-09	14.3855295356739
SORL1	-2.05710305	10.2951650714286	-6.96595071485933	1.20494224510646e-07	8.87243682341616e-07	7.23365828406408
NCKAP1L	2.0563557	6.882934	12.4534940446866	3.95543118386296e-13	2.14514443427904e-11	19.9582005063618
TDRD6	-2.05503105	5.34629332142857	-7.81293831523681	1.33621895810794e-08	1.29970637260205e-07	9.44809165331299
ACADM	-2.051189575	10.1064622857143	-7.28321315068792	5.23455996229316e-08	4.25661255918464e-07	8.0726227929335
UGP2	-2.050399425	11.4573538928571	-9.96086081765704	7.6248099289496e-11	1.56712361299378e-09	14.6591608046009
GEM	2.049862125	6.94451639285714	5.07825913726649	2.06868859825994e-05	8.8815873173113e-05	2.0840031110027
GINS1	2.0498212	4.883388	7.2192702828945	6.18661970226294e-08	4.93145914102579e-07	7.90440622210665
FERMT3	2.04919985	6.53505132142857	9.84007657457438	1.00330949325034e-10	1.95839414915587e-09	14.3822913933024
TPM1	2.0479901	9.95391792857143	12.0572416421319	8.69227002329151e-13	4.04353712465867e-11	19.1666540679281
UNC93A	-2.047312125	6.14957892857143	-6.43733658289904	4.95135916452712e-07	3.11512724493924e-06	5.81367785758112
EBPL	-2.040729425	10.235313	-12.3967489621408	4.42277522580252e-13	2.32460605162428e-11	19.8459668310948
MAOB	-2.03932195	10.0676252857143	-8.69304479476921	1.49547410491366e-09	1.98722437869915e-08	11.6565549458069
CLDN12	-2.03905565	8.59881807142857	-14.0406153300906	1.99790393117545e-14	1.90206108692991e-12	22.9528409121076
FXYD1	-2.038457475	7.61557492857143	-4.73316714581053	5.38386305328151e-05	0.000210749627626805	1.13564367034473
CLYBL	-2.0384076	7.80749792857143	-7.76410103483899	1.51328149320716e-08	1.44888806344402e-07	9.32267985897836
TMC8	2.0371277	6.33057628571429	11.2225383649386	4.84207928892498e-12	1.61533365765906e-10	17.4379644540259
GLDC	-2.036549575	9.42808614285714	-6.46139113687505	4.64017295592926e-07	2.93766031272021e-06	5.87882926219126
SUCLG2	-2.03559225	10.1506602142857	-10.3117118776543	3.47203398010778e-11	8.14837928145527e-10	15.4525313002082
BLVRA	2.032740675	8.16649125	8.4548885895266	2.67809752735313e-09	3.24636891258668e-08	11.0687906502544
GBP5	2.03260935	5.37312992857143	8.45430997501614	2.6819156737093e-09	3.24904586089285e-08	11.0673536182313
RNASET2	2.032242825	9.32358785714286	7.63953851567639	2.08134469584122e-08	1.91118198344693e-07	9.00149864238872
PEX13	-2.031020025	8.72324796428572	-12.988560902726	1.40391748510472e-13	9.02397025537213e-12	20.9984937161794
HCP5	2.029038825	5.87403992857143	8.70547833175326	1.45096480079195e-09	1.9368268898402e-08	11.6870362939962
ANXA13	2.028826625	6.85127975	6.20371430703663	9.32569675952827e-07	5.46358599992915e-06	5.17862266589465
ST6GAL1	-2.02794875	11.1737733214286	-14.9524019193044	4.02226022126174e-15	5.10574075759281e-13	24.5550366339582
KIF20A	2.025672225	4.38692914285714	9.73599332274265	1.2729658112502e-10	2.37013551369583e-09	14.1421590900647
CXCR6	2.0240869	5.29414464285714	12.1182370598109	7.69130209625326e-13	3.66116863699716e-11	19.2896931322413
NFASC	2.02341115	5.09342907142857	7.71386244321037	1.72047350031555e-08	1.62414951622398e-07	9.19336644036145
FST	-2.0228731	8.80140185714286	-4.13916009329489	0.00027600932131536	0.000920412890494805	-0.473850554628219
CD53	2.022650375	8.50967835714286	7.98613627702603	8.61543180447544e-09	8.89893859312834e-08	9.89048537030939
SIRT5	-2.022062125	7.35064746428571	-6.5282828761479	3.8749461338936e-07	2.49547025591495e-06	6.05975609219191
GMFG	2.021123075	7.55238578571429	11.2777659955856	4.31098508160488e-12	1.47722600852345e-10	17.5549761106778
GCLC	-2.020869025	9.7675025	-11.5573825962437	2.4074072083834e-12	9.06505591171683e-11	18.1416165749585
HAGH	-2.02082895	8.95416175	-7.93380443254222	9.83314828291835e-09	9.97800059296838e-08	9.75720852130783
IL32	2.02079905	6.54827985714286	5.98201162510562	1.70768375892162e-06	9.39645073781763e-06	4.57257425600153
LRP6	-2.020317275	8.82581539285714	-8.73755400165229	1.34228861904668e-09	1.81334746976032e-08	11.7655771706594
RCSD1	2.019909825	6.33833839285714	8.56432411613678	2.04713448799857e-09	2.60348553064116e-08	11.3397970717628
TTC39C	-2.0168361	9.21369046428572	-6.38998779303488	5.62705867845083e-07	3.48697959186899e-06	5.68530012519972
TSPAN6	-2.01645265	9.54655632142857	-12.2579198476881	5.82114228569039e-13	2.90094110498985e-11	19.5698126688881
PRSS23	2.014249825	7.5761465	7.97289517045585	8.90820289544311e-09	9.14518102943684e-08	9.85679572874238
PRKAB2	-2.013139625	8.501684	-7.41698640536767	3.69597782743803e-08	3.13823813593529e-07	8.42306327132948
GBP2	2.010094325	8.04937121428571	8.97161230384602	7.63674290727788e-10	1.12669869954378e-08	12.3345816856335
SEMA4D	2.008662075	5.16177575	12.819604867466	1.94064037791205e-13	1.1941446569329e-11	20.6734829400746
MPDZ	-2.007781275	9.34486035714286	-7.92648940355557	1.00168299181527e-08	1.01338184580489e-07	9.73855166500778
EPHB1	-2.00700515	4.51689810714286	-5.93368365993097	1.94933508700384e-06	1.05421838319932e-05	4.44009235554374
PCTP	-2.00679525	8.94124817857143	-11.3977314620917	3.35370058308671e-12	1.18542449857161e-10	17.8078455493947
EFNA2	-2.0066898	6.60875235714286	-4.59788142651173	7.82695104997881e-05	0.00029483268578149	0.765828482280378
HOGA1	-2.006561325	7.83037721428571	-5.61655715074157	4.66263862748467e-06	2.31218760242072e-05	3.56823081712497
CD48	2.006398975	6.5924885	8.97899564948115	7.50296105995962e-10	1.10939386866788e-08	12.3524128684561
C4orf19	-2.0056063	7.38156892857143	-10.8978578077445	9.65832637205965e-12	2.78079887542482e-10	16.7423366011971
CST7	2.004711025	6.25842742857143	11.2352569287601	4.71409392408069e-12	1.58584216853205e-10	17.4649451094684
LINC02535	-2.00444115	6.16785317857143	-4.03729260266302	0.000364180435415229	0.00118190283453699	-0.745097525572724
CIDEB	-2.004328875	9.65125285714286	-5.7480913039007	3.245151196624e-06	1.67169184791889e-05	3.93031182565787
C1orf116	2.002947925	4.69154778571429	14.0198669021459	2.07401198631143e-14	1.95514757194584e-12	22.9154189072519
CXCL1	1.998858175	5.95180853571429	6.41196799216604	5.30248901287507e-07	3.30692754419792e-06	5.7449173920728
TMEM150C	-1.997809575	7.61100621428571	-17.0000659494605	1.42993673503654e-16	4.06484691876656e-14	27.8745493053962
ACAA2	-1.997335525	11.5771423571429	-6.44374623256809	4.86643011020661e-07	3.07126825873358e-06	5.83104284029602
MYO5A	1.9946886	6.70286642857143	7.38912929347291	3.97309426111171e-08	3.35378341581002e-07	8.35025446580635
KCNA3	1.99223265	4.09863792857143	17.1899713098593	1.06716489956424e-16	3.31362910275462e-14	28.1644665011029
RAD51AP1	1.99174115	4.756081	6.95609051279943	1.23679694736368e-07	9.06528488444191e-07	7.20741457403379
ECHS1	-1.991168325	12.0449367142857	-8.50578244190111	2.36308086936234e-09	2.91350404314844e-08	11.1950187183577
CRIM1-DT	1.987539625	4.38317721428571	11.5759737943445	2.31669499328858e-12	8.73978599056886e-11	18.1802809442689
RORA	-1.987457175	9.57573664285714	-6.38139379849168	5.75936697660959e-07	3.55804419004932e-06	5.66198028953286
CHST11	1.98622495	6.08786814285714	14.9938017428729	3.74670524720359e-15	4.84742000027628e-13	24.6258714211045
C1orf53	-1.9858729	6.56551139285714	-8.11287314840598	6.26411148988013e-09	6.72134833600482e-08	10.2118296340016
TADA1	-1.98533325	6.97148742857143	-9.75137456201875	1.22885506826824e-10	2.3028766799311e-09	14.177735679953
PSAT1	-1.98321865	10.60664975	-5.0449327004501	2.26898421086027e-05	9.65526213953045e-05	1.9922006068544
STEAP1	-1.98190325	7.29633767857143	-4.40918956200718	0.000131695689509036	0.000472283955465685	0.252805725856302
SP140	1.979781625	4.37320489285714	15.0661286623952	3.311036165863e-15	4.42560549242469e-13	24.7492343316834
LOC102723493	-1.9782625	7.11166689285714	-3.60116519174129	0.00117348114995905	0.00339192499237749	-1.88275720052185
TMEM176A	-1.978234125	11.80206775	-7.46497942114474	3.26383694186307e-08	2.82236593820147e-07	8.54829116601882
CKS2	1.977085475	7.68861496428571	5.82353604696419	2.63720158765489e-06	1.38466804483971e-05	4.13772000623584
COL6A3	1.97640155	9.19679160714286	6.45446620145471	4.72767178883466e-07	2.98836829671312e-06	5.86007795017953
SLC35D1	-1.9755936	9.80781478571429	-13.208625779731	9.25049786388834e-14	6.39393145160474e-12	21.4170943939384
CRYZ	-1.975347625	10.2961984642857	-8.53420092558382	2.2039189868188e-09	2.75428463844978e-08	11.2653558883948
ALDH3A1	1.973619325	4.95673953571429	4.25129496873779	0.00020315495880996	0.000696851892192628	-0.173331032328397
GGH	-1.9732944	10.12937125	-6.40313778211129	5.43053870466758e-07	3.38013366101564e-06	5.72097159213131
MT1F	-1.973279525	12.00275775	-7.95432445947369	9.33600545081788e-09	9.51659585928572e-08	9.80950892837633
P4HA1	-1.9731833	8.95346139285714	-5.97993172221708	1.71743273091848e-06	9.43979978434852e-06	4.56687510743691
TNFAIP8	1.972029	6.80728435714286	7.15079639083998	7.40283332534143e-08	5.80013140548781e-07	7.72377278757154
GIMAP1	1.971958475	6.33459560714286	7.08171559963001	8.87707660128913e-08	6.80205152026646e-07	7.54102672828287
CHPT1	-1.97135605	9.58524196428571	-13.8336576095778	2.90632122759344e-14	2.52532017854822e-12	22.5775955197582
CA5A	-1.971026925	7.197452	-5.71249567996353	3.5792358254898e-06	1.82469605117102e-05	3.83238051392742
ELOVL6	-1.9708229	8.34188414285714	-5.43705270387657	7.65586383127791e-06	3.63059914724347e-05	3.07341920808499
GCKR	-1.96993235	8.31210953571429	-7.49423571129084	3.02600126496719e-08	2.63817639442043e-07	8.62449865861733
STK17B	1.9697631	8.02480510714286	7.92258394306137	1.01163258057029e-08	1.02139971854178e-07	9.72858812915672
TMEM273	1.96932045	7.33808353571429	11.7407340487454	1.65123426328673e-12	6.72994470905136e-11	18.5210985745456
TM4SF5	-1.969128525	8.16375975	-6.81383621757868	1.80425964028047e-07	1.26179391267431e-06	6.82771231571177
GCGR	-1.968525	6.47633603571429	-9.97354116111855	7.40903872382255e-11	1.52744257980501e-09	14.688115933209
RCAN1	-1.968098625	9.32240785714286	-7.44936566542606	3.39847076373265e-08	2.91382053629635e-07	8.50757945205676
ADGRE5	1.9678553	7.03788132142857	11.1993847551248	5.08431237152522e-12	1.67128137776048e-10	17.388795561792
SFXN1	-1.967674125	8.45159014285714	-8.73261976797712	1.35844873499568e-09	1.83150105667453e-08	11.7535039678782
DAB1	-1.9673964	6.04346214285714	-7.12905210679504	7.83788199657272e-08	6.10308535250105e-07	7.66630550298301
NPC2	1.96712525	10.0530325357143	10.6316930282464	1.71759732649473e-11	4.47884584504433e-10	16.1621192524839
EFNA1	-1.966961925	9.46750917857143	-7.14971645902008	7.42384930972935e-08	5.81434034219121e-07	7.72091986892559
N4BP2L1	-1.9666143	9.73894275	-7.73141092711041	1.64500176446779e-08	1.56272249216279e-07	9.23857078857556
VAV1	1.965487175	6.09893721428571	11.2910643454904	4.19228751822535e-12	1.44144700136869e-10	17.5830949080899
NLRC3	1.9649514	5.99040103571429	10.275344182102	3.76426354054934e-11	8.7331943951274e-10	15.3710420078547
SASH3	1.96493785	5.91158296428571	12.3724960022947	4.63950296453492e-13	2.39688045151317e-11	19.7978846542406
CCR1	1.961710075	7.54825364285714	6.50255513121427	4.15286047987651e-07	2.65580427963713e-06	5.99021224644575
DOCK10	1.9612714	5.54788910714286	8.03514945082378	7.61448288182719e-09	7.95873164183937e-08	10.0149993867844
TCN2	1.961099725	6.60905060714286	8.16848778449829	5.45007597403244e-09	5.94588558831875e-08	10.352200177929
FLJ32255	1.9610795	4.58646317857143	12.0133369801643	9.49494000558897e-13	4.31613455254059e-11	19.0778181805891
PAX5	1.959309825	5.37655410714286	17.9088842879314	3.60965559613444e-17	1.37459771503361e-14	29.2365200329464
PKM	1.9579309	5.86166992857143	15.5373305395908	1.49651247991585e-15	2.39715169699537e-13	25.5410404507762
HYAL1	-1.9578832	8.8336045	-9.518783041355	2.10153707758492e-10	3.65649334800831e-09	13.6364058245592
PLEK	1.957756175	7.84522210714286	10.7784774462725	1.24901956542312e-11	3.43914896165551e-10	16.4832154115624
C3orf85	-1.95734735	5.97470525	-3.88565973425748	0.000548857726516959	0.00171082555896398	-1.14533658178772
BTG2	1.95727675	8.30889167857143	6.03159506093318	1.49110952763895e-06	8.32044887927479e-06	4.70836837583091
IKZF1	1.955992775	6.97383942857143	6.312097036193	6.94809127591514e-07	4.19107370656889e-06	5.47373845059225
IRS1	-1.9559362	9.70514428571428	-8.8110918742262	1.12344509575353e-09	1.55411188263149e-08	11.945130832299
SLC22A9	-1.9548825	5.96223789285714	-6.83928150262458	1.68614403390607e-07	1.19199457220057e-06	6.89577659385237
H2AFX	1.952748775	5.89332282142857	8.88382194178073	9.42782323492663e-10	1.35071180478502e-08	12.1220094247536
FNDC5	-1.951523125	5.76117946428571	-5.30832468399954	1.09331247130621e-05	5.00256758294564e-05	2.71834803286893
GOT1	-1.9509061	10.0585151071429	-5.01818860176357	2.44365933730002e-05	0.000103139989158921	1.91855452551709
GCH1	-1.950414075	10.5295947857143	-7.80941492349062	1.34825538715268e-08	1.30826146533185e-07	9.43905351861618
IQGAP1	1.949214075	8.41183960714286	9.20379257123222	4.39578159627166e-10	6.90966199046346e-09	12.8918446345317
CCRL2	1.948734925	5.11603710714286	11.2755473536852	4.33112161604574e-12	1.48161063689239e-10	17.5502827492973
ACRBP	1.948178475	5.02360832142857	8.85707211711593	1.00549599713662e-09	1.42014875508806e-08	12.0570355305947
MREG	-1.9468376	6.48872003571429	-7.16648237949796	7.10430684655732e-08	5.58575087978444e-07	7.76519719449726
TACC3	1.946606575	5.41354685714286	12.157455584844	7.11103750581805e-13	3.45004975913283e-11	19.3685727748239
COL5A2	1.94579015	8.14379264285714	6.81763700356699	1.78609676613023e-07	1.25125966785166e-06	6.83788311790508
ATP1B3	1.94259365	9.24428035714286	5.1066398938328	1.91212528713107e-05	8.27275984355123e-05	2.16220569911663
SYT17	-1.94218215	7.11450621428571	-9.15771657760886	4.90222286168384e-10	7.59336638659747e-09	12.7818259288328
HNF4A	-1.94195965	8.76913403571429	-5.03495795908245	2.33262302231423e-05	9.89685315521719e-05	1.96473016087555
FOS	-1.941527175	7.752753	-2.42119725682284	0.0219915075069825	0.0452959073388537	-4.64898797063498
MEGF9	-1.941483525	7.64130432142857	-10.4756440654263	2.41706113526297e-11	5.90599817106689e-10	15.8177208176657
BACE2	1.940800275	6.81897971428571	10.0260101966544	6.58067789776416e-11	1.37350384705868e-09	14.807702196959
ACADS	-1.9407271	7.16447839285714	-11.9843266756725	1.00667784089459e-12	4.50505074562652e-11	19.0189939372597
PTGIS	1.94054915	7.84861246428571	6.51355196507037	4.03168088412618e-07	2.58568208720428e-06	6.01994420533738
TKT	1.93839095	7.79096303571429	8.6931178317835	1.49520861350289e-09	1.98722437869915e-08	11.6567340585828
ADGRE2	1.938252775	4.77566085714286	11.0620185233423	6.80125502021813e-12	2.11721295216269e-10	17.0957070659886
FANCI	1.937694925	4.93423682142857	11.4953330163419	2.73747870338736e-12	1.0063849302453e-10	18.0122654534395
WARS	1.936685875	8.41446907142857	8.2927198562957	3.99928129248075e-09	4.56288831691006e-08	10.664333446293
IL18BP	1.93610735	6.88516367857143	8.59091617751155	1.91821393595431e-09	2.4659434311698e-08	11.4054133602778
S1PR3	1.93433005	7.94331692857143	9.1826887570224	4.62074015133018e-10	7.20199915347214e-09	12.8414886932037
GPR160	1.93358095	5.86802125	7.64026438534969	2.07747084256319e-08	1.90849312769471e-07	9.00337568631164
MYO1F	1.932583575	6.83903778571429	9.97776838808506	7.33850693538985e-11	1.51444872675842e-09	14.6977639546892
ETFRF1	-1.932028725	9.69104939285714	-12.868601183481	1.76618047080735e-13	1.1036167319599e-11	20.7680614401408
RAB31	1.93177935	8.25881610714286	8.33444299285175	3.60605556858949e-09	4.1828172149909e-08	10.7687181165287
PDZK1IP1	1.931665425	4.58309685714286	20.3340082355227	1.20096332441907e-18	7.34516447780305e-16	32.5802587665948
TMEM56	-1.9316497	10.1878107857143	-11.1504915784466	5.63758385750001e-12	1.8287448364314e-10	17.2847464368092
SPINT2	1.930267275	6.66471503571429	14.8918046276341	4.46377973854128e-15	5.59580537037135e-13	24.4510622755643
CEBPA	-1.928503825	8.20252560714286	-7.10843079603769	8.27447232706417e-08	6.40597142221466e-07	7.61175932237347
E2F3	1.9272382	7.20046078571429	7.35193067000858	4.37643638731322e-08	3.64847648100548e-07	8.25289223864255
ITGAL	1.927208225	5.81266832142857	10.9743730231936	8.19843157753661e-12	2.43346804982946e-10	16.9074657741465
GGTA1P	1.92584835	6.96944553571429	7.92740223684378	9.9937187318328e-09	1.01155077815738e-07	9.74088019426667
MST1L	-1.925331725	5.65281632142857	-6.78314435571957	1.95796900997448e-07	1.35752966431862e-06	6.74553090534966
ABCC1	1.923905175	6.43922614285714	14.0266226801038	2.04890842377512e-14	1.94146097263161e-12	22.9276084941686
IFI27	1.92331505	7.12874428571429	5.18448783476102	1.54091425653916e-05	6.79193545309674e-05	2.37680446657294
IDO2	-1.923229	5.553534	-2.92845484417107	0.00658760972249887	0.0157551519171934	-3.53072434538893
IGF2BP3	1.922907975	3.71532892857143	14.126696751729	1.71160848161519e-14	1.68514116997265e-12	23.1076302764622
HIST1H2BD	-1.922774425	7.60136667857143	-8.42210425986913	2.90344542381419e-09	3.4715781391494e-08	10.987299692513
TMEM106A	1.922511175	5.43814560714286	8.74496692117529	1.31837913727709e-09	1.78771912938998e-08	11.7837092500334
CENPE	1.92240445	4.01827946428571	15.3247608921111	2.13613646672918e-15	3.21743599313396e-13	25.1863686174357
SCML1	-1.92209015	8.75632878571429	-9.54950793154287	1.95693988602077e-10	3.44349762158302e-09	13.7083259856854
PLA2G2A	-1.9214421	6.80715589285714	-2.96685111533561	0.00599032442514615	0.0145019452887999	-3.44115669379178
RASSF2	1.92112275	6.51070971428571	7.08400536801305	8.82372337665388e-08	6.76887909201845e-07	7.5470922039877
NDFIP2	-1.9197694	8.64486685714286	-10.2215834077239	4.24321372317001e-11	9.64240241559627e-10	15.2502639902577
CLDN14	-1.917591225	5.97147914285714	-7.02621793727237	1.0275512212471e-07	7.72117136948259e-07	7.39384790587704
SERPING1	-1.91653475	12.0290278928571	-26.1711754759355	1.19211522269236e-21	3.43720879137141e-18	39.2405125205289
PPARGC1A	-1.916004475	7.979544	-3.67637338722785	0.000961253467289597	0.00283267319759176	-1.6897195133445
DHRS2	-1.9148104	5.39131271428571	-2.84565078119115	0.008072736923504	0.0188775401838815	-3.7217143389731
MCUB	1.9144818	6.74028025	7.90825875886938	1.04899855212583e-08	1.05385454343234e-07	9.69202576651516
SERINC5	-1.9144499	9.60394496428571	-9.22024897379941	4.22816219930398e-10	6.66174845187762e-09	12.9310702617628
SLC19A3	-1.913605925	5.73455175	-10.268175393234	3.82478268421852e-11	8.83244724434582e-10	15.3549585236833
MCM6	1.913342	7.41687114285714	8.70507766953772	1.45237775058701e-09	1.93743160212145e-08	11.6860543707328
TRG-AS1	1.912499025	5.69010214285714	15.4936816807144	1.60945179213914e-15	2.55409316995125e-13	25.4685478006083
EVI2B	1.908001925	7.41705460714286	7.02849524281542	1.02139441309789e-07	7.68635475002038e-07	7.39989360992823
PPT1	1.90728695	9.21061692857143	11.5522991736619	2.4328406484834e-12	9.12677003872501e-11	18.1310371660102
MT1G	-1.906570375	12.2478516071429	-7.1676939502535	7.08176443955916e-08	5.57236848669094e-07	7.76839567033727
FABP4	1.906279775	4.63636896428571	6.29495995263687	7.27857554203708e-07	4.37212768348019e-06	5.42713129806142
PCK2	-1.906227925	9.99988725	-5.36634806796415	9.31034210520694e-06	4.33261530329456e-05	2.87840177653461
MARCKS	1.90612095	8.54502903571429	7.86641817345535	1.16640102318371e-08	1.154699494714e-07	9.58508979658067
EPB41L3	1.905155625	5.96045792857143	6.41188116838016	5.30373307266941e-07	3.30692754419792e-06	5.7446819727206
PAQR8	1.90449985	6.22410946428571	9.39255068678326	2.82031318906837e-10	4.69656609694447e-09	13.3396073593924
TESC	1.9033877	5.08682435714286	11.8951973825002	1.20554627376151e-12	5.21017996645149e-11	18.8376401866462
LACTB2	-1.902050925	8.42663717857143	-5.73387204257763	3.37466547676139e-06	1.73133892520272e-05	3.89119687811432
PEMT	-1.90121065	8.77863735714286	-6.65986189052201	2.7218004876573e-07	1.81961242936029e-06	6.41453500530272
DAPP1	1.900688075	5.27344978571429	13.6347268995406	4.18335338624596e-14	3.4492057983981e-12	22.2127240635452
ACE	1.9004306	4.68949482142857	13.106528606969	1.12188113426473e-13	7.50788282451677e-12	21.2235482652692
SAMHD1	1.90029079999999	9.96617492857143	9.29331331103999	3.55937498188357e-10	5.76180351681113e-09	13.1047921210264
SPARC	1.899457775	10.2519308214286	9.74110851223339	1.25811904954969e-10	2.34784038096009e-09	14.15399392781
RAB33A	1.897930225	4.06268817857143	13.421337618898	6.21033270693159e-14	4.69449981363297e-12	21.8167038903043
ABCG8	-1.897133875	6.015036	-8.15050740705375	5.7007170202706e-09	6.18921848413779e-08	10.3068609979386
MAN2B1	1.8955264	8.00600607142857	9.9175738755839	8.41116434194228e-11	1.69592936976445e-09	14.5601569536273
NCF4	1.8941779	5.19023228571429	9.90523539377768	8.65019253414888e-11	1.73545562541478e-09	14.5318917167381
KCNK6	1.893769025	5.03781371428571	11.9665439233972	1.04346955995329e-12	4.61849695801257e-11	18.9828864193071
TBC1D8B	-1.891347825	6.18593485714286	-16.561666993348	2.83935226176099e-16	6.90441526495447e-14	27.1941424195674
ERG28	-1.89112785	9.08773385714286	-12.5532007853546	3.25345917088671e-13	1.82401573461129e-11	20.1545105075239
NUSAP1	1.890910025	6.98275210714286	6.77631017961513	1.99396704311389e-07	1.37917192704481e-06	6.72721928003831
GPX8	1.889908075	4.41824203571429	7.48758799766714	3.07844614284721e-08	2.67927031052545e-07	8.60719127003371
C1S	-1.88868225	13.10833625	-32.0304075102622	4.23663718813822e-24	4.27540241840969e-20	44.4849800530867
APOE	-1.888592475	12.137056	-12.2159544064179	6.32787910053325e-13	3.11501424112348e-11	19.4858952678254
PRAG1	1.8865538	7.24092832142857	17.1374279240107	1.15685014530909e-16	3.4475263572034e-14	28.0845387898007
MCOLN1	1.886545475	6.04780089285714	10.6151943599221	1.78051284155111e-11	4.62497949562754e-10	16.1258551372992
IQGAP2	-1.885954775	10.3836739285714	-15.7140457839438	1.11653450694806e-15	1.8936988196414e-13	25.8327790580096
VSNL1	-1.88344695	7.5822375	-5.37611233274025	9.06206419810246e-06	4.22791589714059e-05	2.90533529898786
CCL19	1.88153235	6.39085682142857	4.96624389003674	2.82226275314076e-05	0.000117665212036025	1.77558368664698
GSTP1	1.88121575	6.63901446428571	11.8832215702387	1.23519035326359e-12	5.28174722455913e-11	18.8132004735413
SAMD9L	1.880955625	6.24792289285714	6.51172465471081	4.05156590913734e-07	2.59760974409526e-06	6.01500443425961
PTPN22	1.879120025	4.41334528571429	9.44150285436419	2.51561930222656e-10	4.24876521981914e-09	13.4549555069838
TRNP1	1.8790941	5.53989942857143	13.2713779898249	8.22059507040853e-14	5.76098160784915e-12	21.5354912576384
SELENOI	-1.87896025	7.71144571428571	-8.74214703727834	1.32742259581928e-09	1.79687258560835e-08	11.7768126379426
PKIB	1.8755186	4.59016685714286	4.90657784114621	3.32998250006976e-05	0.000136937727789136	1.61149475993538
ITGAM	1.874309075	6.36771792857143	7.20061937059357	6.4962185808729e-08	5.15381995352821e-07	7.85525587530744
PLA1A	-1.8741029	6.00326992857143	-6.3816772126707	5.75495387276578e-07	3.55640643031328e-06	5.66274942575312
HAAO	-1.873491075	7.46496403571429	-5.97337604416145	1.74852980932178e-06	9.58995063568105e-06	4.54891037125151
SLC25A13	-1.872843075	10.2099911785714	-6.99537295424322	1.11475487981469e-07	8.28696049329643e-07	7.31190893742341
NIT2	-1.870150025	9.87306107142857	-9.18358966941476	4.61090008011848e-10	7.19928341218125e-09	12.8436395758911
CMTM8	-1.870045	7.99214867857143	-16.4729836481781	3.2678734506358e-16	7.49494202888437e-14	27.0545782206957
GNPNAT1	-1.86912385	9.19313071428572	-7.30275193272177	4.97445809813563e-08	4.06648466012936e-07	8.12393356373883
LNX1	-1.867199825	6.07478178571429	-11.2549891517749	4.52236807462885e-12	1.52889371608432e-10	17.5067644121597
CYP2A7	-1.8667751	8.82016603571429	-4.03541238900496	0.000366044323645728	0.00118776086561764	-0.750087087281351
MANEA	-1.864506825	7.96442396428571	-7.90636597071164	1.05403992169243e-08	1.05734034490647e-07	9.68719287159603
LINC02499	-1.8632234	6.15894435714286	-7.49618528039955	3.0107939850293e-08	2.62946148852645e-07	8.62957340492904
NR0B2	-1.8627786	7.72761364285714	-6.12400125166545	1.15865780227724e-06	6.64163317902911e-06	4.96106406316014
MDN1	-1.862329675	8.05519960714286	-8.28839241984721	4.04249654868491e-09	4.60178837236929e-08	10.653494047161
SCG5	-1.862216475	6.10261	-5.81994202441821	2.66337153261767e-06	1.39622928942396e-05	4.12784471766468
HEPH	1.860738375	5.95107278571429	6.00807972530587	1.59013050815709e-06	8.81450262184417e-06	4.64398379196881
CELF2	1.860541825	7.79106292857143	7.62083942914469	2.18371650447708e-08	1.99610281747558e-07	8.95312253428942
KPNA2	1.859425425	9.52480385714286	8.27756204247188	4.15275465484181e-09	4.71135734674942e-08	10.6263554646192
C11orf71	-1.85746085	7.052135	-8.93317358726628	8.37371594055209e-10	1.22468629585625e-08	12.241633315663
EZH2	1.857043025	5.40473532142857	7.36726528262607	4.20534301165447e-08	3.52038316068943e-07	8.29304750160476
CALHM6	1.8567082	8.94759385714286	4.53233691462959	9.37976397270531e-05	0.000347552370591355	0.587216719055694
C3AR1	1.855659675	7.71564917857143	6.91362368372184	1.38406882667304e-07	1.00052511206096e-06	7.09427339802259
TM7SF2	-1.854806425	6.93200860714286	-7.01776804830495	1.05072732510989e-07	7.87187438852745e-07	7.37141075946536
MS4A6A	1.85359685	9.80222575	7.7544060970676	1.5511841676399e-08	1.48166351422036e-07	9.29774909907737
DPP4	-1.8530389	7.28776196428571	-6.42173976425803	5.16434475484704e-07	3.22699598102408e-06	5.77140938564674
MYOF	1.8520171	7.13133089285714	7.06019478460307	9.39483307457951e-08	7.14184240844589e-07	7.48399221880431
EZR	1.851590875	6.87074771428571	7.4741837206053	3.1870269897831e-08	2.76661357999107e-07	8.57227746760475
SULT1E1	-1.8513155	6.13164146428571	-3.20931852145072	0.00325268821971144	0.00845556495858269	-2.86189382245125
PMAIP1	1.8503856	4.572107	8.86450691714691	9.87648938243178e-10	1.40082350812102e-08	12.075103763266
LY9	1.849188675	5.51889382142857	11.5773839255769	2.30995946891129e-12	8.73069512378963e-11	18.1832118929565
TMEM64	-1.846649075	7.30350017857143	-9.54612589220582	1.9723442987516e-10	3.45910441243082e-09	13.7004155223464
HADH	-1.846163225	10.2339001428571	-9.29194495418732	3.57084820185283e-10	5.77025054107251e-09	13.101545163381
SOCS2	-1.843287925	9.00208785714286	-4.48200874639322	0.000107764042268599	0.000393523007980304	0.450353468932327
BGN	1.8429018	8.85685682142857	8.86272059228769	9.91907181990297e-10	1.40587518638414e-08	12.070763260391
FMO4	-1.841367425	8.01130332142857	-8.84434545437129	1.03681530557867e-09	1.45603121256357e-08	12.0260899136695
CILP	1.8408865	6.53247707142857	5.5708848395403	5.28897490572938e-06	2.594104022414e-05	3.44239230532719
CNTRL	1.83850965	5.76057057142857	12.9275122400401	1.57758854080333e-13	1.0012726263847e-11	20.8814241567158
PCCB	-1.83770765	9.43545782142857	-8.15057852928092	5.69970276348602e-09	6.18921848413779e-08	10.3070404202913
PLPP5	1.837663925	7.54633353571429	8.13086083676075	5.98806706293367e-09	6.46577358259174e-08	10.2572733200759
VDR	1.836855375	5.82211407142857	10.4376004711027	2.62820836901995e-11	6.36064582911004e-10	15.7332822366009
TTPA	-1.8366906	4.79518885714286	-10.8936762989542	9.745414820593e-12	2.80187617270696e-10	16.7332910276358
TTC38	-1.8348561	9.54211925	-13.3421599069069	7.19935526839304e-14	5.13443771667762e-12	21.6685268919228
COQ10A	-1.834689975	7.81588196428571	-13.3954227945049	6.51763322816023e-14	4.8540734850169e-12	21.7682796431187
MTFR1	-1.8346723	9.15221971428571	-13.9275911242477	2.45042498139636e-14	2.18835961944791e-12	22.7484565054581
TCHH	1.8333606	3.85261421428571	8.44688301373805	2.73142123635371e-09	3.30307218773679e-08	11.0489043419727
MYO1G	1.831991075	5.65141482142857	11.6039394296391	2.18680630084001e-12	8.38034934561523e-11	18.2383620780273
TPST1	-1.8319752	7.40864646428571	-6.95603721425084	1.23697143991245e-07	9.06528488444191e-07	7.20727268887715
HMOX1	1.831471375	8.70510178571429	6.87494440921401	1.53367494678751e-07	1.09572252923937e-06	6.99106611540649
MTMR4	-1.83133745	9.39434392857143	-16.5812439905814	2.7528289600927e-16	6.77565206116475e-14	27.2248631718385
ADAMTSL3	-1.83074645	7.82288978571429	-11.3723627268691	3.5360874011469e-12	1.23904256974562e-10	17.7545203897307
TNFRSF11B	1.83055845	5.90776975	11.2288928089059	4.77769511224628e-12	1.59649371606733e-10	17.4514470367799
HOPX	1.830146075	5.33927042857143	12.6970925825386	2.4588219823408e-13	1.43428913495908e-11	20.4358171184398
SPRYD4	-1.83008845	7.17009978571429	-6.82942349264972	1.73094379632357e-07	1.2176939226629e-06	6.86941457811205
NALCN	1.8291684	4.37139414285714	8.30876682615066	3.84310664592145e-09	4.40712621787685e-08	10.7045069791062
ITM2C	1.8285268	7.59351492857143	14.3102363881069	1.23371675147094e-14	1.27233698255275e-12	23.4351690661322
CD86	1.8276259	6.26534417857143	11.8632133222692	1.28639990726096e-12	5.43167559168369e-11	18.7723302511136
FUT8	1.8259476	4.77177246428571	9.75648645542261	1.21454437553347e-10	2.27982630134534e-09	14.1895524828498
ELF1	1.82523765	9.04620582142857	11.9247294367144	1.13552946474742e-12	4.96069073311629e-11	18.8978347098269
ALDOA	1.823948225	9.50069671428571	12.1530726764736	7.1735877037884e-13	3.47205085433001e-11	19.3597664650713
CDC42EP3	1.823298625	6.17245296428571	7.65354337472365	2.00788495465858e-08	1.85554679669754e-07	9.03770302171449
SLCO3A1	1.82327825	6.20414414285714	9.9503540567368	7.80847035483343e-11	1.59351220598183e-09	14.635152931848
MOCOS	-1.823239525	8.38007782142857	-3.63711266581406	0.00106690065644977	0.00311399218353227	-1.79067344481101
WDR54	1.82231785	6.54123414285714	14.9945438761442	3.74194710377316e-15	4.84742000027628e-13	24.6271397278238
HMGA1	1.822024525	6.23352053571429	20.6614339989893	7.79522670178671e-19	5.90379203208811e-16	33.0022467886144
PER3	-1.821728925	7.58033182142857	-7.58621936900854	2.38699877339831e-08	2.14979010457377e-07	8.86344763691977
SLC51A	-1.82076005	8.59662114285714	-3.53795937723454	0.00138647982883149	0.00394131301201494	-2.04382262699482
SUOX	-1.82072995	7.71085864285714	-13.1040649233983	1.12713099927096e-13	7.50788282451677e-12	21.2188637728402
DCBLD2	-1.818957275	7.31701032142857	-11.4791686414379	2.83086919751944e-12	1.03506219227418e-10	17.9784911186055
IL27RA	1.8182738	4.72473225	9.83831611932324	1.00734546548256e-10	1.9605837540824e-09	14.3782417258662
KCNT2	-1.815640275	7.34657128571429	-11.1194614428022	6.02045258932836e-12	1.92874277159388e-10	17.2185564287601
PPM1E	-1.8155849	4.36409185714286	-5.62134178933407	4.60150248589847e-06	2.28580173942626e-05	3.58141070256733
TOR1AIP2	-1.8144007	9.468204	-12.5658149368857	3.17427584751507e-13	1.78956450922896e-11	20.1792651564411
BMF	1.813610775	5.66760835714286	10.3745898633504	3.02048468304911e-11	7.19745482384654e-10	15.5930161989873
PRLR	-1.813314575	6.58263107142857	-12.6533756193964	2.67653970754379e-13	1.53904845918394e-11	20.3505994662049
RND1	-1.8128313	6.9672095	-5.46654348254736	7.05625339883258e-06	3.3612547167486e-05	3.15474779804968
SH3BGRL2	-1.812680125	8.03676189285714	-11.0715804492398	6.6644035751401e-12	2.08539003654345e-10	17.1161852630599
NNMT	-1.8119491	12.2973546071429	-5.71039500579721	3.60000133292423e-06	1.83389265276148e-05	3.82659973598468
GCSH	-1.81192185	10.1292268928571	-5.53533020366944	5.83462442455125e-06	2.83622892005583e-05	3.34439840496272
PREX1	1.811398325	6.17091392857143	11.1319169120676	5.86365862347242e-12	1.88449398085261e-10	17.2451395233153
PTGER4	1.807788325	7.47876675	4.63676809592213	7.02938562919374e-05	0.000267990347854207	0.871978381013905
FMNL2	1.8070476	7.59789221428571	9.94007145436358	7.99260529058219e-11	1.62352608020764e-09	14.6116431764023
TAPT1	-1.806646875	9.25062692857143	-20.5444388302238	9.09068370018544e-19	5.91862158454331e-16	32.852215019374
ABCA5	-1.805565875	8.45134403571429	-6.29958201516215	7.18790450807266e-07	4.32152149795742e-06	5.43970387063431
PRXL2A	-1.80498755	9.99750732142857	-10.190929557768	4.54385984036702e-11	1.01898581286808e-09	15.1812286032253
ADAM9	1.8049051	8.12880357142857	7.68995118502951	1.82902714774351e-08	1.71141654719088e-07	9.13171186242675
JPT1	1.80471635	6.54365214285714	11.4275066938026	3.15190556077569e-12	1.12393833804127e-10	17.8703319612603
RDH11	-1.8045855	10.5746081428571	-8.93269687134423	8.38329906475427e-10	1.22520003637897e-08	12.240479342962
LOC157273	-1.804482025	4.68949935714286	-4.77944678038186	4.73630935424044e-05	0.000187879189655336	1.26246213844093
GRK3	1.8038676	6.69016689285714	7.70649757588682	1.75319062168994e-08	1.65194427252886e-07	9.17438367181419
PRICKLE1	1.8014939	6.32916264285714	7.72238240102783	1.68340025365849e-08	1.59287704264366e-07	9.21531824345428
DERL3	1.800385175	5.74934196428571	17.5599570335962	6.08056576061292e-17	2.04540097910751e-14	28.7211522356311
LGALS9	1.800224975	6.20827964285714	12.1365251000524	7.41488995402742e-13	3.55474403663029e-11	19.3264980937255
SFMBT2	1.79835755	5.42872189285714	8.40966979605485	2.99390191485615e-09	3.56284919502014e-08	10.9563552207745
DNAJC22	-1.7981379	7.29426171428571	-10.5202302647099	2.19159892713187e-11	5.42071582675276e-10	15.9164425929785
RRAS2	-1.7978936	8.63353171428571	-12.889527524002	1.69666576912456e-13	1.06904033641281e-11	20.8083742945669
SLC37A4	-1.796258525	9.28978817857143	-9.97146239323333	7.44397774934907e-11	1.53307962158278e-09	14.6833705893499
KLHDC1	-1.79575205	6.84604253571429	-9.28695618270151	3.61299903133559e-10	5.82902953232983e-09	13.0897052579345
CTSS	1.79465374999999	9.06419696428571	8.43675734481285	2.80042354413047e-09	3.37640074021418e-08	11.023739663258
PILRA	1.79399295	5.10587671428571	11.5050931218546	2.68262768576782e-12	9.89825860728554e-11	18.0326430046496
NLRC4	1.7926799	5.62973235714286	9.24067179969112	4.02920265787491e-10	6.40830553537346e-09	12.9797002092833
KCNAB2	1.7924014	6.44532753571429	9.5080953529138	2.15436339360482e-10	3.73231900198507e-09	13.6113589150204
FAH	-1.79085435	8.93145942857143	-4.11128686166971	0.000297795358774287	0.000985473639308318	-0.548244465665608
FBXO3	-1.790235225	7.75051382142857	-12.041215119815	8.97685834449478e-13	4.12710551177535e-11	19.1342527340185
IMPA1	-1.789752775	9.83784821428571	-8.64573904211803	1.67797273570456e-09	2.18634756131214e-08	11.5403970100584
MAML2	1.7894628	6.83236328571429	7.79641074623979	1.39364460498996e-08	1.34519029471604e-07	9.40568229435286
SCD	-1.788755025	9.86626453571429	-6.7048729564946	2.41295581598429e-07	1.63699789021885e-06	6.53554615013922
CLECL1	1.7886252	3.86811007142857	14.2406313989987	1.3962873874107e-14	1.41614413769398e-12	23.3113523968554
VSIR	1.787982025	6.68546910714286	10.1398672682771	5.09406075292571e-11	1.11997198449128e-09	15.0659585477529
PCYOX1	-1.7871814	10.2981548928571	-12.2659953968805	5.72851870880805e-13	2.86184883910576e-11	19.5859376033752
DCUN1D4	-1.78608935	8.30641110714286	-12.4627170302718	3.88441257917716e-13	2.12463683158625e-11	19.9764072449063
MYO1B	-1.78413335	9.73245696428571	-8.32745711920881	3.66903312678957e-09	4.2339677300168e-08	10.7512562182262
GSTZ1	-1.783086275	8.42704542857143	-4.95536385207885	2.90870270161683e-05	0.000120894453514688	1.74565091645462
GCAT	-1.78248975	7.82186321428571	-5.34388117981365	9.90785394386517e-06	4.57807271403459e-05	2.81642859011599
NAIP	1.78027445	6.29006964285714	11.5162939531874	2.6210693012227e-12	9.68883547739518e-11	18.0560141829534
CENPW	1.77624615	5.609051	14.6774361199134	6.46954139192269e-15	7.41902010870317e-13	24.0804267135418
PAQR5	1.77460045	5.19187425	14.8203813117698	5.04894459280473e-15	6.03587569414284e-13	24.3280634953701
PPP1R14A	1.7744834	5.20081735714286	7.84530977869908	1.23063162314662e-08	1.20806605301402e-07	9.5310589534434
SLC39A5	-1.774125475	7.79538385714286	-5.6608405160798	4.12665253131686e-06	2.07649533880748e-05	3.69019112193789
GOLT1A	-1.7740674	7.477612	-4.41102610108619	0.000131031844003458	0.000470314804392304	0.257780634176112
MICU3	-1.7736564	7.11631592857143	-12.5250640664117	3.43748813757023e-13	1.91654207404917e-11	20.0992281291262
APOC2	-1.77256165	7.59589046428571	-5.31926905214373	1.06066868632191e-05	4.86276767478601e-05	2.74853732827892
PRXL2B	1.772541275	5.60324396428571	11.3930019525898	3.38695498325237e-12	1.19508588159061e-10	17.7979101274076
TOB1	-1.772283	9.87787542857143	-5.02340020449308	2.40859682809609e-05	0.000101828047300929	1.93290405916195
ALDH3A2	-1.77200875	10.2992602857143	-7.18070664014212	6.84418768055823e-08	5.40439123461294e-07	7.80273838570832
VAMP5	1.7703026	6.85137164285714	8.65875422283217	1.62560133719607e-09	2.13464618013196e-08	11.5723847513771
CCNA2	1.7696173	4.53058689285714	7.11431889039249	8.14734728101671e-08	6.31967371916834e-07	7.62733876332365
ENTPD1	1.767259875	6.51193689285714	10.1452075910521	5.03345102475374e-11	1.10785323917781e-09	15.0780299905451
SLC22A15	1.7668427	4.39517475	9.93989722341989	7.9957633836714e-11	1.62352608020764e-09	14.6112447012717
IL17RB	-1.766384025	8.3366335	-5.11971393937259	1.84404717940544e-05	8.00567954870726e-05	2.19823752988326
TCIRG1	1.7655805	8.16686982142857	7.40992942283676	3.76426253900391e-08	3.19084883766131e-07	8.40462717473338
MT1X	-1.76308325	12.2886894285714	-7.37683903391625	4.10199214844218e-08	3.45104241483987e-07	8.31810382144298
COL18A1	-1.76136895	8.69651967857143	-7.69493510187358	1.80583913425523e-08	1.69285885957609e-07	9.14456845807794
CDCP1	1.761345625	5.43427360714286	11.0271125173858	7.32581697216816e-12	2.23323874894811e-10	17.0208533864191
LOC101928429	1.761212525	3.88337892857143	7.34322188553594	4.4767402020737e-08	3.71827355960714e-07	8.23007553452414
CENPK	1.760874325	3.49993975	7.60504270677442	2.27418896195418e-08	2.06199262439898e-07	8.91222261144095
LOC728392	1.76037135	5.73231139285714	11.5275825451957	2.56049611534248e-12	9.53477732397736e-11	18.0795529400356
ALDOC	-1.7592877	7.20897932142857	-10.4623492157288	2.48879640670555e-11	6.0592735677368e-10	15.7882339072485
SMURF2	1.758684	6.54635214285714	9.45209372281101	2.45425970332527e-10	4.16604908260841e-09	13.4798693156973
S100A12	1.757894075	5.96888425	3.91169216689271	0.000511652479143455	0.00160626566908576	-1.07694592547831
ACSL1	-1.756955025	11.7421065	-7.02387319286314	1.03392975858655e-07	7.7633200586132e-07	7.38762260504434
CGNL1	-1.7565169	8.55946267857143	-14.7671495670335	5.53608608395105e-15	6.53420031768327e-13	24.2360751498072
TFPI	-1.7557295	10.7810055	-13.7804616631587	3.20240201851384e-14	2.73873220083325e-12	22.4804295523286
MRC2	1.75566585	7.57664846428571	8.89378370841888	9.20462594225704e-10	1.32319775920637e-08	12.1461818219113
TIGD2	-1.7554457	8.45237803571429	-12.2512528545551	5.89877017251536e-13	2.93238616728762e-11	19.5564945549915
DEPDC1B	1.75442865	3.04913892857143	13.9916947813009	2.18215865737948e-14	2.00193219008591e-12	22.8645371408696
HHEX	-1.753629	8.06598414285714	-7.99755149437175	8.37091812275423e-09	8.65523772907524e-08	9.91951174003561
BPHL	-1.750215475	7.51395903571429	-6.6070633053587	3.13563697170095e-07	2.06818826796863e-06	6.27235497547773
MAP3K8	1.7500702	6.47613110714286	5.74385177497875	3.28323359826813e-06	1.6887233362346e-05	3.91865030962071
PTP4A1	-1.750007325	11.5508651071429	-8.27915216652155	4.13637610942474e-09	4.695415017802e-08	10.6303409165065
AOAH	1.7498119	6.34067860714286	6.80691371847874	1.83782336467576e-07	1.28215654923094e-06	6.8091843185572
FCGR3B	1.749400275	7.70645175	5.90225977721042	2.12470028163876e-06	1.1401974417526e-05	4.35388663917329
EMILIN1	1.749026025	6.48535582142857	7.66620916214719	1.94372498332393e-08	1.80285851739094e-07	9.07042549287808
CLEC7A	1.74834765	7.4603685	6.75610094954812	2.10439512104817e-07	1.45008558306983e-06	6.67304439673274
S100A8	1.7475841	8.81152564285714	2.7456066975598	0.0102875930006041	0.0233743655894623	-3.94833899262161
MAP3K21	-1.745625725	6.64749164285714	-7.83155534945795	1.2744148251811e-08	1.24740613077741e-07	9.49582241045299
SLFN5	1.744829625	8.6683035	16.1167890658483	5.78333701017459e-16	1.14436363604268e-13	26.487338281275
DHRS1	-1.741940425	9.38532403571429	-6.56223715246987	3.53677574276298e-07	2.30118455242377e-06	6.15145137013391
LINC00926	1.741906375	5.68670578571429	13.5634401724443	4.77117872885947e-14	3.80619368713718e-12	22.0809627687754
FDX1	-1.739739175	9.69617046428571	-9.82267757380045	1.04393666641255e-10	2.01431871302147e-09	14.3422495818811
STARD10	-1.738878925	9.404527	-6.02011860134513	1.53863306028806e-06	8.55252851991022e-06	4.67694988258342
SAR1B	-1.73834645	10.0267825357143	-14.8455696092866	4.8340497914543e-15	5.91675639327797e-13	24.3714961010033
CNKSR2	-1.7380099	4.51274664285714	-8.89091381277376	9.26836719112881e-10	1.33141249123525e-08	12.1392193182868
ATP2A3	1.737899575	5.78080928571429	15.6176648804688	1.30951285024588e-15	2.14877218345632e-13	25.6740114465249
P2RY12	1.737441325	3.89348610714286	4.80047148216822	4.46835869692406e-05	0.000178336728455642	1.3201209978988
NRG1	-1.7374165	5.35407303571429	-3.91375487999459	0.000508812474569384	0.00159809557644474	-1.0715209571901
BTD	-1.7373758	7.84435896428571	-8.41522981669182	2.95310408101903e-09	3.5212706390252e-08	10.9701943980446
HABP2	-1.736867075	10.3883507142857	-7.27206630793298	5.38910387679413e-08	4.36469837661862e-07	8.04333101734594
GNPTAB	1.73577205	7.26368132142857	11.9943987582681	9.86433378500007e-13	4.45395634860529e-11	19.0394284334461
SLC3A1	-1.73525265	7.83233242857143	-2.69519904055129	0.0116082195978632	0.0259657205079989	-4.06073415104427
LSP1	1.735196275	5.61263046428571	13.6353403988551	4.17863171631368e-14	3.4492057983981e-12	22.2138556875913
HEYL	1.734612475	6.03337346428571	8.8714283181743	9.71325483159695e-10	1.38252907098816e-08	12.0919177478051
SLC16A6	1.7339927	5.59930028571429	6.6603538130073	2.71821714923092e-07	1.8182362538075e-06	6.4158585203934
LY75	1.733899725	4.92353507142857	6.69704640175581	2.46398529572179e-07	1.66601726042054e-06	6.51451792855899
DEF6	1.733137775	5.39650532142857	15.10890857974	3.07825644168807e-15	4.25537327141029e-13	24.8219697646413
ENO3	-1.733086875	7.68061557142857	-4.37181801376794	0.000145951334629678	0.00051770400471543	0.151658660725832
GLT1D1	-1.73137705	7.96900339285714	-7.95644846851997	9.28603280819615e-09	9.48002024116454e-08	9.81491949656352
LINC01831	-1.731256875	5.55499067857143	-8.53286942488935	2.21112582183253e-09	2.76041839823713e-08	11.2620627127665
HMGCS1	-1.73013505	8.24730775	-5.63828491964502	4.3914232714254e-06	2.19549407696752e-05	3.62807778731982
GASK1A	-1.7298492	4.55275732142857	-8.24895652154147	4.4589762969783e-09	5.03049293470727e-08	10.5546037160924
LTB	1.729757225	6.81744025	7.52344746706557	2.80611088290114e-08	2.47533810968504e-07	8.70049063677959
INPP5D	1.72955105	6.00704989285714	9.47689808664149	2.31647922725555e-10	3.96552164916868e-09	13.5381603971832
PXDN	1.7293328	8.97452228571429	8.76279396791159	1.26264667952046e-09	1.71956801165732e-08	11.8272847303389
H2AFY	1.72755204999999	10.14437125	19.3797667620718	4.38523241990128e-18	2.10731299835399e-15	31.3119472922298
PIM2	1.72748715	5.48384785714286	19.6868784697537	2.87340811797124e-18	1.41628072196757e-15	31.7265464326491
IFNLR1	-1.727302	7.06779164285714	-10.191797418859	4.53505443115033e-11	1.01814242028818e-09	15.1831847987682
TMC6	1.72701655	6.087103	10.2887254275249	3.6539127702285e-11	8.5256556579794e-10	15.4010454775906
FUT4	1.726993025	5.60190842857143	11.555604202201	2.41627367290071e-12	9.08149935570858e-11	18.1379158136793
MT1H	-1.7226654	12.4997272857143	-6.97136255391765	1.18781406806895e-07	8.76229946485223e-07	7.2480581172692
CCDC9B	1.721636525	5.5941565	9.23584501400899	4.07534339826053e-10	6.4664037584192e-09	12.968211882261
PANK3	-1.721408075	9.24208207142857	-12.3765175083216	4.60282463213988e-13	2.39688045151317e-11	19.8058621037486
PTGDS	1.7199212	8.74091485714286	6.79655404785242	1.88923997260575e-07	1.31439263588769e-06	6.78144817221257
FILIP1L	1.718462525	7.35356989285714	4.97382065221764	2.76358722706409e-05	0.000115481327130092	1.79643140044551
TP53I3	1.718243325	6.51392021428571	5.60909548042031	4.75961623945629e-06	2.35449349414084e-05	3.5476755370594
LUZP1	1.7179693	7.74102082142857	10.9307783180236	8.99999825459183e-12	2.64791493837357e-10	16.8134738998283
RASL10A	1.717247925	4.56925046428571	8.83725619648682	1.05469231130175e-09	1.47673328555987e-08	12.0088426840523
TMEM170B	-1.716615375	6.49136421428571	-8.56176910933039	2.05997874452174e-09	2.61291964779357e-08	11.3334876814412
POR	-1.716500475	8.17886139285714	-5.68761050504673	3.83317711730247e-06	1.94140561501922e-05	3.76389046952964
SQLE	-1.71642025	7.07744096428571	-3.59068764932208	0.00120644693271666	0.0034770410456976	-1.90953211247321
ORC6	1.716338125	6.59546382142857	13.9544420864893	2.33414660900973e-14	2.10312861650193e-12	22.7971302452501
MMP2	1.7162001	6.36473653571429	5.94062589902929	1.9126056170231e-06	1.03685520194405e-05	4.45913054472032
KBTBD11	-1.7160425	6.12282814285714	-12.8337600091084	1.88848979284061e-13	1.17554117583618e-11	20.7008344314566
PCSK5	1.715748225	5.91220642857143	8.04174643107771	7.48912953015424e-09	7.83582692105251e-08	10.0317354281954
PLPPR1	-1.71473735	5.90494414285714	-14.0441883514819	1.98509073786435e-14	1.89881925887754e-12	22.9592808086132
PMP22	1.7145279	8.47245046428571	5.49838331005009	6.46172380975566e-06	3.1081261118279e-05	3.24254204920189
SLC17A1	-1.71448945	5.87142482142857	-7.34345639948882	4.47400876352998e-08	3.71753474163547e-07	8.23069006501828
TTK	1.714246	3.58992457142857	8.65957663535003	1.62234872044131e-09	2.13315076382195e-08	11.5744052679306
FRY	-1.713884275	7.77457367857143	-8.18496438855752	5.2302769952853e-09	5.75901148913493e-08	10.3937112716487
FNBP1	1.713798125	9.32323985714286	10.9746369184629	8.19380929785189e-12	2.43346804982946e-10	16.9080340111302
PLS1	-1.71353505	8.00655810714286	-9.87369290420776	9.29341961065443e-11	1.83942005971241e-09	14.459542250527
MAFF	1.7125356	7.17530453571429	3.36333254897908	0.00218825197392699	0.00593941495290053	-2.48280772429641
PCED1B	1.7123308	5.80729457142857	12.7368707491166	2.27655530584346e-13	1.35939987390055e-11	20.5131692771957
ENPEP	-1.712321925	8.80168296428571	-11.5937311858158	2.23332931446594e-12	8.48875434159435e-11	18.2171718733861
GPD1	-1.711978875	7.49831892857143	-5.06982873965344	2.11762025065244e-05	9.0685188879521e-05	2.06077737467486
CD209	1.7119635	6.93837642857143	6.71861757398494	2.32591983562555e-07	1.58167250816814e-06	6.57246124871981
CFL2	-1.71162075	9.5908425	-8.7312716023626	1.36289861730473e-09	1.83627388471705e-08	11.7502046854093
OCLN	-1.709952	8.78361503571429	-10.2635950689645	3.86397161181693e-11	8.90257294992021e-10	15.344678861196
INSIG2	-1.709940425	8.21196664285714	-9.8869508065658	9.01728713744467e-11	1.79483142302806e-09	14.4899680899464
MNDA	1.709762375	6.70570078571429	5.07160005555897	2.10724401417627e-05	9.02599871352283e-05	2.06565718638181
EOMES	1.70815765	6.63737764285714	7.334629782885	4.57799318271203e-08	3.78457986683316e-07	8.2075561368465
TPD52L1	-1.70773085	9.400665	-5.2757632008741	1.19651586448851e-05	5.41706587998463e-05	2.62853161316366
CENPV	-1.7076641	7.81338657142857	-6.34659979133362	6.32802690701831e-07	3.85507295696802e-06	5.56750888041566
APOOL	-1.70668415	8.12257235714286	-10.6322898521929	1.71536465597433e-11	4.47884584504433e-10	16.1634304175177
ACVR1C	-1.706600225	5.57550728571429	-12.055479322073	8.72310490687667e-13	4.04732014564349e-11	19.1630926150153
TLR4	1.70644125	6.09663564285714	7.95103339189718	9.41397846212903e-09	9.58639391024976e-08	9.80112435622471
PLEKHO1	1.706354075	5.21549003571429	9.65426297204849	1.53612025815533e-10	2.77439966499789e-09	13.952592208501
RASSF4	1.705762775	7.32532564285714	8.20906505598721	4.92495036250251e-09	5.47659907252827e-08	10.4543679711324
HNF4G	-1.705423025	6.13183192857143	-8.05200790288737	7.29831482442047e-09	7.6759712402959e-08	10.0577571120055
CD37	1.70477375	3.71483246428571	13.3550309400707	7.02816316087481e-14	5.10332993136904e-12	21.6926601722106
B3GNT5	1.704620375	5.25635014285714	4.4045169134129	0.000133399748323632	0.000477885537879989	0.240149999641788
ITGA9	1.704052225	9.02739596428571	10.8120230353399	1.16175294955871e-11	3.2431064703933e-10	16.5562110262391
CCL2	1.7039756	6.76543707142857	3.84411255441396	0.000613792130575715	0.00189392548102884	-1.25419204813675
ITPKB	1.702850675	5.08919446428571	8.07555191664111	6.87903212890196e-09	7.2805194261997e-08	10.1174112981233
ITGBL1	1.70216095	7.03479625	4.55925337852701	8.70815577381342e-05	0.00032499391269023	0.660516768819777
SMIM19	-1.70208255	9.31404675	-10.0940987227718	5.64521295486326e-11	1.2120992879575e-09	14.9623485114078
PLS3	-1.70194165	10.6241013571429	-7.97886968524573	8.7748654804892e-09	9.03126517045964e-08	9.87199953564728
ARHGEF3	1.701918875	6.46498603571429	6.54017301014473	3.75294893282168e-07	2.42619373193914e-06	6.09187715171418
GOLIM4	-1.701412675	9.49341439285714	-11.6698184569047	1.90957611397154e-12	7.54226510925395e-11	18.3748085473082
PROCR	1.700710775	4.71404846428571	5.76918641619712	3.06217381325445e-06	1.58634122363744e-05	3.98832752972666
FPR1	1.69875635	7.03718435714286	6.70064674549155	2.44037632941792e-07	1.65226821390949e-06	6.5241919544565
FAM8A1	-1.6979737	10.0961826071429	-16.1879732246072	5.15562742492464e-16	1.06179620731892e-13	26.6015634241034
MIS18BP1	1.697467975	5.8181005	10.15488002302	4.92555002023057e-11	1.08885406416554e-09	15.0998843667564
GPR137B	1.6962675	7.62307610714286	7.37883529706916	4.08076977313419e-08	3.4346195300737e-07	8.32332710667094
GYG1	1.6962004	8.44913353571429	8.85949109636433	9.99653380778658e-10	1.41387555600951e-08	12.0629149956291
C14orf28	-1.695271975	6.51841042857143	-9.71476219127539	1.33653360933978e-10	2.4702617067129e-09	14.0930003125942
NAGS	-1.693797625	6.88151032142857	-5.4356224436498	7.68621199281432e-06	3.64156846598525e-05	3.06947464899275
ADAMTS17	-1.6928173	6.84523321428571	-6.38415334456536	5.71654278943733e-07	3.5380859588842e-06	5.66946894898905
MMAB	-1.69033315	8.03907257142857	-8.33333189266856	3.61599780732553e-09	4.18953408411316e-08	10.7659412305027
CNKSR3	-1.689605725	9.16811335714286	-7.20666453643916	6.39418199030383e-08	5.08085728780717e-07	7.87119073782042
N4BP2	-1.687947825	7.11840589285714	-9.87228562429784	9.32323451280354e-11	1.84300531020484e-09	14.4563112919976
FLNA	1.68781855	7.27199907142857	12.0473462669487	8.86687080133677e-13	4.08584596765708e-11	19.1466518578957
OAT	-1.68745885	10.93174075	-4.58334551469551	8.14764265107474e-05	0.000305487407814679	0.726183287905382
ECHDC3	-1.687272375	8.61400767857143	-5.2139269091901	1.42016433415276e-05	6.30930591155739e-05	2.45798414095713
PLSCR4	-1.68699645	9.65580146428571	-9.26886081127939	3.77021180159252e-10	6.04401785476902e-09	13.0467315371505
BEX4	1.686955275	6.35254732142857	8.08838231853428	6.66097246334793e-09	7.08316160314812e-08	10.1498905976774
CEP55	1.6867446	3.51181967857143	7.59681982132079	2.32278585098525e-08	2.10039367519871e-07	8.89092066845531
SOCS6	-1.68654445	6.66327385714286	-7.38806020257074	3.98414112169492e-08	3.36044404208721e-07	8.34745846639814
CRISPLD2	1.68511045	8.19105892857143	4.72996337004292	5.43182382541734e-05	0.000212421042953688	1.12686983182331
C19orf33	1.685062	3.65247328571429	14.0012638760451	2.14478833619021e-14	1.99485082900124e-12	22.8818290112115
TBC1D10C	1.6848674	6.01646603571429	13.8719410764087	2.71079841503126e-14	2.38917224500331e-12	22.647341422672
ORMDL3	-1.6838937	8.99071096428571	-16.7157469613002	2.22735287889093e-16	5.76341835316098e-14	27.435071260351
GPT2	-1.682355375	7.95760528571429	-4.10055980332784	0.000306623639859783	0.00101170261946869	-0.57684080279241
SLC15A3	1.682235025	6.99534192857143	9.25464651376	3.89860618428381e-10	6.23498958933440e-09	13.0129442273389
GPER1	-1.681850375	7.45471357142857	-7.49255027303075	3.0392112603379e-08	2.64740616605092e-07	8.62011109036958
VASH1	1.681636875	5.78346142857143	9.92540627958704	8.26295369679898e-11	1.67084861980352e-09	14.5780891609951
ARMCX6	1.6809996	9.42554375	10.3305065696466	3.33023636790257e-11	7.87973746932913e-10	15.4945771544277
TRAF3IP3	1.6805753	6.11450157142857	12.0771721193458	8.35125140460681e-13	3.92898151746338e-11	19.2069058091182
MRVI1	1.68055655	7.16698421428571	6.15937375549428	1.05218985767493e-06	6.0779473089448e-06	5.05765600831488
NUDT12	-1.679580275	6.03405807142857	-10.5631953478866	1.99472670549159e-11	5.03361458719416e-10	16.0113320944973
TNFAIP2	1.6785744	6.75899353571429	9.87070845978296	9.35676515732066e-11	1.84782378835815e-09	14.4526899865394
MSN	1.678266975	8.3553365	7.49552851909143	3.01590822813176e-08	2.63278874430724e-07	8.62786389868647
CTPS1	-1.677180725	7.97507285714286	-6.84808458169373	1.6471337313488e-07	1.1701548785573e-06	6.91930955275841
SMARCA4	1.67576405	7.90490617857143	10.9981934524823	7.79179726797092e-12	2.34719170536503e-10	16.9587220999367
MAGI3	-1.6757243	6.01748692857143	-16.726916598772	2.18865391327685e-16	5.73683141969697e-14	27.4524607040316
IFI16	1.675506925	7.44449221428571	7.02655191198178	1.02664595000513e-07	7.71724216348364e-07	7.39473456292458
GJA4	1.6748416	6.61731732142857	7.04433459303232	9.79596200915471e-08	7.41326963744918e-07	7.44192838428883
UBR3	-1.67417365	9.13828432142857	-11.9288511549847	1.12609526592579e-12	4.94086538090875e-11	18.9062276408641
PCSK9	-1.672427925	6.03769225	-6.52208284769115	3.94014698818203e-07	2.5334178611812e-06	6.04300206008749
ALB	-1.67130055	13.8773043571429	-5.50117847110448	6.41199870829951e-06	3.08788761464111e-05	3.25024863659263
MCEE	-1.671286275	8.05516028571428	-16.3740998729748	3.82515635773833e-16	8.48386052398163e-14	26.8981843728296
ANTXR1	1.670072375	7.39029978571429	6.24937336206723	8.23726586378866e-07	4.88691172630354e-06	5.30304829742487
BCL2	1.6690023	6.1135575	7.83437268895824	1.26531910888748e-08	1.23910410357477e-07	9.50304185750564
SLC16A1	-1.668547675	6.70633614285714	-5.94083627658137	1.9115035356128e-06	1.03653615957209e-05	4.45970743997276
CDC37L1	-1.667875325	7.57248539285714	-9.8031022458166	1.0916668221527e-10	2.08449493580965e-09	14.2971513658522
MIA2	-1.666573025	7.05401167857143	-10.3185527782015	3.41971901951611e-11	8.05685819450543e-10	15.467840491628
SDC1	-1.66649285	9.41014128571429	-8.32872910845535	3.65748308672782e-09	4.22789124509895e-08	10.7544361532057
PTAFR	1.66601285	7.59505857142857	14.6529562427177	6.75140433127433e-15	7.65525806843314e-13	24.0378202155412
ABHD6	-1.66569765	7.74153928571429	-9.10037620048448	5.61690710680798e-10	8.56886138599437e-09	12.6445163656277
CARD16	1.6656815	7.22566475	7.18190640888078	6.82269527200466e-08	5.39158680648401e-07	7.80590385601415
ZNF684	-1.664473575	5.74788532142857	-12.1376439554228	7.39831438716186e-13	3.55474403663029e-11	19.3287485306768
PSMB8-AS1	1.66434705	5.57103642857143	7.85744669899114	1.19327193374222e-08	1.17596716009372e-07	9.56213236142112
NUDT1	1.664002275	5.24600207142857	11.6064176395759	2.17566309993163e-12	8.36834761286828e-11	18.2435044155635
ITGA4	1.663648475	3.17643628571429	15.2275058749401	2.51711693862133e-15	3.65489001238809e-13	25.0227185728688
UAP1	-1.663562175	10.0031333214286	-8.34987272137627	3.47083907491294e-09	4.04924537855305e-08	10.807263950467
KMO	-1.663110825	9.15596217857143	-5.73048825638328	3.40624571564181e-06	1.74620922729994e-05	3.88188755572521
IGSF9	-1.661210975	4.71729989285714	-4.45710179849858	0.000115420216722798	0.000418302430259694	0.382718695095267
TMEM30B	-1.660996925	6.29129625	-7.43110426554191	3.56313004335089e-08	3.036936387878e-07	8.45992847866518
NAMPT	-1.66043525	10.3546234285714	-6.46864741610752	4.55024630136595e-07	2.88706762340361e-06	5.89847361827009
SLC8A1	1.659222875	6.54190142857143	7.56892381606431	2.49567476915776e-08	2.23272180256698e-07	8.81859444395739
LSS	-1.659180275	8.54258264285714	-8.31844056487813	3.75198116432239e-09	4.31242800908422e-08	10.7287091174322
IKZF3	1.657773	6.26962367857143	15.246343323613	2.4382050364373e-15	3.58268720769859e-13	25.0544843611823
MAP1B	1.657092075	6.14121692857143	5.18276363564873	1.54829708051324e-05	6.8214974843918e-05	2.37205028558596
CYP1B1	1.6570643	7.68846639285714	4.72294949813162	5.53831233322631e-05	0.000216250256957838	1.10766420178638
PDGFA	1.655062275	5.71799703571429	9.90358215649945	8.68274486110923e-11	1.73680713113744e-09	14.5281029226374
HOTAIRM1	1.6550493	7.31376892857143	9.52440968794783	2.07426108235261e-10	3.61839338160093e-09	13.6495859371921
CDCA7L	1.65442365	6.69523257142857	12.7243325207848	2.33245578921812e-13	1.38052654527241e-11	20.4888068409293
P2RY13	1.653781975	6.12699628571429	4.73442678564799	5.36512184814662e-05	0.00021013827723878	1.13909350704523
LPGAT1	-1.653673375	9.09995964285714	-6.3557460963346	6.17325306688841e-07	3.77788861882986e-06	5.59235149418439
FANCD2	1.653427475	4.7214795	8.63642263900082	1.71651721934213e-09	2.22794000244258e-08	11.5174861847024
LGALS3BP	1.652074825	8.20596117857143	5.56568627023339	5.3654328945261e-06	2.6258615933613e-05	3.42806590823735
PDZK1	-1.6516668	8.68789825	-7.28026057518648	5.27505126829394e-08	4.28608533606991e-07	8.0648653341565
ERO1B	-1.651444125	7.83440182142857	-8.10569300660831	6.37789577486307e-09	6.82167834785698e-08	10.1936784234507
MAP4K1	1.65098555	6.06200160714286	13.5328575467736	5.04882814397057e-14	3.94963172208365e-12	22.024271433466
KIF2C	1.649479375	4.87070982142857	13.3758585208222	6.75996816040597e-14	4.99767169895508e-12	21.7316743218036
ASPA	-1.649460875	7.94481371428571	-4.1846920891238	0.00024375164913968	0.000821857590141356	-0.352056822974344
MIR3682	-1.64852115	6.31536810714286	-5.70793090352648	3.62451408062578e-06	1.8459138957676e-05	3.81981866379271
TNFRSF1B	1.646694725	7.25623160714286	11.040930451056	7.11336506939908e-12	2.1831134887877e-10	17.0505033874938
CDC7	1.646356925	4.62770314285714	5.1199469949835	1.8428559005623e-05	8.00222905358196e-05	2.19887986207961
IVD	-1.6454602	8.67435171428571	-12.0138810597451	9.48454029066368e-13	4.31613455254059e-11	19.0789204580434
IL1RL1	1.645044425	6.13532889285714	6.19201088879779	9.6273910058785e-07	5.61913339131422e-06	5.1467068748698
HS3ST2	1.64501785	5.1905865	9.02173567855631	6.77427720731075e-10	1.01277953240854e-08	12.4554902703785
MME	-1.644710925	7.16796889285714	-6.91473781293021	1.37998625117619e-07	9.98288978763046e-07	7.09724400407693
TRAPPC1	1.643736775	5.72086992857143	9.50420990208764	2.17390356008019e-10	3.75971684259627e-09	13.6022494860859
SYTL1	1.64356495	4.75437378571429	13.432839689065	6.0787571832765e-14	4.61231414398758e-12	21.8381735509029
PRR18	-1.64281025	5.53109589285714	-4.08641008750164	0.000318663815130299	0.00104766114689279	-0.614531612238373
LGMN	1.6427315	9.35892760714286	9.60539441753172	1.71949773211155e-10	3.07120555108031e-09	13.8388224796131
MARVELD1	1.6424069	6.57304296428571	10.8812408624875	1.00092031403428e-11	2.861412846764e-10	16.7063771876718
AOC1	-1.64225105	4.28837471428571	-4.70732548127429	5.78305548013081e-05	0.000224731768936222	1.06489457394631
STX11	1.64196085	4.77453107142857	9.99167049942901	7.11136490212769e-11	1.47511487995522e-09	14.7294768809936
EIF4G3	1.639199825	7.36973610714286	11.0228418086741	7.39278920531572e-12	2.24711844173023e-10	17.0116845969631
POU2F2	1.638910325	5.75342564285714	8.60604745110152	1.84859072960202e-09	2.38708296196785e-08	11.442708637809
ADIPOR2	-1.63808385	9.75128564285714	-11.8846486696257	1.23161883627288e-12	5.27765668205849e-11	18.8161137352133
PTPN6	1.637971025	7.05842282142857	8.03754495361744	7.56871875888731e-09	7.91499744614625e-08	10.0210772303556
MMACHC	-1.6379379	7.02164339285714	-11.9911879858061	9.92841047920779e-13	4.46565498350196e-11	19.032915644711
PRDM15	1.636486675	6.81091857142857	8.4353185126673	2.81037209729339e-09	3.38571496288785e-08	11.0201627440181
PCCA	-1.63644295	8.99054232142857	-8.92702353964855	8.49821150439266e-10	1.23930204330316e-08	12.2267437581994
COL14A1	1.635969325	6.76412135714286	5.68619119466023	3.84819569022011e-06	1.94705774920312e-05	3.75998358043632
ARHGEF2	1.63465025	7.03566367857143	12.4050377742562	4.35111578677328e-13	2.2989154430483e-11	19.8623840623331
SMCHD1	1.633697525	7.39193032142857	11.9957688208315	9.83712129864167e-13	4.45162823252208e-11	19.0422071205888
KLHDC2	-1.632760975	9.76556996428571	-14.2948813098013	1.26782060217144e-14	1.2923446067488e-12	23.4078963517244
BLM	1.63254795	5.31494682142857	15.0396775915549	3.46397033814142e-15	4.56949760357571e-13	24.7041757024534
PLPBP	-1.6315706	9.57633332142857	-17.7151262737326	4.8168939012887e-17	1.76762490199472e-14	28.9514767411988
CMAS	-1.631534425	6.47645210714286	-9.45444394654598	2.44085244846339e-10	4.14677819590375e-09	13.4853959271057
ITLN1	1.6315259	6.07329635714286	2.67743454691166	0.0121102043332425	0.026948208826663	-4.10004898923962
CHST4	1.631054125	6.27241846428571	9.48045562841423	2.29737807034247e-10	3.93616142561308e-09	13.5465140334792
GNB4	1.630576325	8.862371	6.70902923353947	2.38629381116095e-07	1.62054401045294e-06	6.54671085789107
NR4A2	-1.628646625	7.14843414285714	-2.61986934792692	0.0138792840067778	0.0303626261769776	-4.22636606863763
DENND1C	1.62858615	5.41069917857143	13.1822098146969	9.72292857752505e-14	6.62965768514149e-12	21.3671265306589
GIMAP7	1.62755085	7.28867117857143	6.67465985111886	2.61607315439698e-07	1.75770254267557e-06	6.45433928790314
VGLL3	1.62721935	4.71960196428571	4.36221410467814	0.000149855109155673	0.000530565612513097	0.125692750751837
HELLS	1.6270723	4.5316625	6.17498304295189	1.00840562558918e-06	5.8568779111558e-06	5.10025487053105
SLPI	-1.6270319	8.06038739285714	-8.88104890944891	9.49093363662105e-10	1.3566254503394e-08	12.1152782769548
MS4A14	1.6268283	5.11868978571429	9.84720300924037	9.87140220973963e-11	1.93807889882466e-09	14.3986805204698
DSG1	-1.625841575	4.26958003571429	-3.63010226715178	0.00108691836174682	0.00316829481443329	-1.80865806013336
CARD8-AS1	1.625696175	6.77487732142857	8.01067137514078	8.09861648855565e-09	8.3995054773134e-08	9.95285251067581
MFSD6	1.62559395	5.95237271428571	7.13307070459529	7.75556573550022e-08	6.04365186253286e-07	7.67692995069777
DTNA	1.6249322	5.33043639285714	5.90579910504367	2.10417840917518e-06	1.13068777509006e-05	4.36359854183584
HMGCL	-1.624740525	10.3543893214286	-10.1029910613625	5.53353610544952e-11	1.19906502609542e-09	14.9825003323885
SEC24B	-1.6245902	9.49305257142857	-7.67191127746358	1.91552594451588e-08	1.77915601188053e-07	9.08515080777363
SEPHS2	-1.624428175	11.6368949642857	-9.80585809962756	1.084814265676e-10	2.07337181099798e-09	14.303503447147
PRTFDC1	1.624143825	5.39376739285714	6.57927813842154	3.3784863729912e-07	2.20959139553083e-06	6.19743427741919
SYTL3	1.623509625	6.10827589285714	10.5438474726498	2.08103234506864e-11	5.20147936683071e-10	15.9686312786705
ABHD2	-1.622578375	9.97961817857143	-8.6371111559058	1.713637915772e-09	2.22706722820517e-08	11.5191797700967
CIITA	1.6217189	4.68437160714286	10.91239015839	9.36182490205126e-12	2.71479471261639e-10	16.7737562073709
RBP7	1.621704175	6.083299	7.80340619193533	1.36903768669706e-08	1.32397161622457e-07	9.42363652966248
RHOBTB3	-1.621420875	9.50352589285714	-8.13584599323979	5.91378319457936e-09	6.40049312000299e-08	10.2698604339194
RBM3	1.6213606	7.53352303571429	7.08225970311589	8.86436898025352e-08	6.79747565077724e-07	7.54246807989191
LMOD1	1.6208348	5.21621185714286	6.80645333664437	1.84007787076674e-07	1.28328582120543e-06	6.8079519479536
RBP1	1.6195225	7.92266121428571	7.0173189391222	1.05197388956423e-07	7.87507317736289e-07	7.37021802443348
OAF	-1.618931225	8.24526507142857	-6.77174728288996	2.01837463483039e-07	1.39509778269801e-06	6.71499089761164
TCF4	1.6168536	8.51977582142857	5.42385707491833	7.9404868988828e-06	3.75322826885601e-05	3.03702583373337
ACVRL1	1.616492625	5.65769678571429	10.1357727443107	5.1410379058524e-11	1.12661854564407e-09	15.0567006193902
FAAH2	-1.614408175	6.23481507142857	-9.27234833966433	3.73937641301797e-10	5.99935088584592e-09	13.0550172680738
KLHL15	-1.614229975	8.24571178571428	-8.05362103541531	7.26877256470637e-09	7.65287619579909e-08	10.0618465873511
ZBP1	1.6139985	4.88825267857143	15.8107076925454	9.52296728047836e-16	1.69648736068874e-13	25.9911787294556
SCPEP1	1.6120629	7.93950125	11.6297514423658	2.07356138889478e-12	8.0792836895875e-11	18.2918859029951
ITGB8	1.6115394	4.52289392857143	5.07709414642721	2.07538247644888e-05	8.90653721500484e-05	2.08079344734022
CYTH4	1.611439575	6.20074885714286	9.99802741814077	7.0099151471959e-11	1.45556705160344e-09	14.7439695478675
SLC38A6	1.6109404	6.09769578571429	12.2996131336339	5.35892944898189e-13	2.71075872352886e-11	19.6529825680809
MRAS	1.610010625	7.19500028571429	8.86527787462513	9.85816908879707e-10	1.39920834542329e-08	12.0769769444809
GVINP1	1.609815825	5.61644067857143	10.5259175397547	2.16443392925768e-11	5.36667936046777e-10	15.9290167639026
BEX2	1.609520925	5.33220707142857	7.9198760383053	1.01859038397186e-08	1.0273967875914e-07	9.72167866122793
ABR	1.6094157	6.13121560714286	10.7756070703389	1.25679250405662e-11	3.45583693588213e-10	16.47696277427
KIF21A	-1.60921825	7.87228985714286	-8.49460841061981	2.42883671514795e-09	2.98001285239095e-08	11.167333559865
MLIP	-1.60897365	7.07474639285714	-2.50106047939223	0.0183131963974766	0.0386586385200575	-4.48166173225245
DHCR7	-1.608581625	8.5015645	-5.59329499491508	4.97172380541094e-06	2.44861643642286e-05	3.50414404796384
CSAD	-1.608464675	8.18591296428571	-7.12776444304036	7.86444573240844e-08	6.12140795284225e-07	7.66290078646202
CDH6	1.60845185	5.49348307142857	8.83750241814306	1.05406615974843e-09	1.47673328555987e-08	12.0094418202639
CRYAB	1.606891775	5.88867328571429	8.73350388053974	1.35553861715201e-09	1.82879919184352e-08	11.7556674719236
TMEM144	1.6062236	5.50146017857143	9.72892636565998	1.29377346040954e-10	2.40444104525284e-09	14.1258028146256
RPRD1B	-1.605578625	6.529927	-4.49076533168139	0.000105193806263795	0.00038483353123476	0.474147621646321
SCRN1	1.602315625	6.00852746428571	8.23033254893365	4.67064727336026e-09	5.23128046161099e-08	10.5078324186499
PRKD2	1.602108875	7.24276089285714	11.4175692818706	3.21782904451532e-12	1.13959528983536e-10	17.8494894132123
PDE3B	-1.60132115	6.63620782142857	-7.69181606959622	1.82031532785625e-08	1.70484567341637e-07	9.13652290054285
IPCEF1	1.600430225	5.70050067857143	6.68598124393801	2.53800440239113e-07	1.71033532064975e-06	6.48477872088403
VAMP1	1.59848935	6.78727489285714	9.61426644011183	1.68461222335958e-10	3.01958512469507e-09	13.8595007659683
UPP2	-1.597386675	5.60910210714286	-2.71497000487908	0.0110724075432442	0.0249302098890337	-4.01679692130671
MPST	-1.597145075	8.38355703571429	-6.25063231780359	8.20914675966094e-07	4.87166154220043e-06	5.30647704496624
KANK1	-1.597093325	9.31410232142857	-9.86640210140693	9.44894961692856e-11	1.86238427850068e-09	14.4428005444323
ITK	1.595986325	4.08720239285714	6.15966936635271	1.05134306959716e-06	6.07479449575708e-06	5.05846289833837
SHANK2	-1.595269525	7.50178010714286	-11.8650232465004	1.28167906569069e-12	5.42308775321491e-11	18.776029297598
NAPEPLD	-1.595099775	7.20133385714286	-10.353282658615	3.16632958217776e-11	7.50952173408857e-10	15.5454682487617
IRF6	-1.59456955	8.03012	-11.7756831621708	1.53741397505752e-12	6.33257678746653e-11	18.592970796222
TMEM38B	-1.594242175	7.14257378571429	-6.74165939242152	2.18709133319981e-07	1.49949006255428e-06	6.63430735852903
AKNA	1.593409375	6.37919607142857	10.5126039717234	2.22857564295385e-11	5.49198317481534e-10	15.8995748332245
TGIF2	1.592731675	6.20830339285714	9.22786076497845	4.15285807205942e-10	6.55846122600745e-09	12.9492016132149
ADGRE1	1.592444675	5.98571414285714	6.47087726625083	4.52296801338212e-07	2.87066237151231e-06	5.90450945732993
LPCAT3	-1.591646775	6.28998317857143	-8.36412653594076	3.35052968567778e-09	3.92704649512396e-08	10.8428448258377
TRPV2	1.590366875	5.97086828571429	10.1557928472351	4.91549025832862e-11	1.0878217092527e-09	15.1019462147171
GALNT7	1.58995255	5.53694860714286	6.38229434778509	5.74535616623989e-07	3.55165625738354e-06	5.6644242004899
CPEB2	-1.5889103	7.64768167857143	-10.7433588209945	1.34761108938961e-11	3.67055797802301e-10	16.4066430360597
TSPAN4	1.58882585	7.43895764285714	10.7989953900008	1.19487515846765e-11	3.3217858572111e-10	16.5278797442538
GK	-1.5888254	7.75401578571429	-4.00160899455525	0.000401199069766023	0.00129152060031007	-0.839681895271672
LST1	1.58858765	6.64994453571429	8.09946895570958	6.47823462203189e-09	6.91434211403859e-08	10.1779388982565
GUCY1A2	1.588115925	5.92503710714286	5.96053348874047	1.81110607030194e-06	9.8766694992986e-06	4.51371095374525
CLEC2B	1.588079775	8.82906342857143	6.6461781257909	2.82342121633279e-07	1.8800762259731e-06	6.37771018198594
UHRF1	1.588071725	3.93247467857143	8.74980505176257	1.30300957981951e-09	1.76976058879523e-08	11.7955394614344
LOX	1.587337	4.10963960714286	5.23965031126133	1.3224421527244e-05	5.91159467739461e-05	2.52892632730756
PRAP1	-1.587039475	7.27422325	-3.36676617650123	0.00216885214503111	0.00589309946730788	-2.47426637475324
RGL1	1.586963325	8.96341989285714	8.41514406433621	2.9537289758062e-09	3.5212706390252e-08	10.9699809864862
SIRPB2	1.58617145	3.50715714285714	10.437577745782	2.62833999974126e-11	6.36064582911004e-10	15.7332317412497
TJP2	-1.58569815	9.69394003571429	-13.580697112523	4.62149443202718e-14	3.71616024388863e-12	22.1129084630871
CHST13	-1.585423025	8.13317739285714	-5.05712720084818	2.19353742732841e-05	9.36977055995119e-05	2.02578840201902
ABCG1	1.58472935	6.73869671428571	5.92483791352079	1.99716868858487e-06	1.07748879020873e-05	4.41583055636336
PSMB10	1.584511125	7.86599621428571	5.98795658841313	1.68012528443454e-06	9.2650187474706e-06	4.58886279566555
MINPP1	-1.583986	7.48550882142857	-7.93177709681905	9.88370823835982e-09	1.00242654962219e-07	9.75203850324083
MYORG	-1.583494475	5.63244060714286	-11.917464048291	1.1523575356551e-12	5.01830969349305e-11	18.8830354848366
FAM78A	1.58278115	4.90124828571429	11.4977179905218	2.7239698304047e-12	1.00324604173464e-10	18.0172459787182
CD5L	1.5826845	8.82613707142857	3.9151440971712	0.000506908472492062	0.00159285905344968	-1.06786680634957
AQP3	-1.5822083	10.7251790357143	-7.89969333516074	1.07201016434858e-08	1.07270109801921e-07	9.67015194869394
TMC4	1.58142365	4.83428817857143	10.2325071996467	4.14107328894757e-11	9.48686517489544e-10	15.2748357338851
KCNE3	1.580542175	6.71544667857143	5.94255777824818	1.90250933928842e-06	1.03221360201232e-05	4.46442804087394
TREM2	1.58041885	5.73151064285714	13.5113161743441	5.25433644342993e-14	4.09452789334928e-12	21.9842804537564
CD244	1.57888015	5.41726771428571	7.85693146902851	1.19483415605097e-08	1.17693205327363e-07	9.56081361902267
FAM20A	-1.5787882	7.10622360714286	-7.24604489111179	5.76819306793469e-08	4.63084489618639e-07	7.97489803279372
GCHFR	-1.578711525	8.34899571428571	-7.03470626312215	1.00479243398551e-07	7.58687829971176e-07	7.4163796499669
ZFAND1	-1.5782032	7.71941775	-10.8442681698374	1.08376393211934e-11	3.04222634797839e-10	16.6262417421713
YBX3	1.578008675	8.45540582142857	4.22508339708531	0.000218266787128085	0.000743130662045572	-0.243746708412237
LIPA	1.57777825	11.2792905357143	6.9754931845351	1.1749074197766e-07	8.67977908248578e-07	7.25904689812956
NEXN	1.57719025	5.73289828571429	4.97208134669618	2.77694794991929e-05	0.000115991598661467	1.79164544358406
PGM2L1	1.5767914	5.86391292857143	6.09863900505549	1.24164068423652e-06	7.07910562992817e-06	4.8917589738595
VWA8	-1.575309275	8.47272553571429	-12.4050599852437	4.35092537830681e-13	2.2989154430483e-11	19.8624280438643
GNPDA1	1.573793275	7.76318732142857	11.4253013679761	3.16641460663615e-12	1.12513637334045e-10	17.8657076003875
HTRA4	1.57324265	4.0876645	9.54190358277055	1.991750434696e-10	3.48953984578727e-09	13.6905375665299
PLEK2	-1.573046725	8.15402742857143	-5.60382154464579	4.82938221084678e-06	2.38433026324659e-05	3.53314614232103
HENMT1	1.57094945	5.9107985	10.2869184024236	3.66861877744514e-11	8.54022292793254e-10	15.3969951234581
LPAL2	-1.570731275	5.01468453571429	-8.21473705424349	4.85577664498934e-09	5.40919662825504e-08	10.4686324947796
ID3	1.57068605	7.28738664285714	8.01971262475795	7.91624082759418e-09	8.23999425597387e-08	9.97581592278126
LINC00342	1.570245475	5.87411196428571	7.61179105360625	2.23508099734838e-08	2.03567868995859e-07	8.92969865832619
ABHD15	-1.570183525	5.83436028571429	-5.52475127819287	6.00765419619193e-06	2.90773344464608e-05	3.31523652529124
CEACAM1	-1.5699561	8.27677471428571	-9.65619442066838	1.52929858377407e-10	2.76575567350466e-09	13.95708226097
SCP2	-1.56993995	11.7341634285714	-13.2095270195348	9.23480305672408e-14	6.39393145160474e-12	21.4187978205055
RHBDF2	1.5699206	5.51349564285714	12.1813918504357	6.77919147234778e-13	3.31293998756405e-11	19.4166266860489
MTCL1	1.569846125	6.02821146428571	6.37013412514562	5.93749368267178e-07	3.65466407433256e-06	5.63141852839513
SLC25A20	-1.5697861	8.14814153571429	-8.2473003935134	4.47739573444552e-09	5.04563250186007e-08	10.5504464023634
ANXA5	1.5695666	9.82473225	9.95768894978774	7.67978341302429e-11	1.57201895157271e-09	14.6519146419514
EPB41L2	1.568770125	8.14449178571429	7.59850010225282	2.31277019544292e-08	2.09356266041233e-07	8.89527420306527
TMEM97	-1.568095025	9.7133975	-10.2205165087255	4.25332704318388e-11	9.64549434972811e-10	15.2478632949385
MCCC2	-1.5671	10.0976646428571	-7.56358740715748	2.53021319536176e-08	2.26061500318665e-07	8.80474820056805
EXOC3L4	-1.56681075	6.24090078571429	-6.22467165522531	8.80912691015352e-07	5.18805393719371e-06	5.23575132117822
MIAT	1.56660225	6.72432389285714	17.7606656568109	4.50001816362887e-17	1.68192345549114e-14	29.0187253600163
TRIQK	-1.565342125	7.80861239285714	-11.4878940792421	2.78005791140155e-12	1.01832865382609e-10	17.9967262927005
TMEM184B	1.56504215	6.67695675	10.3872525932935	2.9370926603016e-11	7.01530664649316e-10	15.6212456892282
ADK	-1.564969375	9.01287114285714	-8.65456280961094	1.64228210643784e-09	2.15234933469058e-08	11.5620858378791
CLIC2	1.56458685	5.34028096428571	6.27235433156744	7.73898318785788e-07	4.62254802250772e-06	5.36561909579594
JADE3	-1.563821275	6.94352932142857	-9.24416321701656	3.9961607028882e-10	6.36578622465608e-09	12.9880082686974
C1orf226	-1.56380165	5.83041092857143	-8.94948789479382	8.05242453912437e-10	1.18283904274488e-08	12.2811067441531
CAPN5	-1.562928525	7.26895064285714	-15.7761087685601	1.00801458935338e-15	1.75702430507017e-13	25.934576744913
ARL4D	-1.562422	6.93409521428571	-8.01870097399894	7.93643743756929e-09	8.25675859806499e-08	9.97324699249361
PLAGL1	1.561830475	6.24183042857143	4.86727660035447	3.71325006922978e-05	0.00015101271671226	1.50350159950068
PTS	-1.561099525	9.03985421428571	-9.03163042554279	6.61615763383799e-10	9.89873310035227e-09	12.4793191687029
LGALS2	1.560775775	5.45273478571429	7.13504879727705	7.71537012834186e-08	6.01465103516121e-07	7.68215903542073
TMEM173	1.559589175	6.23090060714286	8.57439254522729	1.99731109576388e-09	2.54814980061962e-08	11.3646519557112
SUSD1	1.55860745	5.59308121428571	9.56425997991472	1.89117544191853e-10	3.33942204236585e-09	13.7428127110074
HMCN1	1.55850115	7.01579864285714	7.60993452874957	2.24577110491127e-08	2.04449247678954e-07	8.92489139639511
TUBA1A	1.55782195	9.29513703571429	5.22139499107762	1.39107055934893e-05	6.1895893076145e-05	2.47857950856289
ITGB1-DT	1.557634975	4.29716746428571	11.6151214850323	2.13698671007977e-12	8.27846502294434e-11	18.261559154247
PLD3	1.556400375	7.73223232142857	9.91119166996452	8.53394677321144e-11	1.71554430003712e-09	14.5455389784305
PLXDC2	1.555343125	6.30047875	7.09232169845726	8.63267315340317e-08	6.63745684781471e-07	7.56911706160689
PGRMC2	-1.5546947	8.59989921428572	-11.286234849736	4.23500120046497e-12	1.45365695967661e-10	17.5728856823688
MOXD1	1.554455975	6.09453267857143	4.7643881800358	4.93800923224503e-05	0.000194998709321858	1.22118205608786
FOXA2	-1.553143825	7.74549082142857	-8.10195006955052	6.4380445319955e-09	6.87872169344972e-08	10.1842137852072
APMAP	-1.5528354	11.3474801428571	-8.36280670014196	3.3614885731844e-09	3.93760440351601e-08	10.8395513090633
TNFSF14	-1.552351875	7.28193739285714	-3.29890907887527	0.00258479322111139	0.00689061967794098	-2.64235331070402
CYBB	1.551484425	6.92127521428571	7.60170090291225	2.2938127140957e-08	2.07791840254011e-07	8.90356641043203
DCAF6	-1.55144525	9.17818842857143	-14.8812208802106	4.54587660166135e-15	5.66354490440315e-13	24.4328666123533
HLA-B	1.55091434999999	12.0553992857143	7.48440548787688	3.1038801363961e-08	2.70024193072769e-07	8.59890375325739
HS3ST3B1	-1.54985115	10.0109195357143	-13.3663876544176	6.88059299825816e-14	5.04628813013028e-12	21.7139393049219
LRRC32	1.54889675	7.62607617857143	8.18520763856128	5.22710069735085e-09	5.75865575189041e-08	10.3943238553202
ADAMTS9	1.5487605	6.82695025	4.61881413168444	7.38705012973017e-05	0.000279933970650289	0.822952941942921
HLA-F	1.5485816	10.1051050357143	7.35768638351219	4.31140266233244e-08	3.59981436630429e-07	8.2679672921772
SLC25A6	1.548039775	10.1105571785714	15.8399860318969	9.07630386967148e-16	1.63559858037124e-13	26.0389938880258
ODF2L	1.5472214	3.81667535714286	8.53612936832893	2.19352369492462e-09	2.74393082559576e-08	11.2701250588201
THBS1	1.5444752	7.40594017857143	2.88308820370963	0.00736591247993125	0.0174082214967743	-3.63573700349933
UBASH3B	1.54108055	4.77084917857143	12.0917273459492	8.1109196076183e-13	3.83378666137143e-11	19.2362720297682
IDI1	-1.540929025	9.49894296428571	-7.56744167226864	2.50521909095347e-08	2.24026747508701e-07	8.81474910070878
SLC2A12	-1.540705925	5.16710485714286	-4.91478426847064	3.25507896001409e-05	0.000134076038061152	1.63405407172936
DMD	-1.539621	9.32218028571429	-6.6948394361351	2.47857168958831e-07	1.67475769705259e-06	6.50858728431165
GOT2	-1.5393009	10.9605648928571	-5.71256028587354	3.57859910115516e-06	1.82469605117102e-05	3.83255829851372
SMARCA1	-1.53920295	9.66401567857143	-7.8669071867986	1.164954210861e-08	1.154699494714e-07	9.58634086523695
SS18L1	-1.539179675	8.46085142857143	-9.59006871818413	1.78151310859866e-10	3.16516541116608e-09	13.8030778085284
LPIN2	-1.5391639	9.09940903571429	-11.0601011391111	6.82904242113617e-12	2.11721295216269e-10	17.0915993372291
LARP4	-1.537045875	9.45878028571429	-9.49670486757943	2.21216241645721e-10	3.80631492338924e-09	13.5846482735663
SMIM3	1.5360108	6.39607467857143	8.52759896480356	2.23988965504315e-09	2.78957851855254e-08	11.249025109838
MCM2	1.535981975	6.29891239285714	9.28133337476598	3.66111801758181e-10	5.89723423374731e-09	13.076356618832
OSBPL10	1.535665075	5.92465375	8.42116161747816	2.91020397100229e-09	3.47759897849256e-08	10.9849545309062
KIRREL1	1.5353995	5.54660557142857	8.53917836818368	2.1771901499782e-09	2.72763679683489e-08	11.2776644517171
TGFB1	1.53534385	3.96761082142857	8.90784709073961	8.89869469543931e-10	1.28654982118948e-08	12.1802844912556
NPC1L1	-1.535268575	7.23216753571429	-6.3258706008662	6.69350513806657e-07	4.0544722149339e-06	5.51118236732881
HMGB2	1.53487835	9.29341507142857	7.15232072978118	7.37327186182118e-08	5.78370563494508e-07	7.72779950855334
LAMA2	1.534784125	6.5378475	5.88941265486945	2.20090244118177e-06	1.17795847176801e-05	4.31862917338215
TMPRSS6	-1.534702	8.27808796428571	-7.1564399628937	7.29398659216445e-08	5.7259638813557e-07	7.73867969565958
NUDT13	-1.53435455	5.10853278571429	-10.7996773984079	1.19311736788674e-11	3.32147418428388e-10	16.5293634475585
HLA-E	1.53422159999999	11.2629536785714	7.67670277290502	1.89215272613876e-08	1.76231280441433e-07	9.09752148984418
CRLS1	-1.53315405	9.06603103571429	-6.70428232311393	2.41676909997338e-07	1.63848339753989e-06	6.53395944519576
MAPK13	1.532865575	5.44337164285714	15.8069253829383	9.58229991173348e-16	1.69648736068874e-13	25.9849962283914
PIGV	-1.5317828	7.82206732142857	-8.6698204716308	1.58238770210887e-09	2.08802420834687e-08	11.5995650428741
TCTEX1D1	-1.530698775	3.97938289285714	-5.25858739918533	1.25483437861192e-05	5.64815393923381e-05	2.58115670920275
RETSAT	-1.530067125	9.00067846428571	-8.12780226672547	6.03411354292593e-09	6.50221642481976e-08	10.2495491171043
BTK	1.529764625	5.92918685714286	12.4990257331026	3.61733301897896e-13	2.00023650197404e-11	20.0479879495861
ATL2	-1.529206725	7.91881014285714	-10.071142188287	5.94432877022691e-11	1.26421904709684e-09	14.9102764323726
GPR146	-1.5287413	6.13595682142857	-8.82755885269208	1.07965797459282e-09	1.50280944146254e-08	11.9852395644932
FBXO8	-1.528209825	8.38022407142857	-8.2806454477933	4.12105511536319e-09	4.68329140728464e-08	10.6340833476975
RAB7B	1.5270595	4.76669271428571	12.3771206017868	4.59734986022831e-13	2.39688045151317e-11	19.8070582972509
TFB2M	-1.5262899	8.48135157142857	-6.79788521659673	1.88255228243303e-07	1.31019147297745e-06	6.78501271176193
CTXND1	-1.5256965	6.80071546428571	-5.47716043658645	6.85213606119279e-06	3.27193330703348e-05	3.18402426550644
ZC3H13	-1.52444545	9.15286185714286	-11.7898316723185	1.49365845768477e-12	6.20298531922876e-11	18.6220251087348
ADPRH	1.5238648	4.46586539285714	9.81866678090053	1.05353879566711e-10	2.02703274670631e-09	14.3330135258259
KBTBD7	-1.52372875	5.98484967857143	-10.3117783239791	3.47152191127702e-11	8.14837928145527e-10	15.4526800291605
PRKCQ	1.523107425	5.45084325	12.3992936838369	4.40064708275103e-13	2.31901462326799e-11	19.8510078761048
TCEAL9	1.523033675	8.51193092857143	6.93632958932619	1.3032365839275e-07	9.49232189585301e-07	7.15478963970951
SUGCT	-1.522565425	6.46265985714286	-7.19855194766766	6.53149339230258e-08	5.1777349228925e-07	7.84980529945759
KIF16B	-1.522517925	6.20507267857143	-5.64111169587744	4.35732545412814e-06	2.18006692217819e-05	3.63586291984153
HLA-G	1.5225066	10.0715475357143	9.08599223883229	5.81236923022305e-10	8.8270164163726e-09	12.6100034062914
KIF26B	1.52216775	4.77595807142857	8.88935540454269	9.30316887163538e-10	1.33546128973127e-08	12.1354380888037
HMGCR	-1.521831025	8.42865878571429	-5.35291397020206	9.6631323247328e-06	4.4772918699946e-05	2.84134497802954
DCN	1.520933325	11.3733081785714	8.11027080516525	6.30510973438223e-09	6.75456633593612e-08	10.2052517336574
S100A10	1.5201767	9.5190585	10.6571982054747	1.62479192225004e-11	4.2810933899181e-10	16.2181108932028
ARRB2	1.5198583	5.60428967857143	9.74165937890828	1.25653078641379e-10	2.34784038096009e-09	14.1552682424158
C9orf16	1.517988975	6.54956853571429	8.39166638852865	3.12999984014672e-09	3.70297695039163e-08	10.9115162967535
C1R	-1.517843575	11.1807893571429	-10.0591040588195	6.10762906761386e-11	1.29078824577645e-09	14.8829428095115
GPR34	1.5161618	5.54371828571429	4.77383487315517	4.81049914660131e-05	0.000190485195754079	1.24707653610794
TRA2A	1.51597375	8.05165260714286	8.39548733240863	3.10059626817028e-09	3.67249615495779e-08	10.9210361761753
RHPN2	-1.5157213	7.59843057142857	-9.08690482313368	5.79976388609788e-10	8.81959555482833e-09	12.612193882896
SLC2A13	-1.51528935	7.45414778571429	-8.3780737742065	3.23692874654786e-09	3.81605916422754e-08	10.8776349695996
CCND2	1.514966625	5.99055635714286	6.43585119307634	4.9712541540326e-07	3.12374914666376e-06	5.80965318038605
NDRG2	-1.514175625	9.32840564285714	-9.18347643509228	4.61213568446235e-10	7.19928341218125e-09	12.8433692406134
LINC00526	-1.513866275	6.44344142857143	-9.67054843089013	1.47956443967509e-10	2.69270054877929e-09	13.9904356329938
GOLGA2P5	-1.5134683	6.55904728571429	-9.55094106348827	1.95044952670501e-10	3.43507179733745e-09	13.7116775693858
TRIM38	1.51308449999999	8.42305660714286	11.2053121551437	5.02113847060737e-12	1.65320779367485e-10	17.401389324367
RGS19	1.512220975	7.00062553571429	8.36822337056276	3.31674461708301e-09	3.89649922040666e-08	10.8530666266771
SLC7A8	1.5117783	7.25746010714286	10.0974328438621	5.60307213682947e-11	1.20948454478748e-09	14.969905513432
EFEMP2	1.511661775	7.17562896428571	9.51550244668931	2.11760951675113e-10	3.68128448549423e-09	13.6287192695146
PCGF5	-1.5112423	8.29544453571429	-10.592852613159	1.8695007681422e-11	4.78999910909045e-10	16.0766921347835
LINC01503	1.510776475	6.10411807142857	7.06484047680806	9.28052683677278e-08	7.07092763860268e-07	7.49630836583239
SIK2	-1.509438225	7.41222278571429	-8.08466686023395	6.72338316819095e-09	7.13824526478684e-08	10.1404873064496
CLEC4A	1.508379325	5.85895782142857	5.6367674256131	4.40983860275641e-06	2.20360912402656e-05	3.62389841518434
KLF12	-1.50804255	7.928333	-8.46436255252197	2.61636483429878e-09	3.18108984642483e-08	11.0923137426391
PLIN5	-1.5073768	8.52289396428571	-9.05367736950429	6.27728215230239e-10	9.4548049014865e-09	12.5323666946761
RARRES1	1.507236625	5.23471028571429	4.08895308892438	0.000316466165206036	0.00104128409069994	-0.607760291009539
TAP1	1.5068881	7.45067335714286	6.82476848489797	1.7525166069706e-07	1.23115359131527e-06	6.85696301001378
NEB	1.506559025	4.86052203571429	4.71142784050628	5.71777046321609e-05	0.000222611422181887	1.0761227847027
SMAD1	-1.5058694	8.08396875	-7.16681874577365	7.09804113157581e-08	5.58299938264203e-07	7.76608519768889
ID4	1.505492325	6.81832871428571	3.19486074032009	0.00337491808032824	0.00872537368447151	-2.89705809770352
TMEM33	-1.505429525	8.80186867857143	-10.657905171267	1.62229407764001e-11	4.28009952536056e-10	16.2196617093198
ZNF580	1.5051297	6.57720710714286	11.2131080954892	4.93927519244954e-12	1.63962814488831e-10	17.4179464461424
GPR18	1.504991625	4.16125110714286	8.42577579024322	2.87727380175007e-09	3.44641051280248e-08	10.9964328433184
DHTKD1	-1.503154	9.43804367857143	-4.73766702251981	5.31721083331819e-05	0.000208463998152411	1.147968205651
CDH11	1.502761275	4.80310896428571	3.61230208658211	0.00113940074241664	0.0033036237874149	-1.85426517455405
PLAU	1.50240225	5.69757628571429	6.52640927656149	3.89453322146118e-07	2.50648482170762e-06	6.05469349688816
CXCL14	1.50169637499999	8.70837360714286	4.0656101661044	0.000337211845466828	0.00110271022373913	-0.669874352931598
NCAPD2	1.501325425	5.05073457142857	9.00876818799534	6.98737179572612e-10	1.04155188296263e-08	12.424241801543
STAMBPL1	1.50063855	6.83228832142857	6.19808147387501	9.46968965963948e-07	5.53990569276822e-06	5.16326279859687
STK4	1.500194	8.21979360714286	13.3648228012878	6.90073588622087e-14	5.04628813013028e-12	21.7110080548574
PATJ	-1.50010545	6.92062064285714	-7.70097345521241	1.77814614178057e-08	1.6715567573152e-07	9.16014108286788
GPX1	1.499880825	10.8518644285714	7.30295587759047	4.97181364791811e-08	4.06648466012936e-07	8.12446891811949
NAV1	1.49955085	5.820393	7.27357978516923	5.36785112740652e-08	4.35272556466234e-07	8.04730895751368
THEMIS	1.4990506	3.40024357142857	7.02123510336369	1.04115440964079e-07	7.81465952018597e-07	7.38061779051022
CLMN	-1.498917875	8.1416105	-5.41286801986638	8.18561039065729e-06	3.8555466631187e-05	3.00671698988433
SLC43A1	-1.498584725	8.16936528571429	-5.43059585616964	7.79383113727817e-06	3.68736272488714e-05	3.05561150930736
CYP7B1	-1.497839525	5.5935805	-9.81569279162997	1.06071715061495e-10	2.03804232638811e-09	14.3261636487306
WASF3	-1.497820125	6.68073889285714	-5.0735546205043	2.095853335974e-05	8.98674482259682e-05	2.07104193274859
HCST	1.49740885	5.74728425	10.0433055596319	6.3289449660654e-11	1.32921015868988e-09	14.8470420558849
FSTL1	1.49636485	9.24703096428571	6.38228461229617	5.74550744703823e-07	3.55165625738354e-06	5.6643977806508
TSPO	1.496270625	7.36884089285714	9.22926078296687	4.13915774638133e-10	6.55220555256584e-09	12.9525356290484
ALDH4A1	-1.49584635	8.10341967857143	-7.13554197160443	7.70538165890456e-08	6.01049316356283e-07	7.68346267560072
C11orf96	1.49583205	10.6846172857143	3.23936816006509	0.003012072824218	0.007892076569024	-2.78856874921047
TBXAS1	1.4957392	5.96369985714286	10.9746441799789	8.19368214599627e-12	2.43346804982946e-10	16.9080496469889
PLBD1	1.4955435	6.74273589285714	7.27950479185605	5.28546712351294e-08	4.29282023959202e-07	8.06287946834395
SCCPDH	-1.4953534	8.38034657142857	-6.80782949460272	1.83334710736015e-07	1.27947595670297e-06	6.81163564834889
AKAP9	-1.494847975	9.48434092857143	-13.7310076853086	3.50552709194401e-14	2.96033695802117e-12	22.3898345979853
RHNO1	1.494670225	5.87429653571429	10.7004901128413	1.47887520593091e-11	3.95339579884815e-10	16.3129588006832
QSOX1	1.49320025	7.86317214285714	5.31198917658073	1.08227165618252e-05	4.95429549483596e-05	2.72845626084355
PDZD8	-1.49304225	7.82967875	-6.95467158056473	1.24145088593525e-07	9.0915106062522e-07	7.20363716043531
TMSB4X	1.49303065	11.6594192857143	11.7968818497087	1.47233501208759e-12	6.13969784069499e-11	18.6364938292608
AGPAT4	1.492525975	4.85445339285714	9.77704060821848	1.15870558567249e-10	2.18803107245204e-09	14.2370311544664
SAMD3	1.4919138	4.81494928571429	8.23829440413761	4.57892886912724e-09	5.13425118697751e-08	10.5278328590602
PAG1	1.491754	8.97219492857143	6.57394778535487	3.42721152171998e-07	2.2378327448358e-06	6.18305369644898
SIRPG	1.491687575	4.540831	10.5145366948748	2.21914453228014e-11	5.47542715097922e-10	15.9038503217605
DECR2	-1.49089195	8.95914882142857	-7.5403376290435	2.68646518746819e-08	2.38753530949672e-07	8.74438342146362
IL16	1.4904607	6.39854846428571	10.7688981390237	1.27515445810458e-11	3.50155679291492e-10	16.4623443814324
OSBPL6	-1.490423925	6.40377514285714	-7.76822441812414	1.49744838212621e-08	1.43509025149351e-07	9.33327976644729
GRAMD2B	-1.489043	6.65280289285714	-8.12407618020264	6.0906980518728e-09	6.5561898016506e-08	10.2401375429263
RAP2B	1.488963275	8.07027467857143	7.40857804952601	3.77748447589697e-08	3.19936924788202e-07	8.40109611240801
CA12	1.488706575	5.46703853571429	4.09660444658171	0.000309943466635803	0.00102198181228094	-0.587380164899644
ACSL4	1.486402625	5.28223196428571	3.43028170604309	0.00183853360570219	0.00508525747072595	-2.31559732399383
GADD45A	-1.4857457	9.04086467857143	-3.68412685411446	0.000941628917207089	0.00278093304594537	-1.66973626602826
MINK1	1.485240625	8.10295346428572	13.1392675424744	1.05445892283105e-13	7.14165920788561e-12	21.2857355880384
DCAF11	-1.484809275	8.71943592857143	-9.56330063428205	1.89538254818604e-10	3.34392534703137e-09	13.7405708712326
NGEF	-1.482847075	7.16521635714286	-5.81133470577866	2.72711520340113e-06	1.426311639032e-05	4.10419221429332
SFXN3	1.48256615	5.89857567857143	12.1208299906936	7.65147581979546e-13	3.65082119316624e-11	19.2949138390686
KCTD12	1.481958425	8.58681764285714	4.76253387065881	4.96343099797698e-05	0.000195849321275013	1.21609986026657
GSTT2	-1.4818572	5.37019842857143	-3.66061076283993	0.00100238537667974	0.00294614009866422	-1.73029833742841
ARHGEF6	1.481695075	7.95330625	7.87472084535768	1.14208306354558e-08	1.1355006143616e-07	9.60632695365416
RBKS	-1.481623975	8.45829196428571	-5.13205785800527	1.78199904763472e-05	7.76469921813719e-05	2.23226063427095
GAB3	1.4815025	5.88017792857143	11.0585914172231	6.85100385984194e-12	2.11913803181532e-10	17.0883646430589
CEP295	1.48110485	5.02575946428571	11.4421970960273	3.0569829579102e-12	1.09589852645651e-10	17.9011210824982
NAT1	-1.479391575	7.99681889285714	-7.50354151700438	2.95411025456203e-08	2.58891911714396e-07	8.64871776512055
PEG3-AS1	1.47886135	5.99921996428571	10.7833870001526	1.23583875439423e-11	3.41216601640748e-10	16.4939076231143
SYTL4	-1.478681975	6.40680778571429	-8.86142993804828	9.9499552607074e-10	1.40827452333e-08	12.0676269004581
ZAP70	1.47853995	4.95954828571429	11.6061700461406	2.17677376839709e-12	8.36834761286828e-11	18.2429906876148
ANKRD13D	1.477922225	6.30348314285714	10.2128789977369	4.32645002794004e-11	9.7893207302594e-10	15.2306733167129
CARD6	1.477239375	6.96282614285714	7.32806359666798	4.65694045688167e-08	3.84107189379823e-07	8.19034093591799
GLS	1.477148275	7.88639171428571	9.36961357933343	2.97583992374933e-10	4.91903171015829e-09	13.2854500113055
TSPAN14	1.47699645	7.22025178571429	12.9189944363689	1.60352082434602e-13	1.01454109083937e-11	20.8650571930858
FMNL3	1.475639975	5.24834382142857	11.7125261048626	1.74939797727534e-12	7.03348593134425e-11	18.4629819547698
CISD3	-1.474707725	8.24546753571429	-9.27801770961305	3.68979991158207e-10	5.93396267852278e-09	13.0684832039145
AUTS2	-1.474478675	8.34557892857143	-15.4898419036816	1.6197984727432e-15	2.55409316995125e-13	25.4621623875066
FAP	1.4737035	4.02369614285714	6.91198196243627	1.3901070550191e-07	1.00364229462368e-06	7.08989584541834
ARHGAP29	-1.473345525	9.02397928571429	-11.6110118540842	2.155159439006e-12	8.33287029836362e-11	18.2530355293784
PALM3	-1.473138	6.69438692857143	-10.1265102130598	5.24895476079939e-11	1.14529355607799e-09	15.0357494559671
STMN3	1.473105475	5.16942492857143	11.232572742463	4.74081219433763e-12	1.5867962275011e-10	17.4592526603697
ABCC10	1.472623325	6.43384157142857	8.42415680865242	2.8887844909728e-09	3.45814575215326e-08	10.9924057458342
LPXN	1.472171275	7.90140996428571	11.7389629992999	1.65722762740848e-12	6.72994470905136e-11	18.5174525216322
AIFM1	-1.472127325	9.01439114285714	-6.52779112159161	3.88007738001355e-07	2.49797772761765e-06	6.05842736606049
PDE7A	1.472050475	6.16153575	6.04796152411151	1.42588857822124e-06	7.99852950923827e-06	4.75316105837685
OSBP	-1.4718623	9.00578996428571	-8.56111829346895	2.06326359715822e-09	2.61291964779357e-08	11.3318804058486
MBLAC2	-1.471053925	7.14960492857143	-8.35224017973915	3.45055511871116e-09	4.03491042647435e-08	10.8131755030674
LINC00939	-1.470660375	5.63459307142857	-8.91076292367871	8.83657726744228e-10	1.27848486730314e-08	12.1873518936874
SOD1	-1.470347725	12.773413	-7.00015672246865	1.1007530607022e-07	8.19494615424292e-07	7.32462333835105
GGT5	1.469869325	6.56163096428571	7.2150623255108	6.25513359234242e-08	4.98213738335624e-07	7.89332040883236
ABCD3	-1.4697161	10.9748967142857	-5.12327953081662	1.82590545010743e-05	7.93033133193853e-05	2.20806490433012
LIN7A	-1.468811125	8.76532217857143	-12.228195437005	6.17554738518024e-13	3.05492825674247e-11	19.5103946371755
NR2F6	-1.468638175	8.49038889285714	-10.1645018127287	4.82056621937312e-11	1.06798559830524e-09	15.1216121645825
EBI3	1.468382625	5.02337214285714	5.4715304030025	6.95962681136769e-06	3.31835927082055e-05	3.16849951783934
ETS2	-1.467471	9.65799507142857	-8.17117115995836	5.4136469746884e-09	5.92214834092878e-08	10.3589630241708
HLA-A	1.46704735	12.0692262857143	7.90330214888708	1.06225271995265e-08	1.0641833690656e-07	9.67936901017806
MOGAT1	-1.466828675	6.45580114285714	-5.78131279823708	2.9617329854304e-06	1.53984175283209e-05	4.02166984931779
CLDN1	-1.466636675	10.64483925	-10.5630892448705	1.99518984777056e-11	5.03361458719416e-10	16.0110980564215
COCH	-1.466324775	7.35903746428571	-10.2314335256779	4.15099970902622e-11	9.48806649233027e-10	15.2724213253159
TPPP2	-1.466208275	4.76698225	-5.67375057242921	3.98239934212193e-06	2.00939279648156e-05	3.7257359959496
RMND5A	-1.46588665	7.41130364285714	-10.7415370035181	1.35293850769537e-11	3.67514911181907e-10	16.4026664617947
TMEM243	1.465514675	6.11905217857143	10.3875300964517	2.9352918110841e-11	7.01530664649316e-10	15.6218641040988
ANGPT1	1.46507395	4.81063760714286	7.63676269712707	2.09622681456229e-08	1.92222379819676e-07	8.99432000525761
IGFBP6	1.46483445	6.82415617857143	3.86010856468986	0.000587947124114469	0.0018208588009824	-1.21232534405889
HIBCH	-1.464265725	9.96143771428572	-8.24108099088453	4.5472643079069e-09	5.10725851566416e-08	10.5348309362443
SEC14L4	-1.46362185	7.61510392857143	-8.44277063315112	2.75923352882005e-09	3.33271156865201e-08	11.0386857125594
SOD2	-1.46330115	7.37509360714286	-3.81542876754802	0.000662948650688699	0.00202885407382108	-1.32912719813125
CBR3	1.46322945	4.70839460714286	10.8781869703125	1.0075098262123e-11	2.87272180816496e-10	16.6997646906762
RPL22L1	1.463193075	8.89406596428571	5.11454221181442	1.87068205123551e-05	8.11084335984668e-05	2.18398387538517
DPYSL3	1.463058675	6.03475046428571	6.40786309517447	5.36163075274567e-07	3.34096305905113e-06	5.73378647495641
SDHD	-1.462470325	10.3579365357143	-9.72398280111046	1.30853598752809e-10	2.42963954335597e-09	14.114357140338
QPRT	-1.4622349	9.39274375	-5.7534490636626	3.19765991650612e-06	1.64933222833742e-05	3.94504828133579
RNF125	-1.461677375	7.46627214285714	-3.81881842610443	0.000656944886551262	0.00201292221728619	-1.3202813152154
CDA	-1.4613671	6.36745439285714	-6.20208011877396	9.36724228558933e-07	5.48474183493036e-06	5.17416670557187
PLEKHB2	1.46046974999999	8.26037682142857	8.53598976113378	2.19427456399522e-09	2.74393082559576e-08	11.2697798170234
LRRC1	1.46024925	4.20610857142857	6.15129641581992	1.07559638989842e-06	6.19542292731731e-06	5.03560618031946
ERLIN2	-1.46024815	8.63714664285714	-10.0902231398265	5.6946061483742e-11	1.22140526984736e-09	14.953562417837
NFKBIE	1.4595674	5.84849885714286	7.60812073402723	2.25626546882655e-08	2.0512705386183e-07	8.92019438337373
ATRN	-1.458532275	7.75026889285714	-10.9049101564558	9.51325269764001e-12	2.74686665517122e-10	16.7575874447021
ZEB2	1.45843185	6.20157646428571	6.65448259876662	2.76129916232831e-07	1.84418600242463e-06	6.40006062497273
LOC200772	1.458358825	5.62267575	5.53485724787329	5.84225204460037e-06	2.83856940337432e-05	3.34309469867672
MAGT1	-1.455951975	10.8942588214286	-11.9816691789885	1.01209017839925e-12	4.51925134306021e-11	19.0136003321592
PIK3IP1	1.4547232	7.10810175	10.0358743648928	6.43587329271392e-11	1.35026227304413e-09	14.830143952598
GPRC5B	1.4541254	5.638253	6.83033341412886	1.726758520237e-07	1.21583159082206e-06	6.8718482598978
LAMC2	1.4539576	5.12631835714286	8.82786419821381	1.0788627246577e-09	1.50273888003909e-08	11.9859829582616
CRTAM	1.45353125	3.71963689285714	7.24770079482812	5.74328036512972e-08	4.6126791726786e-07	7.979255079267
ANXA11	1.453007175	10.0984153571429	10.2289985488563	4.1736022949005e-11	9.52893836176208e-10	15.2669451490571
PVRIG	1.4529277	6.08768425	8.54097146454857	2.16764259016247e-09	2.7173621364751e-08	11.2820977507062
DTL	1.45191645	4.88587807142857	13.8319595364505	2.91532280434889e-14	2.52532017854822e-12	22.5744984099015
DECR1	-1.45101092499999	10.97725425	-9.20910096207506	4.34098156004953e-10	6.82884106207948e-09	12.9045016968502
TEF	-1.45035645	6.86382864285714	-8.55883886374092	2.07481079209986e-09	2.62380364767867e-08	11.3262506165739
CTSD	1.449747825	8.81540496428571	7.91373475035023	1.03455148768663e-08	1.04141409855259e-07	9.70600522368181
SERPINB6	1.4496774	8.16316939285714	10.7100932015961	1.44837239919936e-11	3.90287051175444e-10	16.3339655942991
RIN3	1.4487893	7.1363935	8.65929456921402	1.62346353330847e-09	2.13322685499771e-08	11.5737122932395
GBAP1	1.448759175	6.95155564285714	9.32773700110168	3.28283036697717e-10	5.39116072389749e-09	13.1863937451872
CXCL16	1.448454925	8.45041146428571	8.05045277670104	7.32691076064857e-09	7.69820893206143e-08	10.0538143787408
STEAP4	1.447456325	9.12407725	3.61879954482478	0.00111996409756879	0.00325474951493607	-1.83762723565042
DDAH1	-1.447214625	11.1895391071429	-5.98398488177087	1.6984863018894e-06	9.35094081588483e-06	4.57798096979597
MARVELD2	-1.44704355	8.97478153571429	-8.91163794828869	8.81802284075052e-10	1.27763212487342e-08	12.1894725606258
ACAD8	-1.445787525	6.1010775	-10.501054730027	2.28579614290453e-11	5.61927205264825e-10	15.8740160322766
VRK1	1.445443525	5.69278496428571	13.330251655294	7.36156463001551e-14	5.2316358777325e-12	21.6461829592478
HSD17B4	-1.444912125	10.9898479642857	-8.40352889912136	3.0396316782243e-09	3.60875800950594e-08	10.9410655506065
RNFT1	-1.44442085	6.75458442857143	-7.30623378552347	4.92950634960069e-08	4.0411794893114e-07	8.13307277311279
PROS1	-1.443372875	11.4631405	-12.7955113969392	2.0328392714633e-13	1.23580707879349e-11	20.6268763716216
PTPRF	-1.44331355	10.03502375	-8.21365931350848	4.86884364711687e-09	5.41765093052385e-08	10.4659223984624
PTPRE	1.44316785	6.81012257142857	6.73158878674257	2.2467026599011e-07	1.53452452740385e-06	6.60728311303277
KAT2B	-1.4430308	8.72453378571429	-12.0205709384399	9.35762080784721e-13	4.27296065078688e-11	19.0924709430397
RUNX1-IT1	1.442249425	4.96950871428571	10.5869674345441	1.89369249930882e-11	4.83190843407709e-10	16.0637311155502
METTL7A	-1.4412282	12.2143679642857	-10.4065445574959	2.81455721468418e-11	6.74658055391576e-10	15.6642139618483
LILRB1	1.4409535	6.80258975	9.13072131863776	5.22631096223226e-10	8.06442157115701e-09	12.717236437664
SPOCK2	1.440377175	6.59804728571429	10.1710994575865	4.7499076443783e-11	1.05580821571021e-09	15.1365038744079
TPX2	1.439841225	4.93193510714286	6.94964777585003	1.25807184919894e-07	9.18988929872681e-07	7.19026138660729
NHSL1	-1.439651325	8.08568775	-12.2789351319414	5.58325240908795e-13	2.80315381523936e-11	19.6117593129836
SELENBP1	-1.43940225	9.37306146428571	-6.65208438084018	2.77909547469908e-07	1.8548440464898e-06	6.39360675885557
PDLIM3	1.4387897	6.36547607142857	5.63153809718039	4.47389584213594e-06	2.23175085965966e-05	3.6094956944294
ENG	1.438178325	7.23609239285714	7.12308107285846	7.96183503066957e-08	6.19005070970739e-07	7.650515974134
GPN3	-1.438016125	8.33882625	-13.0904026877134	1.15670622415015e-13	7.62934696798122e-12	21.1928740776096
CERS4	-1.435491625	5.88468453571429	-10.8089735594238	1.16942064756216e-11	3.26000233836287e-10	16.5495812546883
INHBB	-1.435466725	7.4208885	-3.93134956909131	0.000485207400384706	0.00153134338732831	-1.0252116608876
PDE4A	1.43537885	5.69126964285714	9.77835638411622	1.15522193297232e-10	2.18722741774675e-09	14.2400686018347
LOC729970	-1.4342102	6.26768785714286	-7.60592594391384	2.26903104381941e-08	2.06009237775111e-07	8.91451021942553
SFXN5	-1.4339042	7.54159703571429	-9.08238169951704	5.86251639201875e-10	8.8897947663497e-09	12.6013359420224
AJUBA	-1.433757775	7.77068757142857	-3.49834762792106	0.00153860501345714	0.00433165922535995	-2.14419504831146
NDE1	1.432310825	6.79742946428571	14.8417071825398	4.86638042552715e-15	5.91675639327797e-13	24.3648399910438
NR3C2	-1.432008225	6.35636114285714	-6.44061101376776	4.90778644025121e-07	3.08963985413569e-06	5.82254933561231
CISH	-1.431867925	7.21427242857143	-5.86871622767877	2.32950463040295e-06	1.23923015169802e-05	4.26181396983639
PXDC1	-1.43168045	9.75577089285714	-12.0869823639145	8.18847615866869e-13	3.86140220351426e-11	19.2267014313103
RAPH1	-1.430707725	10.2396074642857	-6.42891622924948	5.06521625649284e-07	3.17488384176382e-06	5.79086050786698
LTBP2	1.430506175	6.20105375	8.37909712850522	3.22874999298933e-09	3.80864179476936e-08	10.8801866440328
SWAP70	1.430177925	6.30717071428571	5.5183772495772	6.11438957992534e-06	2.9523139926228e-05	3.29766489494972
FBXO22	-1.429985675	6.91670071428571	-6.9377562925284	1.2983205979188e-07	9.45992946851811e-07	7.15859038708108
PHF8	-1.429779475	6.48224767857143	-10.5944402234355	1.86302918493432e-11	4.78390814752283e-10	16.0801877898235
RHOB	-1.429632575	8.78818	-4.39610300721136	0.000136523443176375	0.000487604433485891	0.217367665600801
AKR7A3	-1.4278473	8.17792617857143	-4.10459671854311	0.000303271458262378	0.00100178851753021	-0.566081403295538
RAB25	1.427509375	3.78855482142857	7.1224904885107	7.97420279693229e-08	6.19727897768519e-07	7.64895405273531
BCL11B	1.426947125	5.15659417857143	8.13023421170078	5.99747154536885e-09	6.46964020310954e-08	10.255690919461
SRGAP2	1.4269368	5.24442492857143	9.29580185516051	3.53860599615452e-10	5.73972795086163e-09	13.1106965193605
TMOD1	-1.426690425	6.43800796428571	-10.3183759542178	3.42106102793993e-11	8.05685819450543e-10	15.4674448554891
LAYN	1.42660725	5.44251482142857	7.36999959569649	4.17555798968879e-08	3.49980427350036e-07	8.30020477941156
ABCC5	1.426075675	6.96239864285714	7.92584954876426	1.0033062301558e-08	1.0145155131881e-07	9.7369194096726
HACD2	-1.426070075	8.77349985714286	-8.49973271436147	2.3984527119238e-09	2.94990683027166e-08	11.1800317303081
ZNRF2	-1.4260268	6.17453582142857	-9.8211609375694	1.04755701365634e-10	2.01756539857392e-09	14.3387573211637
PSMB9	1.425981525	9.14177314285714	5.75958021906896	3.14417167885096e-06	1.62298764691174e-05	3.96191065519132
ZNRF3	-1.425950075	6.96026614285714	-5.96341887235329	1.79685277877878e-06	9.81485240435511e-06	4.52162008467861
SPA17	1.4252144	3.91551896428571	13.2646154873649	8.32566636132622e-14	5.81442644189091e-12	21.5227527171568
PRAM1	1.424535675	5.11475789285714	6.18688691641436	9.76256622299838e-07	5.69144639164576e-06	5.1327306805907
SYNPO2	1.424500325	7.96707764285714	4.46070264971174	0.000114280873213309	0.000414545446452951	0.392492665871089
ZCCHC14	-1.4244607	7.99394342857143	-13.73660866264	3.46976145325032e-14	2.94244518533409e-12	22.4001078555314
TMED6	-1.42442245	6.26039310714286	-2.69588964437721	0.0115891024862306	0.0259344556469223	-4.05920263248732
CAT	-1.42395355	12.4726929285714	-5.81222693185292	2.72043677116298e-06	1.42355652974805e-05	4.10664415188094
EP300-AS1	-1.4232357	5.89906167857143	-3.78949489919501	0.000710692020579422	0.00215697700020368	-1.39672074679422
ARPC2	1.423200275	9.98606875	12.8320617925477	1.89466951148046e-13	1.17554117583618e-11	20.6975542093913
DUSP1	-1.4229168	11.1838623928571	-2.61536092754893	0.0140275219813881	0.030660328801208	-4.23618824007603
TKFC	-1.422509925	6.50501214285714	-5.24229270448762	1.31279362352241e-05	5.87757624302414e-05	2.53621412590897
CPOX	-1.422399275	7.46142085714286	-10.0290507415633	6.53569041187517e-11	1.36694134282774e-09	14.8146210386399
NBEAL2	1.421831575	5.02297014285714	8.35346644204173	3.44009635912912e-09	4.02734714711735e-08	10.8162371998785
THBD	1.421187875	6.62855717857143	4.35208175796247	0.000154085723201643	0.000543500900275912	0.098310526586177
SMARCD3	1.420279125	5.14513553571429	7.43203023485505	3.55458850150245e-08	3.03093619458487e-07	8.46234561151786
SOWAHC	-1.4200159	8.22636807142857	-4.66694708197937	6.46657094694873e-05	0.00024826859696075	0.954445410079574
FNIP2	-1.41838315	9.14819132142857	-5.84835017957754	2.46345304568532e-06	1.30361491402902e-05	4.20588672006918
ZYX	1.41835235	6.51678317857143	11.4907924548779	2.76338776347017e-12	1.01406282236579e-10	18.0027815026835
SLC18B1	1.41809395	7.8940045	8.93514652274174	8.33417424552194e-10	1.21978708337469e-08	12.246408824332
TBC1D16	1.41749235	6.89074446428571	5.74758845792352	3.24964474791003e-06	1.67357948321174e-05	3.9289286998394
ITGAV	1.417014675	9.82465353571429	6.15873141263605	1.05403224944485e-06	6.08510666205532e-06	5.05590267017609
STMN1	1.416254325	6.60314214285714	7.30326808125369	4.96776823070755e-08	4.06587454178307e-07	8.12528844234003
LBH	1.41594195	7.40055364285714	6.08555316869496	1.28677935162007e-06	7.30139658525384e-06	4.85598513726231
SPC25	1.415204875	3.165029	6.94770911847329	1.26454606158374e-07	9.22525532715661e-07	7.18509906866653
F2RL1	1.414802325	6.75662653571429	2.80127852764387	0.00899316642914849	0.020748637178727	-3.82280007920698
MBTPS2	-1.4143393	9.17015585714286	-10.8885511700229	9.85325678899787e-12	2.82483354790261e-10	16.7222011599616
FAM9B	-1.414117275	3.39490089285714	-4.94031578651953	3.0326318446622e-05	0.000125631380379346	1.70425928503857
DPYD	-1.412502525	9.9792885	-8.7684795788563	1.24538316777441e-09	1.69834922129668e-08	11.8411735174708
CHRD	-1.412173125	6.30612546428571	-8.45595386912294	2.67108250504544e-09	3.2398111898637e-08	11.0714362371604
IDNK	-1.4120342	8.65863285714286	-4.95908017210826	2.87888380830968e-05	0.000119753734342775	1.75587458241911
AP1S2	1.4119678	8.77893757142857	5.58371042872434	5.10499627165197e-06	2.50996686359931e-05	3.4777349467136
IL12RB1	1.41033325	5.48540160714286	9.54892007176954	1.95960857655548e-10	3.44518988681352e-09	13.7069511127693
BTN3A2	1.410078075	7.0787855	9.19225194529204	4.51737525934712e-10	7.06229162350139e-09	12.8643148133306
ST6GAL2	1.41003115	5.30225839285714	4.08942671964461	0.000316058506692108	0.00104011231706617	-0.606499019242337
GINS2	1.410019325	5.68609721428571	10.2475660108707	4.00438774289198e-11	9.20507492195772e-10	15.3086831542144
CETP	1.409527975	7.63945017857143	3.30858324515598	0.00252111863731781	0.00674224691360612	-2.61848252854198
ZNF680	-1.409218125	5.909387	-6.09849412314904	1.24213158226045e-06	7.07990446900953e-06	4.89136295495013
HACD4	1.408966625	5.97106614285714	6.16558931316542	1.03452943466502e-06	5.99308483922045e-06	5.07462060727372
IRAK1	1.408886875	9.27225435714286	7.18470522016164	6.77282431725648e-08	5.3543248411746e-07	7.81328763297168
BTN2A2	1.40823085	6.91514607142857	11.5249840021002	2.57431092483876e-12	9.55097746250379e-11	18.0741358890408
CPED1	-1.407272475	9.0876495	-9.38406652728132	2.87684691934806e-10	4.77102722869366e-09	13.3195833627064
GRPEL1	-1.4070122	8.97491821428572	-6.92761682217483	1.33367111578539e-07	9.68254824816425e-07	7.13157431786561
PTBP3	1.4063553	9.37404725	12.3043265198434	5.30910685812422e-13	2.69230411350556e-11	19.6623721245396
TMCO6	-1.405711825	7.31620175	-11.1016885322322	6.25167523669754e-12	1.99018235492534e-10	17.1805909180467
MMAA	-1.405346725	7.79668221428571	-6.65095591068494	2.78750963986459e-07	1.85923023996652e-06	6.39056974388679
EFHD1	-1.40449885	7.83585471428571	-3.80803432943496	0.000676232430355652	0.00206418619810468	-1.34841533749749
SMA4	1.40445995	7.33253057142857	7.81688164221941	1.32287780399624e-08	1.29108523781703e-07	9.45820519218849
INMT	1.4044495	7.10407228571429	5.23863109064304	1.32618273955585e-05	5.92569099678009e-05	2.52611530413739
PCDH17	1.40443355	6.64126417857143	4.93669455543693	3.06323355358108e-05	0.000126743015194602	1.69430006317129
FCRL3	1.40422045	4.98193289285714	8.2885924891622	4.04048811413414e-09	4.60178837236929e-08	10.6539952356042
LYPD6B	1.404208825	4.54507982142857	8.92175564757077	8.60635440259057e-10	1.24965504249989e-08	12.2139859563057
HECTD1	-1.4035189	10.0833465	-10.0947542123041	5.63690246282326e-11	1.21160385950119e-09	14.9638343361931
TST	-1.40299185	11.7717437857143	-5.65997434715384	4.13651708462287e-06	2.08094028711225e-05	3.68780614702589
CMTM3	1.402843325	6.62315992857143	10.1369007154957	5.12805234139019e-11	1.1259049018195e-09	15.0592512392128
PIK3R1	-1.40260255	9.76793271428572	-7.45621365211699	3.33873949992559e-08	2.87236911027273e-07	8.52543854341505
CEBPG	-1.401843875	8.50616467857143	-6.16065239541871	1.04853209772634e-06	6.06376026602029e-06	5.0611461027063
GLA	1.4015498	7.97536225	10.0797168072511	5.83074753903175e-11	1.24399553467524e-09	14.9297342486736
SLC1A3	1.400774	5.70204864285714	7.31621006801442	4.80298436636286e-08	3.94380119879176e-07	8.1592511169011
GALNT10	1.400411925	5.65744339285714	7.65097571658869	2.02115257139898e-08	1.86599192965439e-07	9.03106704960985
TLR7	1.4000972	4.25870457142857	7.49829957318787	2.99438974062003e-08	2.61853414796074e-07	8.63507642769
LYRM1	-1.399807425	9.04140507142857	-6.5666459521986	3.49511651643909e-07	2.27628062766344e-06	6.16335034633472
ACSS2	-1.399781325	7.73722642857143	-6.83122854334341	1.72265130477069e-07	1.21402562636172e-06	6.87424229987317
PSD4	-1.39871875	7.03290182142857	-7.04165701364091	9.86537981380094e-08	7.46300452705939e-07	7.43482440870616
SH3D19	-1.3978924	8.62019282142857	-9.68168454697932	1.44212331507568e-10	2.62982705577981e-09	14.0162930005797
GMNN	1.39727875	8.053672	13.5776751985505	4.64735263604846e-14	3.72212374021294e-12	22.1073166309993
CLIP4	1.3972301	6.7808345	5.44073992051026	7.57818011365765e-06	3.59883315844594e-05	3.08358820252261
COPS9	1.396037975	8.69294114285714	13.1655214658947	1.00341220295003e-13	6.81881094011466e-12	21.3355200471669
G6PC3	1.395522125	6.78755135714286	15.0763124336301	3.25402648214698e-15	4.4077863415552e-13	24.7665645757572
LINC02035	1.3954721	6.82408696428571	7.90857265944065	1.04816487005007e-08	1.05385454343234e-07	9.69282721231419
HOMER3	1.39457085	5.43500721428571	7.44873970641288	3.40398464299966e-08	2.91730879191772e-07	8.50594672248453
UBE2QL1	-1.394336925	5.42445882142857	-3.96443785180409	0.000443689423241843	0.00141414911741095	-0.937956362037474
NEDD4	-1.3937292	7.29584435714286	-7.77218309109383	1.48240659241469e-08	1.42405579508356e-07	9.34345430632405
PPARD	1.39315025	6.89340792857143	8.29750301291283	3.95206358233167e-09	4.51411993674024e-08	10.6763115319745
MAN1A1	-1.3929506	11.0731562142857	-9.29556417054219	3.54058430303856e-10	5.73972795086163e-09	13.1101326169116
ITPRIP	1.392918225	6.46619003571429	8.85166465304798	1.01868339936243e-09	1.4347583425912e-08	12.0438895861292
MTFR2	1.392097525	4.235365	9.52647436758435	2.06434342196114e-10	3.6042078966645e-09	13.654421281769
LNX2	-1.390920225	7.73842257142857	-8.67164748056137	1.5753669968843e-09	2.08222869011892e-08	11.6040508900694
TCF25	1.390652025	8.85886925	5.62958802949266	4.49802242313337e-06	2.24157003866915e-05	3.60412458901669
MITF	1.3905935	6.79068617857143	6.40080227530972	5.46492718504433e-07	3.39589363841594e-06	5.71463713575741
HSD17B11	-1.39056165	10.2823505714286	-6.71987735214674	2.3181035074692e-07	1.57742019862612e-06	6.5758438699033
CLDN10	1.39055005	5.75381821428571	6.14310129138507	1.09988225525083e-06	6.32988980830555e-06	5.01323054701132
AMT	-1.390521925	8.29596957142857	-6.7227442938844	2.3004146541374e-07	1.56643957369957e-06	6.58354132637743
MT1E	-1.389584225	12.4940400357143	-6.09240784073429	1.26293162261457e-06	7.18628388475611e-06	4.87472561373654
KLF5	1.389222025	4.35285542857143	8.83143210424831	1.06961464766482e-09	1.49294830109399e-08	11.9946684638301
BOK	-1.388806075	7.73978646428571	-6.21674404021639	9.00104007253111e-07	5.29202373764117e-06	5.21414455327831
LINC01127	-1.38869485	5.25507439285714	-4.90898015450993	3.30787918509245e-05	0.000136139734079773	1.61809834790319
FBLIM1	1.388186075	7.79225839285714	13.9762291025035	2.2439807083177e-14	2.04375833370405e-12	22.8365700213493
LEPR	-1.38790925	6.451751	-2.81157201392006	0.0087712501538221	0.0203086086789712	-3.79943032430378
HLA-DPB2	1.387677175	3.71157089285714	5.54075083198908	5.74791471717069e-06	2.79879765347783e-05	3.35934010516851
PARD6B	-1.38763345	6.15066675	-7.57231048516952	2.4740049310269e-08	2.21628235787465e-07	8.82738000284034
TLR5	1.3861932	5.57266975	7.28529890640641	5.20614682062331e-08	4.23692182583227e-07	8.07810222462031
LEF1	1.38592055	5.16237175	11.0761471495306	6.60004534805162e-12	2.06845831148643e-10	17.1259614347623
EMP2	-1.384718225	8.50131232142857	-8.70334682581415	1.45849781574744e-09	1.94302715612083e-08	11.6818122611653
TUBB6	1.38447075	7.26368507142857	4.53408710277257	9.33457227888007e-05	0.00034645029846384	0.591980780578184
PLEKHA6	-1.38336815	5.72559660714286	-9.57589290243611	1.84091522959036e-10	3.25922737533529e-09	13.769987295265
LOXL1	1.382310825	4.9775265	8.82725932481973	1.08043865533931e-09	1.50285964029726e-08	11.984510322392
ANGPTL2	1.382304625	6.69807892857143	8.16890777609974	5.44435777319734e-09	5.94285954226295e-08	10.3532587331918
TMEM192	-1.381820275	7.03777485714286	-10.0776458866559	5.85797395918039e-11	1.24848456618942e-09	14.9250357294738
SECTM1	1.3815617	6.40719021428571	7.41856857489312	3.68084226787779e-08	3.12801850495063e-07	8.42719584461118
AK3	-1.3812554	10.98284875	-8.24343807055202	4.52065488717052e-09	5.08302939207591e-08	10.5407495961423
SIGLEC11	1.3811297	5.52157078571429	5.02071848131978	2.42657559184249e-05	0.000102480801778943	1.92552013715585
[truncated: 1,136 more rows]
