# Supplementary material for: Systematic analysis on multiple Gene Expression Omnibus data sets reveals fierce immune response in hepatitis B virus‐related acute liver failure
Source: J Cell Mol Med. 2020 Jul 19;24(17):9798–809. doi: 10.1111/jcmm.15561 (PMC7520256; doi:10.1111/jcmm.15561)
Supplement: Supplementary file 3 — Table S2 [file JCMM-24-9798-s003.csv]

	logFC	AveExpr	t	P.Value	adj.P.Val	B
C9	-6.87805975882354	8.07314248148148	-7.96646565772636	1.11305633684366e-08	1.30019472154233e-07	9.67109259512097
AVPR1A	-6.42759635294118	6.69230488888889	-23.7559938762834	4.09814459887712e-20	1.03391065548921e-16	35.8294616448535
CFHR4	-6.34484846470589	7.85378611111111	-10.9957962663614	1.11997762453944e-11	3.8574246409692e-10	16.6312409644062
F9	-6.16044683529413	9.21280174074074	-5.73115174953329	3.76533968412997e-06	2.08379081011229e-05	3.81719411833512
CFHR3	-6.07949545882354	7.89712892592593	-17.5221422514582	1.22851847278716e-16	3.87424817754112e-14	28.0407888129368
HSD17B6	-5.90303433529412	8.96721577777778	-7.53870381076645	3.24737045192186e-08	3.26565410219924e-07	8.59180032293792
ORM1	-5.83103695294119	10.261991962963	-7.27130310807427	6.41585648166038e-08	5.84874577097342e-07	7.90588857142308
APOF	-5.78418872941176	7.28533259259259	-11.3061757246742	5.89682881666233e-12	2.25408515164197e-10	17.2771560772492
MMP7	5.76564113529411	7.43553359259259	13.2841646324726	1.27950184201447e-13	1.06272369042708e-11	21.1250956320219
LPA	-5.66536101764706	5.83770474074074	-26.0248140347359	3.53718993978889e-21	1.42782209109518e-17	38.1554586264713
KRT19	5.63730912941177	7.55974325925926	15.4314461496372	3.12993821080348e-15	5.3992771716792e-13	24.8313083339789
GNMT	-5.36902935294117	5.86927503703704	-24.8954064105871	1.1672592214555e-20	3.36554183809091e-17	37.0259481903756
AMDHD1	-5.31285060000001	7.94670044444444	-9.50789602405653	2.86248646602098e-10	5.7414436838056e-09	13.3638767578211
CFHR5	-5.2633051	7.12148525925926	-7.30157456326521	5.9372807872379e-08	5.46181121826903e-07	7.98395588792541
AKR1B10	5.13572614705882	8.35534685185185	5.7866203954953	3.24002001820899e-06	1.82662916277966e-05	3.96747511529025
C8B	-5.09509000588236	8.81860466666667	-9.04834492596301	8.25060090465694e-10	1.42083513701955e-08	12.2958622556298
ACSM2A	-5.03451306470589	5.3443857037037	-16.406801155507	6.6267553776264e-16	1.63107077788578e-13	26.3735121071841
C8A	-5.00727320588236	8.52976292592593	-6.63035282669506	3.3952047754765e-07	2.52768048629444e-06	6.22965167443963
SLC38A4	-4.98604537058824	6.666762	-6.51077749512491	4.65588617152374e-07	3.34888633641709e-06	5.91240973225935
SLC13A5	-4.96883170588236	7.58805433333333	-7.83927516101257	1.52661372575303e-08	1.71080759727226e-07	9.35254908983702
TFR2	-4.94348180588236	8.60447648148148	-7.73223091973504	1.99481887267499e-08	2.1438460759957e-07	9.08289235248169
SERPINA10	-4.92792932941178	9.33057348148148	-5.79092576454488	3.20247809880049e-06	1.80950771187263e-05	3.97913391096075
SERPINC1	-4.87509458235294	10.0139237037037	-4.36822948678683	0.00015514299835478	0.000564189393836851	0.123715912082986
MBL2	-4.85509183529412	7.59019392592593	-5.18236636028432	1.67891715255953e-05	7.83119595334159e-05	2.32571495796527
IGHM	4.85385185294117	11.4741864444444	13.8158402840026	4.903251917334e-14	5.04909864528327e-12	22.0854841119739
HPX	-4.82158649411765	10.5194114814815	-6.54786914707775	4.22081426675575e-07	3.07429427448327e-06	6.01095462402443
PON1	-4.81096134117648	9.10781559259259	-5.38823809577269	9.56878148130171e-06	4.76033316827982e-05	2.88581849725846
AOX1	-4.78137019411765	9.53419355555556	-6.74295721242991	2.52528418585885e-07	1.94607906541387e-06	6.52718350265333
HAO2	-4.73679285882353	6.82412566666667	-14.1807389426118	2.57937870715542e-14	3.09878574086416e-12	22.7277989162676
PLG	-4.73420496470589	9.19695848148148	-5.20759708311335	1.56703188466325e-05	7.37579396645486e-05	2.39435964197085
CDO1	-4.71982185882353	7.73795611111111	-6.51606360181794	4.59120533508444e-07	3.30589715583336e-06	5.92646127801629
KNG1	-4.71566450588236	10.0158137037037	-4.95186401361764	3.1538624013354e-05	0.000137334206787815	1.6990273484785
SLC17A2	-4.67913542352942	7.3127812962963	-6.28203794424416	8.55118416224762e-07	5.74146872743326e-06	5.30211302273744
SLCO1B3	-4.65622984705883	7.49098192592593	-8.2997199292423	4.91266104458795e-09	6.47938749882431e-08	10.4959317130572
CYP4F3	-4.65361419411765	8.23750751851852	-7.6576476453956	2.40558628373498e-08	2.51361475197808e-07	8.89417145869929
AZGP1	-4.65108061764707	8.55365833333333	-8.01529627149098	9.86459552311964e-09	1.17323000261122e-07	9.79284363157932
ANGPTL3	-4.64229546470588	8.15662892592593	-5.08096220288024	2.2154258958263e-05	0.000100075964313926	2.04989162747705
SLC6A1	-4.59830913529412	5.99478222222222	-26.6456551538672	1.87243253528521e-21	9.44782646491536e-18	38.7538732662076
POU2AF1	4.55626982941176	8.22899218518518	13.5716128472998	7.59137019139398e-14	7.04182743461775e-12	21.6479930849234
MFAP3L	-4.55160145294118	7.12892696296296	-15.4162592460743	3.20849845027258e-15	5.45948073455368e-13	24.8066377673807
LBP	-4.54806528235295	9.74234274074074	-4.41437629303518	0.000136852412391913	0.000503571967056696	0.24725283964812
KRT7	4.54407637058823	7.28529322222222	17.3869047768866	1.49978465961214e-16	4.32430768356455e-14	27.843815417232
CYP1A2	-4.50869981176471	8.60953540740741	-11.0464781522496	1.00780133294441e-11	3.55528727603006e-10	16.7375316243384
ANXA10	-4.49744094705883	7.08698822222222	-12.3441453715093	7.48783808887246e-13	4.47121408721044e-11	19.3524601582019
ADH4	-4.47208587058824	9.13059662962963	-4.30063023685687	0.000186390199149681	0.000661842608979242	-0.0568107040324071
SERPIND1	-4.46185075882354	8.43669325925926	-5.44311887512487	8.23890258879902e-06	4.16651894136133e-05	3.03507211041913
AKR1D1	-4.45342996470589	6.68364774074074	-5.82606393350959	2.91203355254832e-06	1.66638994020648e-05	4.07425446437573
ITIH4	-4.44775684117648	9.68728140740741	-7.03304526065822	1.18544735649928e-07	1.0027612739407e-06	7.28785253250579
ARG1	-4.42963678235294	9.64890333333333	-4.78471309787042	4.98214050268147e-05	0.000205339068339024	1.24559976515713
SERPINA7	-4.42306200588236	7.98040740740741	-6.38140174842463	6.56252482157938e-07	4.54378862689319e-06	5.5677531494869
INHBE	-4.41183704117647	7.87465477777778	-4.40724218450356	0.000139533562335397	0.000512596630618005	0.228139406626942
AGXT	-4.40640198235295	9.08825185185185	-5.53964502349515	6.33435834209899e-06	3.29755879336043e-05	3.29744503019024
A1BG	-4.39279155294119	9.18489148148148	-7.60162344305602	2.77015148495826e-08	2.84239793700623e-07	8.75196393163801
HPGD	-4.37483629411765	7.08396944444444	-10.1995221402912	6.12825868965722e-11	1.62960006763309e-09	14.918453294458
GPLD1	-4.36453195294118	5.59254996296296	-13.5827877397554	7.44009423030291e-14	6.95201027084276e-12	21.6681459408536
SLC22A1	-4.3174204882353	8.16943703703704	-6.71836428541538	2.6936266749414e-07	2.05929799925539e-06	6.46230591039252
CRP	-4.31576952352941	10.5687393333333	-5.2804050665832	1.2843535408912e-05	6.19701351083124e-05	2.59245812240712
LOC100507389	-4.31516942941177	5.28821937037037	-9.99340336566579	9.63911843758499e-11	2.36099911924488e-09	14.4617455486925
SLC22A7	-4.29646522352942	8.36102959259259	-5.03849641090792	2.48832604778862e-05	0.00011113495158778	1.93443229418839
IGLV1-44	4.28387714117647	7.62080777777778	19.5905526664787	6.76383302613324e-18	5.1796726005318e-15	30.8894658563953
HPR	-4.28354645882353	7.56922162962963	-5.99517281225436	1.84503004192655e-06	1.11291815111188e-05	4.53114692650204
HAL	-4.28295808235295	7.18556188888889	-8.65258257658338	2.09942784504569e-09	3.14337924306805e-08	11.3535575675319
C4BPB	-4.27712828235295	9.2795627037037	-8.58673311955135	2.4573190667768e-09	3.61224113071786e-08	11.194754968179
CD52	4.2678533117647	7.471386	18.6434783835809	2.4654056552059e-17	1.27587903433386e-14	29.6220746718579
KRT23	4.24403242941176	6.30357766666667	19.6750195471647	6.04289665073049e-18	5.15888523472366e-15	30.9996358635689
HJV	-4.23582707058824	6.37558037037037	-8.86894305250578	1.25672585197287e-09	2.03078445719524e-08	11.871288608155
F2	-4.23237893529412	9.20125251851852	-6.01857515031139	1.73240116356394e-06	1.05730428437288e-05	4.59424654102541
SLCO4C1	-4.21565552352942	5.03557807407407	-17.9702261137048	6.40106573286728e-17	2.30701267297251e-14	28.6836159524415
ADH1A	-4.20226715294119	8.73375988888889	-5.41298910977043	8.94419491982551e-06	4.47942149049226e-05	2.95313698319845
SLCO1B1	-4.19407634705883	7.19925996296296	-6.63873246369169	3.32108086533066e-07	2.48165031858455e-06	6.25183436702444
TACSTD2	4.18826616470588	8.32752807407407	15.6990019728433	2.02879653213062e-15	3.9372308084608e-13	25.2625726293369
LRG1	-4.18387435882353	10.148593037037	-7.72718892985246	2.02018474338288e-08	2.16764426771381e-07	9.07015597513159
TENM1	-4.17714187058824	5.23172211111111	-16.0170110653706	1.2211206895008e-15	2.67889987784724e-13	25.7669996362459
PPP1R3C	-4.17465270000001	8.51128766666667	-18.9489426207159	1.61468440005346e-17	9.97497890229038e-15	30.0374183332571
CPN1	-4.16341674705883	7.27453755555556	-8.38451058325478	3.9989624051142e-09	5.43508809578585e-08	10.7035043695703
AGXT2	-4.16321594117647	8.26074188888889	-7.39524067718635	4.67432575450079e-08	4.45850267973013e-07	8.22484292882851
SLC27A2	-4.16078752352942	8.23910459259259	-4.23565464056103	0.000222268126772932	0.000773321427798326	-0.229797304747478
ITIH1	-4.15148060588236	9.4398897037037	-5.57876030752991	5.69499297810381e-06	2.99953140075859e-05	3.40370106820478
UGT2B4	-4.13887505294119	9.73983133333333	-3.65593279393463	0.00104703936112708	0.00302150349236887	-1.7423146381601
GYS2	-4.13846916470589	6.21252259259259	-6.06212815575056	1.54095081316245e-06	9.54604366545663e-06	4.71158801203971
IGLC1	4.11863250588235	12.2194092592593	16.6062602730616	4.86912811991273e-16	1.24396978283796e-13	26.6789770544366
CYP3A4	-4.1108908882353	7.63012259259259	-8.69336791943623	1.90495596716853e-09	2.88430054653882e-08	11.4516279615557
C3P1	-4.11015524705883	8.00581407407407	-7.41359082761548	4.46091842838958e-08	4.28941003526378e-07	8.27191551785655
THRSP	-4.09161819411765	7.09449385185185	-8.11392072979822	7.7370939366397e-09	9.58023109958276e-08	10.0378200397131
DIO1	-4.08826752941176	7.64412562962963	-5.15062053066534	1.83114514510704e-05	8.44244977928265e-05	2.2393516673741
CYP4F2	-4.08245756470588	7.81028455555556	-8.52710486974842	2.8351628971161e-09	4.06695755170535e-08	11.0504616727536
ALDH8A1	-4.0420801764706	9.84863855555556	-7.12202597149599	9.4182173991837e-08	8.16879595048236e-07	7.51940151211822
CYP8B1	-4.03680607058824	9.10293288888889	-4.43932479580684	0.000127871777354499	0.000474331204253969	0.314135955423043
PON3	-4.03647	9.54392188888889	-10.9527486701154	1.22530930248546e-11	4.12861730418431e-10	16.540708192297
C1QB	4.01073246470588	10.2101632962963	14.5712592415367	1.31514215043824e-14	1.8394420899512e-12	23.4005651395371
MASP2	-4.00353875882353	7.30280107407407	-9.73438179529033	1.7162448055973e-10	3.75530281506894e-09	13.8799042751042
HLA-DQA1	4.00130005882353	8.06224907407407	18.1809726042069	4.73309846113689e-17	1.91056252482252e-14	28.9808551759905
C5	-3.98886413529412	9.42840985185185	-7.90394856460955	1.29971266533921e-08	1.48455578520324e-07	9.51477562578275
RIDA	-3.98719493529412	8.95759062962963	-8.48641045135512	3.12670860642138e-09	4.4378593391985e-08	10.9517171604965
ABCG5	-3.97158409411766	8.00467877777778	-4.97533552015165	2.95769467728072e-05	0.000129518662771874	1.76278485071976
HMGCS2	-3.96357011176471	9.25013751851852	-4.09753226965594	0.000322741894754426	0.00107224685791417	-0.595577187553915
MAT1A	-3.95800333529412	9.43138092592593	-5.27093609858794	1.31800458252383e-05	6.33930496686748e-05	2.56669456669854
RDH16	-3.9576375	9.01701266666667	-8.47879221216323	3.18460776112308e-09	4.50735893707904e-08	10.9332073952432
PLA2G7	3.95385018823529	7.77590662962963	22.6962894872554	1.38555053145615e-19	2.54223330694359e-16	34.6613451116449
GZMB	3.93571526470588	6.97198844444444	20.0127637822138	3.86666385098404e-18	3.71623221449576e-15	31.4356286197559
CYP2C8	-3.92513850588235	9.6084052962963	-5.26754311992687	1.33027682618464e-05	6.38957096213341e-05	2.55746277227572
CNDP1	-3.92403211176471	6.84845081481482	-12.3959000888669	6.77711584204467e-13	4.09098974442774e-11	19.4526280015475
FGA	-3.89493664117647	11.5370481851852	-4.20519156581408	0.000241361827031222	0.000829457816272971	-0.310707094783911
IGF1	-3.89191862941177	7.95338381481481	-21.5275432902895	5.64308156030996e-19	8.13530822369542e-16	33.3061801421442
C4BPA	-3.88372329411766	10.9300087407407	-8.65589329332209	2.08291019582903e-09	3.12096336172363e-08	11.3615265609043
HAO1	-3.84369294705883	7.80099333333333	-5.20041990855109	1.59807536628021e-05	7.49917580042628e-05	2.37483247501115
CYP7A1	-3.82119376470589	3.72541018518519	-6.98050255921059	1.35852108071957e-07	1.12974993704833e-06	7.1507229096181
CP	-3.81901737058824	9.66449640740741	-5.74104120180303	3.66575570732052e-06	2.03760762474174e-05	3.84399732390719
ACADSB	-3.80050526470589	8.08575677777778	-13.1257402033572	1.71216798583625e-13	1.32910332531281e-11	20.833147739883
ADH1C	-3.79837977058824	9.42013485185185	-8.16914858582257	6.75676354033964e-09	8.53390228627503e-08	10.1744572788087
CXCL5	3.78809973529412	6.15571533333333	13.1655883879735	1.59082279620929e-13	1.25912064689773e-11	20.9068348597777
PZP	-3.77027140000001	6.38342581481481	-8.89179858658767	1.19084497579115e-09	1.93985667041103e-08	11.9256167917554
DMGDH	-3.76049232941176	6.17327640740741	-6.1728739427589	1.14489092186252e-06	7.3566805081029e-06	5.00940163425856
RNASE6	3.75669331764706	7.23684222222222	14.9693062761867	6.71400920881291e-15	1.03441868596543e-12	24.0711909501877
VMO1	3.7480674	7.84057688888889	11.9298501886797	1.6815280503125e-12	8.217501365486e-11	18.5394523577154
ATP2B2	-3.73995898235295	7.00026411111111	-10.8427132143393	1.54337977255032e-11	5.02419902409405e-10	16.3082346408734
FYB2	-3.7321980882353	6.643936	-9.64716873082271	2.08826229089421e-10	4.41796622820942e-09	13.6820026043806
PGLYRP2	-3.73050298235295	6.10950888888889	-7.9664198354895	1.11318261845372e-08	1.30019472154233e-07	9.67097820280856
F13B	-3.72319407647059	5.46671359259259	-7.97626412891246	1.0863858898253e-08	1.27776960456551e-07	9.69554774264634
MZB1	3.72309868235294	8.06658544444444	16.3472572345829	7.2697082934432e-16	1.72617085278311e-13	26.2816863236759
ABAT	-3.7015068882353	10.2265578888889	-9.60824899450553	2.28006667951895e-10	4.74908006116936e-09	13.5933616137567
CXCR4	3.68745559411765	9.941841	8.06014057154554	8.8316154218287e-09	1.06991893192538e-07	9.90438802024545
GZMA	3.68499000588235	7.82475859259259	15.6046275090647	2.36244077420319e-15	4.41492056905027e-13	25.1111779838729
HLA-DMA	3.67021627647058	9.01497181481482	14.324416962143	2.00988883928017e-14	2.51960164243427e-12	22.9770562552912
LINC01093	-3.65587011764706	5.89760885185185	-8.70454632150463	1.8549451803515e-09	2.81288079189858e-08	11.4784685323497
XDH	-3.65245243529412	7.87331092592593	-6.86490813478778	1.83547424964176e-07	1.47356311776132e-06	6.84801433047099
PRG4	-3.64709155882353	4.94346759259259	-7.55425697208624	3.12211390459063e-08	3.15383508189953e-07	8.63143569251346
KLKB1	-3.64581241764706	8.98186577777778	-11.1394087825484	8.31155072251825e-12	3.01170607239831e-10	16.9315935465759
MTTP	-3.64393306470589	7.17036807407407	-4.01060939414968	0.000407710486213165	0.00131893264036549	-0.824247206165191
ACMSD	-3.63319667647059	7.35158322222222	-7.44454342536881	4.12317912750084e-08	4.00472205632096e-07	8.35122679870972
NR1I3	-3.62869322941177	6.01625692592593	-14.1234844514744	2.85051314285673e-14	3.36443899194604e-12	22.6279016435364
F11	-3.62785557058824	7.64312674074074	-9.18922246928843	5.9465861364787e-10	1.07834634314959e-08	12.626258280342
SULT2A1	-3.62052425882354	8.53219685185185	-3.59392275310399	0.00123218348167302	0.00347771769131683	-1.89992421752272
EPCAM	3.60420868823529	8.50912648148148	13.3162600006382	1.20655527814295e-13	1.02318929322517e-11	21.1839141817281
C6	-3.60375678235294	10.2878208518519	-15.8184026198908	1.67508859967084e-15	3.38083132071565e-13	25.4529946407316
UPB1	-3.59376097058824	8.10255511111111	-6.1732758201273	1.14365942442304e-06	7.35179363240628e-06	5.010480815819
HAMP	-3.59311434117648	8.43326514814815	-4.45431091881018	0.000122760953183841	0.000457137328064475	0.354342164926702
APOA1	-3.59268732941177	10.5015824074074	-3.54755691384239	0.00139105273850407	0.00387838339842903	-2.01712637612669
CYP2C9	-3.57425930588236	10.342699037037	-4.80409153784664	4.72499997133638e-05	0.000195941389811963	1.29810181588627
SPP2	-3.5740547882353	7.68922340740741	-9.48960701411502	2.98407802605508e-10	5.96313334652174e-09	13.3219097183224
GPNMB	3.57204797058823	9.62749874074074	15.5455595668269	2.59961753678077e-15	4.72685412115731e-13	25.0160212729149
SELE	-3.57143578235294	5.45855411111111	-13.7869648630203	5.16174905993123e-14	5.26153215541403e-12	22.0340793504881
WDR72	-3.57115747058824	7.68642744444444	-10.8711203361375	1.45390640110129e-11	4.76366767750445e-10	16.368396991997
CCL5	3.56134474117647	7.80629737037037	19.894378984593	4.51832541485997e-18	4.14515281127813e-15	31.283624091758
C1QA	3.55968696470588	9.47967518518518	13.9499996007595	3.86612087238508e-14	4.24075638952979e-12	22.3232018209248
LIPC	-3.55504221176471	8.27893688888889	-8.73969715151593	1.70626432030302e-09	2.6298051573765e-08	11.5627616329902
GPAM	-3.55013987647059	8.78372744444444	-7.34502840882827	5.31304129247995e-08	4.9599034415413e-07	8.09583531146307
VSIG4	3.54512217647058	10.247753962963	12.8195404343063	3.02860677854274e-13	2.09336885655233e-11	20.2611583535004
SLC27A5	-3.53647272941176	8.12188418518519	-9.87845845574464	1.24381474784853e-10	2.89549170194081e-09	14.2046358923555
HLA-DPA1	3.53546448235293	11.6639575925926	20.9997217420619	1.08814613815231e-18	1.2991121274642e-15	32.6696314562357
SPP1	3.52259268235294	9.50200692592593	11.5552093378428	3.55370942665679e-12	1.49738032063077e-10	17.7868259571527
ETNPPL	-3.50797875294118	7.30779003703704	-4.94419981047493	3.22069435370595e-05	0.000139822056659168	1.67821233154205
SLC2A2	-3.50109657647059	9.12228025925926	-6.15599537906616	1.19784300509643e-06	7.66520779069795e-06	4.96406650226057
PPP1R1A	-3.4990216	5.15958192592593	-26.7639100734944	1.66135883729374e-21	9.44782646491536e-18	38.8661190220012
APOH	-3.48155704117647	11.9757046296296	-4.08128907994645	0.000337170502374414	0.00111422722085686	-0.638403069165625
CPB2	-3.4790473	10.953086037037	-9.30829939229167	4.5179654878369e-10	8.50616580606456e-09	12.9034628553372
ACOT12	-3.47591748235294	7.02125096296296	-4.78952425010987	4.91702513420411e-05	0.000202945436162866	1.25863278864899
GHR	-3.47421108823529	8.40291725925926	-7.72151458332665	2.04912580876082e-08	2.1921646456087e-07	9.05581847592879
LOC101928505	-3.46645175882354	5.47758696296296	-10.1848245110196	6.32827418482792e-11	1.67396537185297e-09	14.8860708689928
CXCL6	3.46576287647059	6.7258292962963	12.8092973565263	3.08746842248424e-13	2.10521537739863e-11	20.2418460088018
CFB	-3.46273992941178	10.7672457407407	-7.5099286463071	3.49278551505319e-08	3.4726546822817e-07	8.51839379373233
HLA-DPB1	3.44905930588235	10.7100333333333	17.639194587578	1.03475453694762e-16	3.4236804621662e-14	28.210157721546
CFHR2	-3.44471941764707	10.1717758888889	-10.2364849384229	5.65342495656497e-11	1.52340555271496e-09	14.9997668661233
CTHRC1	3.43944233529412	7.3046997037037	7.41480314797788	4.44717400447913e-08	4.27823226560544e-07	8.275024023222
SLC7A2	-3.43218114117648	9.91961125925926	-8.8744785280031	1.2404350009677e-09	2.01089956823543e-08	11.884452949369
PLTP	3.41994429411764	8.69506725925926	8.20416180416941	6.20190946770463e-09	7.94245804484026e-08	10.2608785446698
SLAMF8	3.41461880588235	6.60259007407407	15.9372039213035	1.38597522476891e-15	2.95228257871468e-13	25.641230986571
JCHAIN	3.41317448823529	10.7524628888889	9.88270205265377	1.23212571209331e-10	2.87491251412478e-09	14.214158921634
IGLJ3	3.411778	7.42586051851852	18.125648064726	5.12198200483519e-17	1.95450890875031e-14	28.9031356539996
DEPDC7	-3.40513081764706	6.08527744444444	-5.58182703839998	5.64770079487558e-06	2.97773106434101e-05	3.41202994618916
DPYS	-3.40248519411766	8.40712440740741	-5.36825156907921	1.01049969347487e-05	4.98900706096305e-05	2.8314527879703
AFM	-3.3997013	7.82837062962963	-3.46808410630678	0.00171075333735455	0.00465338741345375	-2.21666346229733
FGB	-3.3977072764706	11.6242809259259	-3.5726810478356	0.00130264688302087	0.00365665118776219	-1.95368844833771
TNFRSF17	3.39634495294117	6.63744881481481	10.1763909045698	6.4460585351443e-11	1.69636263919659e-09	14.8674768794108
F12	-3.37398532941177	8.80028166666667	-5.01442347770271	2.65771940124671e-05	0.000117763710816658	1.8689987799998
IGLL3P	3.36185337058823	10.7973035925926	17.6269983922281	1.05337987991807e-16	3.42909130909458e-14	28.192558530709
PNPLA3	-3.35192850588236	8.3322312962963	-10.2843401129179	5.09420408051533e-11	1.39128986410069e-09	15.1047782445744
CFTR	3.35191392941177	8.18499992592593	9.94468816635964	1.07367099544134e-10	2.57362252980909e-09	14.3529912324564
PBLD	-3.34678163529412	9.28215951851852	-8.63129579874878	2.20888094327339e-09	3.29260295997688e-08	11.3022850377535
BHMT2	-3.34573752352942	7.84505122222222	-4.66256267436113	6.95667633765537e-05	0.000276336545016529	0.91515940392564
CXCL8	3.33961984705882	8.42423140740741	6.96549143061163	1.41253741019211e-07	1.17115145137789e-06	7.11149193673299
ADH6	-3.32838082941177	8.81505911111111	-4.87235603789433	3.92022638734909e-05	0.000166117844165162	1.48319774219586
GJB2	-3.32807884705882	6.18172214814815	-5.72224752899551	3.85733481678906e-06	2.12770124644038e-05	3.793057683819
CYP1A1	-3.31907782941176	5.90717355555556	-10.2964461602797	4.96195683005095e-11	1.35884904614543e-09	15.1312960819735
FGL1	-3.3143171764706	12.1359867037037	-5.04583908819378	2.43884139958785e-05	0.000109118013672981	1.95439341697836
ABCC6	-3.31071072352942	6.79262033333333	-6.52196356095248	4.52008878700548e-07	3.25817685671899e-06	5.94214165765018
S100A11	3.30872187058824	7.80152092592593	19.6637219984248	6.13453132008957e-18	5.15888523472366e-15	30.9849269635083
AHSG	-3.30739165294119	11.1189455185185	-3.12484288922568	0.00411183206175525	0.010118154901537	-3.05625781620599
SPINK1	-3.30139188235294	9.77048485185185	-5.2376682319022	1.44340618197826e-05	6.86595969146058e-05	2.47617742052393
GBA3	-3.29021825294117	8.055049	-7.36581972829605	5.03842523722989e-08	4.73685179789711e-07	8.14928890169435
LECT2	-3.28832717058824	8.27192348148148	-3.17075568868079	0.00366302765263089	0.00913065173682219	-2.94624263132413
DNAJC12	-3.28778667058824	8.3601102962963	-7.89328364725535	1.33461231954898e-08	1.52199366692117e-07	9.48805995929919
TOP2A	3.2799984	5.99975577777778	7.15290822774197	8.69732050044402e-08	7.60563343416212e-07	7.59956173682363
NQO1	3.2779749117647	8.25719962962963	5.73840230912898	3.69206588156019e-06	2.04874534575336e-05	3.83684558263899
RNASE1	3.2711114117647	8.54333866666667	9.73361017887542	1.71921904628831e-10	3.75530281506894e-09	13.8781577585741
PCOLCE2	-3.27107208823529	5.27306759259259	-15.8360010030192	1.62861215858085e-15	3.35411012210584e-13	25.4809557495907
KCNN2	-3.26936865882353	4.96404222222222	-19.5724959441657	6.92915623120243e-18	5.1796726005318e-15	30.8658550793309
ADCY1	-3.26590571176471	6.3993162962963	-12.8359420307509	2.93675109156344e-13	2.04387749244914e-11	20.292057820086
DHODH	-3.25549042941177	7.06423666666667	-10.0935033694204	7.73067386937486e-11	1.9700529129494e-09	14.6842364541622
CFD	3.25264712941176	7.91618840740741	13.3936679146788	1.04772492543805e-13	9.12878632401153e-12	21.3253225386367
LXN	3.25024598235294	7.84673607407407	11.1375792109794	8.34306088299013e-12	3.01770605378835e-10	16.9277833313179
TNC	3.24574457647059	7.59302255555556	7.61847195164521	2.65494581348375e-08	2.74652851632714e-07	8.79477102608654
ADA2	3.24168462352941	9.25824988888889	15.6657156547273	2.1405417231726e-15	4.06010119589753e-13	25.2092645729433
CYP2B6	-3.24048584117647	6.853343	-5.95651561703488	2.0475262619858e-06	1.2215554994283e-05	4.42684410918179
RNASE4	-3.23406984705882	7.532647	-8.76990374754564	1.58826109977736e-09	2.47344705067951e-08	11.6350673649804
ALDH5A1	-3.22732540588236	7.376953	-11.0794685161537	9.4104912199995e-12	3.3556880617182e-10	16.8065468560721
SLC10A1	-3.22679023529412	8.51180325925926	-7.10854233196482	9.75176948305743e-08	8.41830468248709e-07	7.48436941689634
ST3GAL6	-3.22449601764706	7.27960266666667	-19.2632087932255	1.05107088702533e-17	7.07125457094408e-15	30.4581500522543
GLS2	-3.22311197647059	6.516505	-8.01159871663211	9.95509262551729e-09	1.18259937881586e-07	9.78363500017483
CYP2E1	-3.22308806470589	11.9863875555556	-3.29754824999021	0.00265441298001322	0.00688081391929192	-2.63860065344982
CD74	3.2170544117647	9.48517377777778	16.7723602114971	3.77565405474812e-16	1.0026845498287e-13	26.9308772056576
HLA-DOA	3.21076119411764	7.08307748148148	22.8253587411876	1.19126354584904e-19	2.40432721458712e-16	34.8066081235405
BCHE	-3.21075431764707	8.43313014814815	-6.42978318001334	5.77089302746294e-07	4.05549909377731e-06	5.69680708722784
C1orf162	3.20784993529411	8.44981266666667	15.3719408994265	3.44959168125303e-15	5.80192574189416e-13	24.7345256973934
RUNDC3B	-3.20637627058824	6.0648682962963	-9.50816332089785	2.86074754874228e-10	5.7414436838056e-09	13.3644897831921
AR	-3.20357871176471	8.12476422222222	-11.4377659791741	4.50826000552059e-12	1.80178637012717e-10	17.5474107505728
COL4A2	3.20325647058823	10.4480121851852	13.3057896665693	1.22986924437854e-13	1.0369161616823e-11	21.1647381278852
CFP	3.18802305294117	8.12914307407407	15.434590007132	3.11392482078728e-15	5.3992771716792e-13	24.8364128288328
TRBC1	3.18618957058823	8.25618925925926	18.5561918107335	2.78537445007336e-17	1.35670141178601e-14	29.5022102732014
TYROBP	3.17624385294117	8.75335974074074	13.908330364935	4.16151017494613e-14	4.43997776010117e-12	22.2495638744118
EHF	3.17359599411764	7.46808237037037	7.42206966168244	4.36569097860946e-08	4.21390440082615e-07	8.29365244079387
GYG2	-3.16522016470589	7.650537	-8.21710052192678	6.0088487545351e-09	7.72954712637234e-08	10.2927743985614
PID1	-3.16428982941177	8.10638366666667	-32.3710387956989	9.44492262733512e-24	1.90626873387505e-19	43.625312599275
IL18	3.16133460588235	6.09565103703704	18.4658781718087	3.1618510591955e-17	1.40592401248645e-14	29.3776300453888
LY96	3.15970628235294	8.0402232962963	12.9084591011886	2.56374955963273e-13	1.81558446884447e-11	20.4283191075299
ABCC6P1	-3.15776871176471	5.68836355555556	-17.4065859826337	1.45674679037509e-16	4.28321068013971e-14	27.8725677210789
ACSM5	-3.15730598235295	7.9149227037037	-14.042814413049	3.28331041641883e-14	3.70207006338443e-12	22.4865932951575
UCP2	3.15552374117646	10.0170344444444	11.1859263565876	7.5501863008412e-12	2.7706438201796e-10	17.0283301096681
FMO5	-3.14697687058824	8.04282651851852	-8.86219290194934	1.27688827598099e-09	2.05842141167127e-08	11.855230040551
SERPINF2	-3.14420758823529	7.31604874074074	-6.10668100975573	1.36719223640731e-06	8.59895322761255e-06	4.83149723336911
KLB	-3.1385065	7.32331281481482	-5.6433789736338	4.77782681803215e-06	2.5653332979075e-05	3.57913525248161
ALDH6A1	-3.1351065	8.76383755555556	-13.3968420457234	1.04169181148284e-13	9.12878632401153e-12	21.3311074617221
IGKC	3.13310347647059	10.6063584814815	12.2936318304503	8.25566840227215e-13	4.74712693342048e-11	19.2543983728727
ADORA3	3.13220079411765	7.14601292592593	9.78803061082343	1.52187137228689e-10	3.42307851992406e-09	14.0011427119743
LEAP2	-3.12693764117648	9.01825111111111	-4.75367218594603	5.42343426762346e-05	0.000221357277701606	1.16154289185695
CTH	-3.11534200588236	7.95028066666667	-4.58033131307176	8.70754285512785e-05	0.000336031237944638	0.69327975333223
SYT13	3.11216754705882	7.308342	12.1366356193706	1.1202093981623e-12	6.04523697409348e-11	18.9477426637987
PDK4	3.11029616470588	11.0924902222222	9.53358961553078	2.70018905403993e-10	5.48268769393238e-09	13.4227596779719
VNN3	-3.10739497058824	6.30074755555556	-10.5090025416623	3.13608587314907e-11	9.17327843156053e-10	15.5938022265162
DPEP2	3.10657541176471	6.64999492592593	19.286115811555	1.01892936376603e-17	7.07125457094408e-15	30.488560772534
ISM1	-3.09817171176471	4.86248259259259	-9.86042138576012	1.29478174428877e-10	2.97976966305362e-09	14.1641325298971
SLC39A14	-3.09127731764707	11.0377294074074	-7.35727925927625	5.14943599432591e-08	4.82726737916767e-07	8.12733779590855
HPN	-3.08545895882354	7.99734251851852	-6.73793715795093	2.55875705119723e-07	1.96886746337452e-06	6.51394507922391
GLYAT	-3.08544721764706	7.43738911111111	-6.5293160427712	4.43302521672117e-07	3.20342813996002e-06	5.96167811037902
HP	-3.08468525294118	12.4800036666667	-4.23271938300316	0.000224040942285073	0.000778366248819678	-0.237598852811193
APOB	-3.07893071176471	11.1975012962963	-4.1244910767648	0.000300126264012552	0.00100505199710724	-0.524407159203752
IL10RA	3.07595432352941	8.66178448148148	14.5547944849179	1.35264455794338e-14	1.86092662553827e-12	23.3725003468335
ACSM2B	-3.0719112	5.25952388888889	-10.3887414453872	4.06280809952778e-11	1.14364931482244e-09	15.3328406885312
PALM2	-3.06484071176471	5.91117077777778	-10.9936217349707	1.12506836582348e-11	3.86177803187334e-10	16.6266733142452
PC	-3.05352118235295	7.52892088888889	-6.18987483663586	1.09394797258326e-06	7.08505246747822e-06	5.05504496074217
C1QC	3.05146557647058	7.57430674074074	12.6293612606832	4.33751382995802e-13	2.81492095273449e-11	19.9006906163613
DCDC2	3.04987056470588	6.24533607407407	12.2246042839208	9.43808860984596e-13	5.29135951145892e-11	19.1199203778938
HLA-DMB	3.0495026	8.66205159259259	15.6815524581532	2.08660492319164e-15	4.01085211093113e-13	25.2346393664515
OSBPL3	3.04546042352941	6.11953551851852	17.6555133155726	1.01036395856576e-16	3.39869596262211e-14	28.2336883157906
SLAMF7	3.03211543529412	7.10304451851852	15.7046481029316	2.01044741246617e-15	3.9372308084608e-13	25.271605255665
VTCN1	3.02361194705882	6.12705437037037	14.3651730909362	1.87322971996078e-14	2.39956063388662e-12	23.0473911189899
PANK1	-3.01576592941177	8.32428781481481	-7.55492000506089	3.11688500484842e-08	3.15221295162001e-07	8.63312470653997
AREG	3.0150443117647	6.83999333333333	5.41056344503323	9.00355011646312e-06	4.50691101191903e-05	2.94653998072067
MS4A4A	3.0096325117647	8.9161827037037	10.1535563291014	6.77639572886426e-11	1.75568671367994e-09	14.8170857824779
TMED6	-3.00919530000001	6.25387377777778	-6.85179935644628	1.89936670778898e-07	1.51821458468534e-06	6.81359915530596
COL1A1	3.00760584117647	11.1345558518519	10.0972531840254	7.66723327849595e-11	1.95635612212242e-09	14.6925456074503
FOLR2	3.00745699411764	8.57577833333333	15.1090904754269	5.31967650496275e-15	8.32302565113668e-13	24.3031701950542
TRPM8	-3.00031605294118	7.77134681481482	-7.2610306232082	6.58703916221072e-08	5.99396805279076e-07	7.87937298362298
CYTIP	2.99987951176471	7.27051892592593	11.4598187663846	4.3107553151002e-12	1.74318711554438e-10	17.592494635564
HLA-DQB1	2.99839119411764	8.55820103703704	12.4228575755594	6.43480739369515e-13	3.91976104066276e-11	19.5046811775168
LRIG1	-2.99328740588235	7.17341825925926	-11.2844864463752	6.16487080115836e-12	2.34765259207131e-10	17.2324074503785
ATF5	-2.98574351764706	8.31864081481481	-5.62885929249001	4.97001830078587e-06	2.65510532993016e-05	3.53972744082204
FGG	-2.98455447058824	12.0236700740741	-3.65030566241223	0.00106265509643773	0.00305913105283166	-1.75665654710276
CPS1	-2.98444421764706	10.2645045925926	-3.07978790783564	0.00460304486624635	0.0111918147856222	-3.16346495430293
NKG7	2.98160583529412	6.02529677777778	18.3088888385079	3.946351734132e-17	1.65935868854138e-14	29.1597112471088
CR1	2.97843888823529	7.09039307407407	11.1354559122301	8.37978383290984e-12	3.02556667441179e-10	16.9233608862408
SLC1A1	-2.97663265882353	8.82531848148148	-17.3143208406149	1.67019251105281e-16	4.74781626064492e-14	27.7375209246575
ITIH3	-2.97532991176471	10.5628686296296	-4.95623836485093	3.11634142577075e-05	0.000135817575029866	1.71090841114723
CES1	-2.97450694117648	10.1056352962963	-3.7049623815359	0.000920115093815889	0.00268906500702086	-1.61702904666362
TMSB10	2.97089329999999	11.8324431481481	18.9199798693448	1.68037101856945e-17	9.97497890229038e-15	29.9983102833245
MARCO	2.96044197058823	10.9322274814815	7.734688309844	1.98257393505882e-08	2.13182150939223e-07	9.08909873428359
FOLH1B	-2.95985250588235	5.81763596296296	-13.0204380391085	2.08090162883965e-13	1.54407491084083e-11	20.6375959374633
SUSD2	2.95816954117647	6.76645159259259	8.11758342599772	7.66779223667473e-09	9.50608419611831e-08	10.0468939312409
MS4A7	2.95802988823529	10.426252962963	13.1517774875278	1.63184333802502e-13	1.28654273794371e-11	20.8813151926105
AQP9	-2.95506285294118	8.38347937037037	-9.18626677549893	5.98742194499149e-10	1.08380392032075e-08	12.619353547866
TTC36	-2.95448913529412	6.676569	-12.8144144133905	3.0579174992753e-13	2.10521537739863e-11	20.2514951826297
TIMP1	2.95359103529411	11.3075846296296	15.4837360388628	2.87429744499992e-15	5.08584089742588e-13	24.9160932166181
ABCB4	-2.95327647647058	8.10443492592593	-3.31161953111169	0.00256057561080779	0.00666581936707516	-2.60412772857642
APOA2	-2.9490947	11.6461852962963	-2.59979985533092	0.0147157209927398	0.0306130072971003	-4.25312997564022
HLA-DRA	2.9469672	9.87865166666667	13.4292732489729	9.82062330365989e-14	8.69340526920033e-12	21.3901529912117
CD2	2.9438198117647	7.30723077777778	20.9952873286851	1.0942330757019e-18	1.2991121274642e-15	32.664216207887
ITGA2	2.94290544705882	5.50615266666667	10.0582622994656	8.35387804814336e-11	2.11021677904477e-09	14.606056401731
ENPP1	-2.94113677058824	7.23994644444444	-7.38347450334357	4.81660886657258e-08	4.56401956591711e-07	8.19463910126924
COL1A2	2.93960259411764	10.6269255925926	9.73388592432328	1.71815556268145e-10	3.75530281506894e-09	13.8787819041387
FOXA3	-2.93363577058824	7.3776552962963	-8.2012108446963	6.24682193911002e-09	7.98456873842346e-08	10.2536009603383
ADGRV1	-2.93259290588235	6.19924381481481	-10.0414379129383	8.66936227523959e-11	2.17162741841331e-09	14.5686752065115
GNE	-2.93114914705883	8.89582514814815	-15.8213075191506	1.66732361081472e-15	3.38083132071565e-13	25.457611930215
IGSF9	-2.92196457058824	4.56175762962963	-12.2045285375232	9.81372408327301e-13	5.39701343794821e-11	19.0807059113018
CYBA	2.91763137647059	9.05225296296296	16.0916467333887	1.08524053163157e-15	2.43371218332445e-13	25.884125606887
BMS1P20	2.91450927058823	6.94453859259259	9.15619038191493	6.41966150464518e-10	1.14358365532439e-08	12.5490265142701
P2RY12	2.91183082352941	5.21655396296296	7.00734898872058	1.26709586591938e-07	1.06115335526352e-06	7.22082540503362
GZMH	2.91123865294118	6.40978181481481	17.4143680256683	1.44008305544374e-16	4.28321068013971e-14	27.8839283557904
PMEPA1	2.91011093529411	8.08929237037037	8.98984424082136	9.45968951948659e-10	1.5818136998492e-08	12.157885062435
GC	-2.90897336470588	11.8172307777778	-7.94161482870966	1.18373654725035e-08	1.37306636397436e-07	9.60901503897851
LGR4	-2.90783279411765	7.32199681481482	-11.4729315384772	4.1975575944115e-12	1.70805050258079e-10	17.6192737888068
SEL1L3	2.90467350588235	9.4322077037037	16.2672968400705	8.23589873515214e-16	1.93285051362297e-13	26.1579107568276
CD300A	2.90419327647059	8.38601803703704	13.7655647121318	5.36235995483947e-14	5.33145374229187e-12	21.9959270823928
CCNB1	2.90372378823529	6.05660233333333	6.817796901823	2.07583717659826e-07	1.64364934230218e-06	6.72424953482515
OGDHL	-2.903429	6.69552507407407	-8.33743548532354	4.48243466427694e-09	6.01122782917618e-08	10.5883774895031
PCSK6	-2.90194134117648	6.70795614814815	-5.36255689440693	1.0263234385981e-05	5.05719872100233e-05	2.81596176597542
CLRN3	-2.89980085294118	6.68100596296296	-4.40572443254795	0.000140110650001785	0.000514345507036487	0.224073804072085
RGN	-2.89719458823529	9.11260544444444	-7.49076441646213	3.66664507309318e-08	3.60291613973903e-07	8.46945023747137
TF	-2.8937956	11.7570881481481	-3.55892741629632	0.00135034340409826	0.00377682926812333	-1.98843682746919
CCN4	2.89155873529411	6.87853855555556	11.2835156164099	6.17715749725336e-12	2.34790150220461e-10	17.2304031102354
C12orf75	2.88802140588235	6.20014914814815	12.2953379137252	8.22845588801223e-13	4.74499786250717e-11	19.2577151726312
GABRP	2.88484122352941	5.69512711111111	6.2023354509501	1.058071928063e-06	6.88650942408756e-06	5.08848557470881
PIPOX	-2.88206945882354	9.40919207407407	-3.64501497187171	0.00107754399434912	0.00309581073849798	-1.77013387086884
ARL4C	2.88064827647059	8.58799740740741	11.2240620011462	6.97967740689626e-12	2.59430624499792e-10	17.1074357432988
S100A6	2.87520742941176	8.43310088888889	16.568961756349	5.15679920322341e-16	1.30099597898323e-13	26.6221036623772
EVA1A	-2.87472941176471	6.82044818518519	-5.24775849971117	1.4041558786301e-05	6.70453704717086e-05	2.50363157517827
CUX2	-2.87169214705883	5.55915603703704	-7.63365434391919	2.55532004372208e-08	2.65571701557378e-07	8.83331547398008
C16orf54	2.87116365882353	5.94670311111111	11.5644351097479	3.48814620465681e-12	1.48213168102291e-10	17.8055623010576
GRB14	-2.86869940000001	8.21363725925926	-10.2642170274844	5.32209268804329e-11	1.44182277480239e-09	15.0606572679951
NAT2	-2.86735794117648	7.59780848148148	-5.34531633403517	1.07576382071229e-05	5.2750585989884e-05	2.76906088649864
HOOK1	-2.8630175882353	7.5961452962963	-11.7405519162367	2.44925309010693e-12	1.09608148819575e-10	18.1612643126648
PLGLB2	-2.85951594705883	4.27036433333333	-18.932335045946	1.65201861045537e-17	9.97497890229038e-15	30.0150002693661
GPR88	-2.85555766470589	4.01051218518518	-8.89321091829022	1.18689183623147e-09	1.93497883123262e-08	11.9289716605128
MT1M	-2.85142385294118	7.57363255555556	-9.01481816161076	8.92275074466858e-10	1.50953795708002e-08	12.2168432505988
PAQR9	-2.84739150000001	5.88165744444444	-8.73953924802639	1.70690420460943e-09	2.6298051573765e-08	11.5623833403492
APOBEC3G	2.8472752117647	6.79714103703704	11.0309280083539	1.04093459326814e-11	3.63819809886058e-10	16.7049538579993
EHHADH	-2.84459152941177	8.16483488888889	-4.81865135859549	4.54055126581292e-05	0.000189069416541989	1.33756145136146
MICAL1	2.84366788235294	6.66343855555556	17.9009339278644	7.07365413710381e-17	2.50469406051169e-14	28.5851798269649
APOC3	-2.83810488235295	10.8211120740741	-2.60598584872629	0.01450447993112	0.0302421403357226	-4.23976392414386
RBP4	-2.83494875294118	11.2222466666667	-3.88123894684573	0.000576336638034057	0.00179067154640415	-1.16210904770273
KCND3	-2.83153142352942	6.73352351851852	-19.3841360611744	8.92451552805814e-18	6.43298203224277e-15	30.6183002978405
ADAMTS2	2.8310591117647	8.742217	11.4308820041484	4.5718004719503e-12	1.81997335158526e-10	17.5333252610982
EPB41L4B	-2.82693732941176	8.8121862962963	-9.27513745260313	4.87632382646938e-10	9.11905824932099e-09	12.8264535319683
AMBP	-2.82288772941177	11.9346334444444	-6.52706382257463	4.45951238985009e-07	3.22026256044166e-06	5.95569419214854
THEMIS2	2.82231004117647	6.96323092592593	18.314410145917	3.91560271179489e-17	1.65935868854138e-14	29.1674050304415
CDC20	2.81575917058823	5.9424237037037	8.2838713838849	5.10583296046721e-09	6.68788101762392e-08	10.4570295854674
ANKRD36BP2	2.81279287058823	6.67041033333333	15.4142700944301	3.21893775658667e-15	5.45948073455368e-13	24.8034049296279
VCAN	2.80964328235294	8.84737525925926	9.78530457548928	1.53118099089639e-10	3.4356721980115e-09	13.9949914485791
SLC2A10	-2.80957444705883	8.76673948148148	-14.1193652808695	2.87111907417205e-14	3.36905792290782e-12	22.6207019387478
FGGY	-2.80333482941177	7.41958962962963	-11.3921516389373	4.94686387459903e-12	1.95004987462953e-10	17.4539700827151
VXN	-2.80180985294118	4.423839	-16.527391345864	5.49817800832724e-16	1.36999662644529e-13	26.5585824054225
CSF1R	2.80002319999999	8.01914237037037	13.1340068943628	1.686233264129e-13	1.31653273764751e-11	20.8484485666723
RASGRP1	2.79906809411764	5.87430540740741	10.487370990166	3.28514417412175e-11	9.55389983664255e-10	15.5470001368096
FZD5	-2.79535415294119	8.168737	-13.8731946968026	4.42862812811767e-14	4.64327404949951e-12	22.1873350125311
CYP2C19	-2.79465302352942	6.44365285185185	-7.87812767545384	1.38586138902979e-08	1.57671028268254e-07	9.45006956874143
CYP4A11	-2.79439729411765	6.48025166666667	-3.96473534172297	0.000461065485148935	0.00146893207367971	-0.944405871063983
SDC2	-2.79348295294118	9.19861396296296	-10.0431649343624	8.63642219674043e-11	2.16802125866682e-09	14.5725140908333
CXCL14	2.79049061764705	9.48380707407407	8.13571059200338	7.33402856495201e-09	9.1428473456718e-08	10.0917764334148
HAVCR2	2.78822442941176	8.20925481481481	12.5233057928043	5.30840344738359e-13	3.32731387511003e-11	19.6979120751165
CLIC6	2.78745614117647	6.54319477777778	11.612397526075	3.16679882920699e-12	1.35990427169967e-10	17.9028018716815
GPR171	2.78677879411764	6.84583	8.30202555456968	4.88518766816672e-09	6.45695761012501e-08	10.5015884200363
GGH	-2.7828495882353	9.47961244444445	-7.60976419180221	2.71386401003726e-08	2.79316253516482e-07	8.7726514751197
FABP5	2.78209935294117	8.65982518518519	9.0234509096488	8.74449247368999e-10	1.48811200572584e-08	12.2372040331879
COTL1	2.77613096470588	7.74147011111111	10.1571472104183	6.7233184134878e-11	1.74641873281112e-09	14.8250146104924
RRM2	2.7752136	8.36910011111111	6.84878489783842	1.91437612421648e-07	1.52839609632363e-06	6.80568266492997
LCK	2.76982782941176	7.15095337037037	18.1111396301657	5.22932572325802e-17	1.95450890875031e-14	28.8827178194674
CA2	-2.76712735294118	7.86034862962963	-10.6436238566783	2.3520854262512e-11	7.22559210928889e-10	15.8837193752338
GRTP1	-2.76647500588236	7.56705566666667	-10.1708257182658	6.52501271780034e-11	1.70849623739087e-09	14.855201956578
GUSBP11	2.7623459117647	9.56832933333333	30.3404173072529	5.5305521333826e-23	5.58115668540305e-19	42.0201302221796
DOCK2	2.7621763	7.04692074074074	14.0803723458625	3.07395501130606e-14	3.5452362281823e-12	22.5524639941094
DLGAP5	2.75629427647059	5.21882744444444	7.47214951689795	3.84396964228908e-08	3.75703822229155e-07	8.42186776233925
DEFB1	2.74995995882353	9.48002237037037	9.9490687721506	1.06329647085664e-10	2.55383603322078e-09	14.3627834867955
CPVL	2.7474083117647	8.53131677777778	10.160404831807	6.67553627113068e-11	1.7384819169062e-09	14.8322061293246
AKR1C4	-2.74640423529412	7.02927351851852	-4.54090921440666	9.69601658095983e-05	0.000370213209711525	0.58709978475666
PTPRC	2.74516455882353	9.48788444444445	10.2189243828428	5.87411439779445e-11	1.57446548327603e-09	14.9611580076305
GIMAP1	2.74427292352941	7.00619244444444	12.5977570710095	4.60603385601235e-13	2.96062360878654e-11	19.8403957933794
NCKAP1L	2.7389697	7.54141677777778	11.3335378823344	5.57568489965861e-12	2.1682860949867e-10	17.3335262411655
CFI	-2.73808803529412	10.8549014444444	-11.6147613219448	3.15177207890175e-12	1.35933887041912e-10	17.9075870751067
CD86	2.73510772941176	6.97280466666667	13.1974782571924	1.5001130661749e-13	1.20145960375428e-11	20.9656822153021
SELPLG	2.73507716470588	7.66666322222222	14.0391928748816	3.30425973900768e-14	3.70499301735511e-12	22.4802342010531
MYRIP	-2.7327591882353	8.02200544444444	-19.0925368468122	1.32606316865886e-17	8.63352675259412e-15	30.2304770717706
HSD11B1	-2.73120964705882	8.76335048148148	-12.0111682744338	1.43246536414381e-12	7.30087081932184e-11	18.7006103890109
CCL18	2.71992121764706	7.90533388888889	22.0496626385517	2.98870444944276e-19	4.64007860793102e-16	33.9205979227956
IGSF6	2.71865971176471	8.35646940740741	8.58153985372966	2.48807478564645e-09	3.65213188354199e-08	11.1822065202798
SLC25A18	-2.71644067058824	7.92887466666667	-5.63612715851979	4.87286183835065e-06	2.61011068161972e-05	3.55945403057341
ADGRG7	-2.7119103	5.44806222222222	-4.54082648479191	9.69820401606319e-05	0.00037022669123549	0.586877098835196
A1CF	-2.70998717058824	9.41936448148148	-6.61188782140939	3.56452387721046e-07	2.64010221701793e-06	6.18074780682214
MELTF	2.70928867058823	7.49219222222222	11.8500609180593	1.96938786517542e-12	9.22230981040268e-11	18.3805651446259
RACGAP1	2.70706654117647	6.3545167037037	11.5811683977403	3.37238690969587e-12	1.44205264827101e-10	17.8395191493147
ACADL	-2.70356612941177	6.46531525925926	-7.6883887446383	2.22672852515578e-08	2.35792559408285e-07	8.97203956411332
MAOA	-2.70247438235294	8.64021555555555	-6.21739488615363	1.01629833514404e-06	6.65972379812083e-06	5.12888563988402
SLC30A1	-2.70159948235295	9.70281951851852	-13.9084446151159	4.16066922088005e-14	4.43997776010117e-12	22.2497660184131
RCSD1	2.69425002352941	7.19146144444444	11.4951082848711	4.01302150506436e-12	1.64958886021821e-10	17.6645159260451
PROM1	2.69224449411765	6.4387727037037	6.88433390165817	1.74478448598178e-07	1.40634925241894e-06	6.89898156602881
CORO1A	2.68615334117647	7.23930633333333	12.3207535000399	7.83382762612789e-13	4.59622508657381e-11	19.3070860259254
PPM1E	-2.68605711764706	3.68765185185185	-13.3540244153795	1.12618178217611e-13	9.67222421687675e-12	21.2529814810128
COBLL1	-2.68350823529412	7.8200147037037	-17.4030845470273	1.46430925496527e-16	4.28321068013971e-14	27.867454633138
CYP39A1	-2.68347025294117	6.41630751851852	-15.9435388942915	1.37208736481067e-15	2.95228257871468e-13	25.6512342997255
TRAF3IP3	2.68324802352941	6.90595725925926	15.2642631504389	4.11642411838298e-15	6.70014419204224e-13	24.5585800520993
FXYD2	2.68217530588235	7.77299844444444	8.08153573601659	8.37839071748543e-09	1.02237641989727e-07	9.95751518410119
TIMD4	2.68082445294117	7.39285440740741	7.43341734264418	4.24147456344917e-08	4.1117041841544e-07	8.32273090809717
APOBEC3B	2.68052207647059	5.75815222222222	10.173843739753	6.48207313278528e-11	1.70127024758134e-09	14.8618591949026
RORC	-2.6772479882353	6.58812774074074	-11.6369555468893	3.01420960927043e-12	1.31111621861864e-10	17.9524835902687
MST1	-2.67341688235295	10.2424025185185	-5.66925398016185	4.45369658365188e-06	2.41183145017027e-05	3.64934416103469
APCS	-2.67037273529412	11.3604947037037	-4.61161810981619	7.99492919993787e-05	0.000311689503655295	0.777638376854569
ALDOB	-2.66848634705883	11.2099436296296	-3.34730332075273	0.00233671837302137	0.00614408375751567	-2.5164226192913
PROC	-2.66835894705883	8.66855944444444	-7.13336978302597	9.14660254073467e-08	7.96401549092528e-07	7.54885857807213
LINC00844	-2.66651858235294	5.23123459259259	-4.95196493347439	3.15299169208726e-05	0.000137325919985751	1.69930144722585
NR1I2	-2.66253452352941	7.12819407407407	-4.28367389852945	0.000195159264479954	0.000688498415486614	-0.102006395198528
COL5A1	2.65266416470588	8.85937155555555	10.31475834917	4.7685762875489e-11	1.31481113677048e-09	15.1713720853037
STEAP1	-2.6490437882353	7.20796574074074	-7.03254190318046	1.18699422123682e-07	1.00364911467208e-06	7.28654023574196
PRC1	2.64616457058823	6.47403551851852	7.16548045056721	8.4201626794125e-08	7.38566463966026e-07	7.63216484481649
SFN	2.64242935294117	9.17357681481482	6.61588610093528	3.52714808725472e-07	2.61414215838272e-06	6.19133977898802
NCF2	2.63050388823529	7.96787788888889	10.1489977637399	6.84439673084606e-11	1.77103152844444e-09	14.807017839203
LARP1B	-2.63039950588236	7.35983233333333	-11.5569915650926	3.54094591614004e-12	1.49512366998859e-10	17.7904462322886
SLC30A10	-2.62951853529412	6.29883251851852	-8.15355135340275	7.02002024081193e-09	8.80031481492592e-08	10.1359085244059
AKR1B1	2.62916247058823	8.82305659259259	18.7019247755157	2.27259374172755e-17	1.23966917538614e-14	29.7020399136121
SNTB1	-2.62463990000001	7.85981385185185	-11.8653092078675	1.91069709401048e-12	9.05248813343041e-11	18.4109879124583
TMEM220	-2.62051715294119	7.03857055555556	-16.7459933351164	3.93066658486784e-16	1.03029407379724e-13	26.8910391938379
CYP2J2	-2.61143522941177	7.4698937037037	-5.87183652347964	2.5731461492673e-06	1.49277978530215e-05	4.19807242220478
FPR3	2.60925595294117	7.41981725925926	11.1341383941861	8.40265412333852e-12	3.02840657448824e-10	16.9206164539925
POM121L9P	2.60843881764706	6.09061966666667	9.61286586640499	2.25639967218232e-10	4.71569657902634e-09	13.6038871968918
KHK	-2.60682722352942	8.99604774074074	-6.31505778540332	7.83035439577078e-07	5.31227034520476e-06	5.39047516516743
CD24	2.60349827647058	9.48550255555556	11.4885386840371	4.06680159788451e-12	1.66154365688468e-10	17.651119711205
APOM	-2.60251511176471	8.04568607407407	-4.29517841013422	0.000189166254342999	0.000670520286512953	-0.0713460146467444
ARHGAP9	2.59682902352941	7.5632752962963	13.540457955841	8.03008121786825e-14	7.33353525883416e-12	21.5917393502415
BASP1	2.59557292352941	9.59075051851852	13.6163924059708	7.00362621332239e-14	6.6053358814713e-12	21.7286703565989
CD8A	2.59287028235294	7.12761555555556	13.1329740178458	1.68945141480803e-13	1.31653273764751e-11	20.8465372180986
IFI27	2.5925331	7.56175755555556	8.3220157645085	4.65347375174045e-09	6.21171036583185e-08	10.5506041286853
TPST1	-2.5901663	7.72574185185185	-18.115808413385	5.19453151104216e-17	1.95450890875031e-14	28.889289892272
THBS2	2.58826808235293	8.98733307407407	7.78148150122489	1.76349229942289e-08	1.93354677361787e-07	9.20713703277057
CCR2	2.58785377058823	7.35964211111111	10.2401637005899	5.60828145285964e-11	1.51528707581079e-09	15.0078499539072
UGT3A1	-2.58602903529412	7.1300702962963	-2.81829875510897	0.00875438217969011	0.0195409970728473	-3.76975460044991
HRG	-2.58449567647059	9.67842544444444	-4.99550146446522	2.79892936276064e-05	0.000123369275668482	1.817576554108
LIPG	-2.58026557647059	6.68703774074074	-10.3672260857953	4.25623127249061e-11	1.18815374512694e-09	15.2859563529746
RTP3	-2.57744905294118	7.46673040740741	-5.14527651878782	1.85809876201514e-05	8.55624168691569e-05	2.22481446388476
EPHX2	-2.57712459411765	6.5784392962963	-6.56469835683945	4.03724187235278e-07	2.95337632148228e-06	6.05562585153269
NDC80	2.57660569411765	5.79159888888889	7.29752906721586	5.99907245831294e-08	5.50861143885942e-07	7.97352899906315
PRF1	2.57235536470588	8.04829255555556	18.1148946859294	5.20132221891997e-17	1.95450890875031e-14	28.8880037958717
NECTIN3	-2.57233944705883	5.83693766666667	-22.3241965088694	2.15118988739713e-19	3.61812212477802e-16	34.2377689572991
LYZ	2.57170092941176	10.8432787037037	9.10569324572764	7.21862575117669e-10	1.26032459806228e-08	12.4306788703832
ADAMTS17	-2.57021799411765	6.4302112962963	-11.1436093501464	8.23966767078255e-12	2.99102900358641e-10	16.9403399585229
ZWINT	2.56897371764705	7.50503437037037	9.26239639793539	5.02163974137849e-10	9.35842612190601e-09	12.7968270290089
PTPN3	-2.56892524705883	7.68203514814815	-9.58728106992143	2.39079869121494e-10	4.95415708262744e-09	13.5455231682882
IL1RN	-2.56759264705883	7.60796259259259	-7.45175431929461	4.04831173283971e-08	3.93958899247367e-07	8.36968738591455
SC5D	-2.5661531	9.39416207407407	-16.0761511113315	1.11210777172835e-15	2.46655726997728e-13	25.859847321099
SLC7A7	2.55811545882353	8.92500488888889	11.7570108144179	2.37007493563994e-12	1.07013920416154e-10	18.1943159695422
PDZK1IP1	2.55695432941176	6.09180840740741	12.9770191811783	2.25591589608835e-13	1.64372384587549e-11	20.5566135093004
BDH1	-2.55535599411765	7.37828985185185	-7.13278191030786	9.16048068313172e-08	7.9724490176981e-07	7.54733236714544
EFNA2	-2.55489062352942	6.11637596296296	-5.87016547664664	2.58478828335585e-06	1.49867227586818e-05	4.19355399563413
ELOVL2	-2.55363001764706	5.79501477777778	-8.73477445201246	1.72632890981556e-09	2.64760610842002e-08	11.5509666652466
GNLY	2.5524536117647	6.18791422222222	17.9976340724985	6.15358447044192e-17	2.25814173394417e-14	28.7224547094022
CHI3L1	-2.55065784705883	7.43041844444444	-3.75309820137396	0.000810163747197469	0.00241066414708632	-1.49347935665245
FCER1G	2.5500642882353	8.46819633333333	11.9238521544167	1.70157912472488e-12	8.27541481308969e-11	18.5275344456359
MGP	2.54761374117647	7.9132362962963	6.92455070572956	1.57123086588077e-07	1.28285406820678e-06	7.00437463018657
NCEH1	2.54529768823529	5.88521274074074	11.0477461241786	1.00514787711322e-11	3.55287208472436e-10	16.7401867100814
MPEG1	2.53930902352941	9.368253	10.5847100500452	2.66690452376251e-11	8.00984136950874e-10	15.7571298402332
HMMR	2.53766019411765	6.77778514814815	6.61577526667998	3.52817878384509e-07	2.61414215838272e-06	6.19104618428291
TTR	-2.53763123529412	9.22901318518518	-3.8013939518774	0.000712783113632125	0.00215989965435688	-1.36899682210517
ITIH2	-2.53735305882353	10.5307513333333	-7.12936346069848	9.24160701843898e-08	8.03287486878354e-07	7.53845677326268
CLU	-2.53682842941177	10.8628935555556	-7.70427269535249	2.13968744193392e-08	2.27770631015571e-07	9.01222867252841
LPGAT1	-2.53659845882354	9.08687485185185	-13.304391568457	1.2330172858532e-13	1.0369161616823e-11	21.1621766756636
ANXA13	2.53295256470588	7.57445418518518	8.79744438268049	1.48795596201521e-09	2.33889526334524e-08	11.7008860392329
SLC41A2	-2.53201011176471	7.86873411111111	-8.79609324848909	1.49272227040975e-09	2.34182559457452e-08	11.6976593464646
PCSK9	-2.52956307058824	6.64380374074074	-14.8861195902141	7.71788296380693e-15	1.15385208784085e-12	23.9322753689299
SALL1	-2.52803238235294	5.77751140740741	-5.95756890739123	2.04172179044474e-06	1.2184527172249e-05	4.42968719814782
PLA2G12B	-2.52684693529412	6.62696	-4.78170602009656	5.0232751920443e-05	0.000206949914678567	1.23745446309324
INAVA	2.52629719411765	6.49963766666667	14.7571877850359	9.58999590516961e-15	1.39248120398589e-12	23.715684243165
CD72	2.52528947647059	6.48513177777778	15.6622720451569	2.1524591386862e-15	4.06010119589753e-13	25.2037440689586
CTSE	2.52419530588235	7.18980055555556	12.6442289486261	4.21682024341454e-13	2.77225025970149e-11	19.929016556223
ZC3H12D	2.52330889411764	5.19758444444444	13.0448833051746	1.9885815077956e-13	1.50320376673553e-11	20.6830994496718
SRD5A2	-2.5197540882353	5.72939166666667	-11.0276230119494	1.04811978422137e-11	3.65357054582587e-10	16.6980259481155
RGS1	2.51909215882352	9.19378596296296	4.35608730913585	0.000160345475071182	0.000580493762037965	0.0912502048541475
FAM30A	2.51882394117647	5.71487118518518	6.96158098703418	1.42696402140457e-07	1.18034487065608e-06	7.10126824836079
CYP2C18	-2.51862292352942	7.99809948148148	-4.93475170687925	3.30503369558316e-05	0.000142899518161857	1.65255520972016
PRDM1	2.5173887	6.93145881481481	10.1964685658424	6.16927290608846e-11	1.63834782978399e-09	14.911727850311
RGS10	2.51596817058824	6.18532340740741	14.2189806270431	2.41321728781308e-14	2.93409424818864e-12	22.7943412107456
PAPLN	2.5145827	5.97322207407407	8.02303432535082	9.67791666202725e-09	1.15511172081429e-07	9.81210934978926
LCP2	2.50971901764706	7.27381155555556	12.0332357618785	1.37166170070648e-12	7.09852515522020e-11	18.744210096785
TESC	2.50679478235294	5.94879637037037	11.5695426447614	3.45238568957045e-12	1.47003165343039e-10	17.8159306098934
CCDC102B	2.50558055882353	5.18753125925926	11.7653079365669	2.33116343419136e-12	1.05492985632924e-10	18.2109654189277
LAPTM5	2.50465102941176	10.610589	11.8885763250857	1.8245877806222e-12	8.72645857258242e-11	18.4573563759145
COL4A1	2.50416192352941	10.3602074444444	10.8621415353567	1.48159557512824e-11	4.83086324601183e-10	16.3493921518139
AADAC	-2.50309398235295	9.87489496296296	-3.96597802676978	0.000459533582883104	0.00146474515213672	-0.941155873889377
DOK3	2.50202918235294	6.67014140740741	12.3269983094692	7.7398805368743e-13	4.58105597876053e-11	19.3192054731903
TRIM55	-2.50200327647059	6.1120587037037	-5.72528424615774	3.82570865548896e-06	2.11198790464261e-05	3.80128960002782
ADAMTS12	2.5011017	7.39972503703704	12.0950201895562	1.21515923676912e-12	6.420303370605e-11	18.8659768832367
GRN	2.49896052941176	10.1388005925926	14.5536122971632	1.35537934872975e-14	1.86092662553827e-12	23.3704842585119
HCK	2.49730824117647	7.77872496296296	11.6719869491608	2.80952086559292e-12	1.23809082162144e-10	18.0232276095115
WIPF1	2.4966156	8.35664455555555	12.5818199652206	4.74787582988268e-13	3.0286414813137e-11	19.8099481924039
DDC	-2.49546924117647	7.57395192592593	-4.70747006404559	6.15344523821735e-05	0.000247301842379412	1.03653442526735
CMTM7	2.49306214705882	7.7046662962963	20.8947904065004	1.24203861854436e-18	1.3926703021156e-15	32.5411849137573
LY86	2.48613944705882	8.02181425925926	14.601650547915	1.24870897608764e-14	1.76242610240397e-12	23.4522997368737
ANG	-2.48581772941176	9.6535777037037	-3.81078401443667	0.000695225991729269	0.00211226045326988	-1.34473507610914
F7	-2.48553625294118	6.68417462962963	-7.49121354622327	3.662471235617e-08	3.60056780070424e-07	8.47059777146378
TMEM45A	-2.48494690588237	9.245437	-10.5331460416688	2.97789642800517e-11	8.82568041210402e-10	15.6459681249231
BICC1	2.48453418823529	7.00768374074074	10.0351019469964	8.79131869998981e-11	2.19055784348018e-09	14.5545880483264
C2orf72	-2.48375232352942	7.35082744444444	-7.07553780531909	1.06198686599462e-07	9.089941016272e-07	7.39853570891143
PFKP	2.48231649411765	7.35404981481481	9.52014581152297	2.78389688748525e-10	5.61261082018505e-09	13.3919609763743
ITGB2-AS1	2.48091045294117	6.89656062962963	12.2175149524915	9.56901648574086e-13	5.34990193162625e-11	19.1060779338961
SPINT2	2.48057718235294	7.16845859259259	11.3153327261229	5.78728963448292e-12	2.22910050940398e-10	17.2960311275516
RAC2	2.47936053529412	9.18760155555556	13.0621858124534	1.92579513043313e-13	1.46672917424649e-11	20.7152678213275
SSTR1	-2.4782724	4.24885566666667	-11.8776016753483	1.86469505460237e-12	8.89719628535215e-11	18.4354932624859
TDO2	-2.47772186470589	10.443472	-7.93440124285405	1.20509943391034e-08	1.39384079510673e-07	9.59098081623945
HCLS1	2.4772982	9.19327514814815	13.5351902403961	8.10680299897764e-14	7.37025247425071e-12	21.5822178556065
C8G	-2.47596417058823	7.7338482962963	-3.20412655672795	0.00336667974887383	0.00848310828608247	-2.86580794643635
FCGR2A	2.47208811764706	6.86827592592593	9.95579174245506	1.04757422533645e-10	2.52908978348871e-09	14.3778068732376
EPB41L3	2.4628948	7.28357474074074	8.68379523592844	1.94887887733434e-09	2.94197624392213e-08	11.4286297425161
ZIC1	-2.46213010588236	4.58899033333333	-8.86500890055206	1.2684370448499e-09	2.04643204446087e-08	11.8619300208685
LUM	2.46210851176471	9.82439237037037	8.29234984085192	5.00154551416542e-09	6.58058625243811e-08	10.4778450241902
SLA	2.45768014117647	8.43051703703704	10.3780242687937	4.1580009047586e-11	1.16556850362143e-09	15.3094942667026
ANXA3	2.45060728235294	6.68517355555556	7.50733943444842	3.51577522068508e-08	3.49207142121491e-07	8.51178376084343
PIK3R5	2.45006302352941	6.55069807407407	15.5571698608905	2.55113115557747e-15	4.68086182845637e-13	25.0347495536586
ELOVL7	2.4498197	6.43563537037037	7.73157418772728	1.99810435078889e-08	2.1462341730693e-07	9.08123358461459
SDC3	2.44703033529412	7.1812217037037	12.4859320530185	5.7016805847611e-13	3.54083136129948e-11	19.6261505396381
ACSM3	-2.44627378235294	6.72774744444444	-15.2558395162066	4.17390506613241e-15	6.73935407598003e-13	24.544771459567
TMC8	2.44530392941176	7.01533040740741	12.8102818881961	3.08176000408935e-13	2.10521537739863e-11	20.2437027538306
EVI2A	2.44496885294118	7.40355033333333	8.96311619509694	1.00711052319736e-09	1.67434198432392e-08	12.0946937232524
ABCA6	-2.43790277647059	6.78184277777778	-17.5086003409065	1.25323569731168e-16	3.89139324289873e-14	28.0211276178959
THRB	-2.4378322882353	7.06279525925926	-12.2395994638924	9.16719305474206e-13	5.18267387741902e-11	19.1491804285526
PRRG4	-2.43520718235294	7.5317327037037	-10.9304265439832	1.28388558169526e-11	4.27448638305253e-10	16.4936712153746
ADH1B	-2.43234040588236	11.3732311111111	-8.80337492046089	1.46721873077102e-09	2.30809630889723e-08	11.7150461050721
AIF1	2.43111850588235	9.74067044444444	14.2909230193338	2.12987453871732e-14	2.63725508067066e-12	22.9191319881891
MS4A6A	2.43053322941176	10.410931037037	11.0394793677515	1.02257764016171e-11	3.58933643676238e-10	16.7228728157272
GRAMD1C	-2.42943510000001	6.57161777777778	-10.4791863796691	3.34342308384414e-11	9.7093968490973e-10	15.5292761869106
C1orf116	2.42831682941176	5.99211792592593	11.052946556149	9.94339957778805e-12	3.52083567857011e-10	16.7510741181387
GGTA1P	2.4275365	7.67553240740741	12.5871235552159	4.70018064513172e-13	3.01154749081567e-11	19.8200837965874
ARHGAP30	2.42400002352941	6.73041603703704	14.4072100524801	1.74228363899049e-14	2.29833403174805e-12	23.1197660191101
ACAT1	-2.4230552882353	11.0596072962963	-14.8307831858753	8.47034377050521e-15	1.24786093664311e-12	23.8395083627542
CD5L	2.42192679411764	9.43975637037037	8.37177272953553	4.12426804889976e-09	5.58658402892241e-08	10.6723812379476
ANLN	2.42039887058823	5.07343144444444	6.8493781983335	1.91141250051437e-07	1.52676425394767e-06	6.80724084769527
CFH	-2.4147466	11.0347205925926	-19.6026850797615	6.6550450450499e-18	5.1796726005318e-15	30.9053182913033
WNK3	-2.41088664705882	5.41911333333333	-10.6118712674981	2.51670818795845e-11	7.67291863407333e-10	15.8155469792165
CYP3A7-CYP3A51P	-2.41078980588236	7.87316140740741	-7.997122827194	1.0317622321098e-08	1.21920709195972e-07	9.74756656305165
MARC2	-2.40059814117647	8.52634248148148	-13.5521422529012	7.86256370687777e-14	7.21318742254155e-12	21.6128485774285
AEBP1	2.39945207647058	8.72619922222222	9.65425971002651	2.05513921640186e-10	4.35245276019294e-09	13.698130911328
TAGLN	2.39840674705882	9.77282585185185	7.5811748611153	2.91684860912852e-08	2.97627681891006e-07	8.6999639121065
ACACB	-2.39788938235294	9.4909682962963	-17.5633757750141	1.15631113041196e-16	3.70441707065153e-14	28.100569449858
ZNF385B	-2.39563791176471	5.50553488888889	-18.7906637370686	2.00911828290086e-17	1.15857240867966e-14	29.8230012741094
CCL16	-2.39472950000001	7.23399685185185	-7.64000970062989	2.51475641077689e-08	2.61625405354175e-07	8.84944186918757
GLUD1	-2.39382579411766	9.46188785185185	-7.88106737937444	1.3757662436293e-08	1.5661077323841e-07	9.45744057104596
EMILIN2	2.39214668235294	7.63232862962963	13.3164746810344	1.20608204858112e-13	1.02318929322517e-11	21.1843072392645
S100A4	2.38893119411765	7.96114596296296	8.51790172455732	2.89856692052913e-09	4.13440114184025e-08	11.028149419539
SLC47A1	-2.38351936470588	7.77228318518519	-9.10940406841504	7.15658797615501e-10	1.2536612286649e-08	12.4393873138248
CMKLR1	2.38111401764706	7.16710603703704	13.5705445398002	7.6059970309006e-14	7.04182743461775e-12	21.6460658116261
ITGB2	2.37919298823529	8.061704	8.90251649782899	1.16117907437008e-09	1.89458991576486e-08	11.9510696054168
RNASET2	2.37889107647059	9.80664140740741	14.3313165761777	1.98605043954358e-14	2.50527850133175e-12	22.9889747177065
P2RY8	2.3788107	6.663496	13.6937378512419	6.09643809684418e-14	5.85925762421934e-12	21.8675293818272
C1orf54	2.37877702352941	8.5086122962963	11.7808668060296	2.25995811710171e-12	1.02963283696307e-10	18.2421645168953
CYP3A5	-2.37784552941176	9.810013	-5.15792252818485	1.79494849219101e-05	8.29762835957197e-05	2.25921563081054
CPN2	-2.37689211764707	7.4384942962963	-4.74047384791066	5.62268338767964e-05	0.000228565193984971	1.12581920539839
IL7R	2.37670945882353	7.9212212962963	6.29433196261556	8.27526359920893e-07	5.57661586720647e-06	5.33502208641993
PRKCB	2.37601419999999	7.87657274074074	9.69078422829963	1.89286559899469e-10	4.07288980645094e-09	13.7810997163571
ANKRD36	2.37552513529412	6.71116311111111	12.3098158488235	8.00121260865776e-13	4.64047339311895e-11	19.2858482770899
CD84	2.37314239411764	8.45658666666667	9.88083087008766	1.23726595063709e-10	2.88357259604023e-09	14.2099601050585
CAPG	2.3707892	6.20445992592593	12.9653637279051	2.30543048704985e-13	1.65588980498673e-11	20.5348393455121
FYB1	2.36957305294117	7.9515347037037	9.10673599335489	7.20113758131898e-10	1.25835982514079e-08	12.4331261435549
SLC9B2	-2.3652647882353	7.21407940740741	-7.13850843133784	9.02619962650874e-08	7.86257173335459e-07	7.56219769972728
MSMO1	-2.36517106470588	9.72973251851852	-7.34371733308729	5.33086097479311e-08	4.97193932783038e-07	8.0924629113511
IGFBP1	-2.36378615882353	9.2779742962963	-3.25705431603824	0.00294328848883991	0.00752621203221283	-2.73744430861781
C4orf48	2.36268945882353	6.85594088888889	13.9267310241861	4.02830182158552e-14	4.37114062715379e-12	22.2821032643635
CD8B	2.36195331764706	5.94511159259259	15.3435312748935	3.61390230917956e-15	6.02804878563397e-13	24.6882062138156
ESRP1	2.35996179411765	5.05073537037037	6.95145485974852	1.46502209876749e-07	1.20835884836225e-06	7.07478644305022
GZMK	2.35991368235294	6.79118877777778	8.99604573910064	9.32334331330045e-10	1.56419815538107e-08	12.1725332528425
LGALS1	2.35978699999999	9.36123481481481	13.1358628166456	1.68046659437905e-13	1.31653273764751e-11	20.8518826803165
ARHGEF26	-2.35957671764706	7.01096518518519	-10.6061808641197	2.54743884905196e-11	7.75489566974597e-10	15.8033161328013
SRPX2	2.3590235	6.71067559259259	10.9316706397856	1.28054638998194e-11	4.27194508909182e-10	16.4962944113193
GLUD2	-2.35879668235294	7.02258751851852	-9.03129764440895	8.58562941305349e-10	1.46726298428161e-08	12.2557023485419
LGALS3	2.35849361764706	10.488119962963	10.6915533404874	2.12426134852803e-11	6.61635290082427e-10	15.9863794905156
COL3A1	2.35615544705882	12.0121804814815	9.63143935261955	2.16370517105275e-10	4.54423116205594e-09	13.646202614429
CD3D	2.35596234117647	8.1101472962963	18.5465545013206	2.8232403158605e-17	1.35670141178601e-14	29.4889435629363
CD163	2.35441720588234	11.4937333333333	9.07282613278176	7.79273448468525e-10	1.35004944295624e-08	12.3534672288633
CDK1	2.35375219411765	6.43586522222222	6.32474272073472	7.63083644866305e-07	5.18912304728323e-06	5.41637621215424
CCN2	2.35156322941176	8.06181718518519	6.54109525536141	4.29707325626973e-07	3.12195210695795e-06	5.99296692181891
MEG3	2.35075048823529	7.63532025925926	11.9808855428038	1.52045173080191e-12	7.61470900316996e-11	18.6406863624218
TMEM176B	-2.34873915882354	10.3892053333333	-9.23830836597073	5.3086185842637e-10	9.80273091364998e-09	12.7407565228626
ASGR1	-2.34783125882353	8.45828407407407	-3.7280425120722	0.000865689866644552	0.00255292498224532	-1.55785583175911
RHOBTB1	2.34618798235294	8.19030237037037	13.202011264687	1.48765852807828e-13	1.19623155666151e-11	20.9740382340587
GFRA1	-2.34598692941177	6.85775151851852	-14.374631773437	1.84290668990608e-14	2.38431959758811e-12	23.0636911648433
PPP1R3B	-2.34551772941177	8.62163774074074	-8.96070182145033	1.0128291209972e-09	1.68107978199725e-08	12.0889808954155
FGD3	2.34495043529412	7.06919507407407	16.6506413987943	4.54829181919295e-16	1.17689966393296e-13	26.7465024498472
TNFRSF21	2.34345557647059	8.53055066666667	14.5058759054693	1.47071020776492e-14	1.9921707465315e-12	23.2889624984956
CARD16	2.34170157647058	7.9710612962963	9.85865165543635	1.29989652186916e-10	2.98253092735089e-09	14.1601561796251
RPRD1B	-2.33976384705883	6.82574655555556	-13.0222868314735	2.0737675996948e-13	1.54407491084083e-11	20.6410396369418
STEAP3	-2.33791185294118	7.86865792592593	-7.30971545539324	5.81489233695302e-08	5.36880018466253e-07	8.00493258160678
APOC2	-2.33696514705883	6.709955	-6.20765312455925	1.04312624862672e-06	6.8067950455975e-06	5.10275322522031
MS4A14	2.3352096117647	6.30561796296296	10.8690347895587	1.46029011191552e-11	4.77682906463387e-10	16.36398355948
CXCL2	-2.33499254705883	9.07908440740741	-7.83113376388962	1.55791116328625e-08	1.73822323099624e-07	9.33209009318049
PLXNC1	2.3316338	7.50183492592593	7.90268369888444	1.30380261947576e-08	1.4883850830814e-07	9.5116078798205
NCAPG	2.33159612352941	5.2647617037037	7.84647360857252	1.49947592187304e-08	1.68319925089897e-07	9.37063158891518
MAPK13	2.32760975882353	6.16808337037037	11.7857205968602	2.23820564489294e-12	1.02202951427317e-10	18.2518915675245
STK10	2.32649928823529	7.78959518518519	13.7771344918374	5.25292330753115e-14	5.26153215541403e-12	22.016559566873
PXMP2	-2.32440751176471	8.64254025925926	-12.1611488126103	1.06788697301998e-12	5.8251791287736e-11	18.9958116835989
GRHL1	-2.32250585882353	6.0753272962963	-6.78695090173653	2.25031512168069e-07	1.76175756791627e-06	6.64309383456018
PSAT1	-2.32077100588235	8.80181411111111	-4.59712509677223	8.31751841622084e-05	0.000322521564254727	0.738551231683215
BEX4	2.32054616470588	7.12489222222222	10.236635343779	5.65157197987547e-11	1.52340555271496e-09	15.0000973758613
FMO3	-2.32023396470589	9.77935314814815	-5.1669284554061	1.75129158938636e-05	8.12185619222997e-05	2.28371560097905
SERPINE2	2.31980416470588	8.94648703703704	11.0304799052194	1.04190581238736e-11	3.63819809886058e-10	16.7040146274827
TSPAN12	-2.31629240588235	7.22415537037037	-9.30546406390747	4.54752119669258e-10	8.54586781311418e-09	12.896884327593
ADGRA3	-2.31373920588236	7.15546674074074	-15.304070415877	3.85563260059248e-15	6.32668559168765e-13	24.6237475782667
CLGN	-2.31368674117647	4.74065607407407	-4.81662819458529	4.5657449952943e-05	0.000190079272359787	1.33207769284468
FLJ32255	2.31289025294117	5.42737433333333	16.3559369052177	7.17211551440877e-16	1.72327151699181e-13	26.2950900347113
CYSLTR1	2.31179605294118	6.29814559259259	9.39294927310567	3.72056369973822e-10	7.17212389224608e-09	13.0993742183981
OTC	-2.30660795882354	7.29199318518519	-2.91303700284722	0.00695288819481787	0.0160048063909682	-3.55337523612413
ALDH1L1	-2.30430955882353	7.89003692592593	-4.71029386373843	6.10614374899917e-05	0.000245547518003686	1.04417097181111
ABCA8	-2.30423281176471	8.40497614814815	-10.5350915555776	2.96551160854066e-11	8.8028404995926e-10	15.6501684586627
CRIM1-DT	2.30369597647059	5.81362144444444	10.7642333158185	1.82116696048459e-11	5.81591974105386e-10	16.1414943770605
ATP7B	-2.30291491176471	6.42514203703704	-8.84253477722919	1.33751383730442e-09	2.14076461366495e-08	11.8084289693774
ANKRD36B	2.30010718823529	8.25290903703704	11.8571304921904	1.94194977350926e-12	9.15756361652742e-11	18.3946735027823
NPL	2.29992155882353	9.33928425925926	11.8985536249685	1.78889571395458e-12	8.57607653081834e-11	18.4772202426396
COL6A2	2.29288079411764	7.62982918518519	5.73978175524264	3.67828891957925e-06	2.04177407216358e-05	3.84058409716739
LAX1	2.29271660588235	6.23510240740741	8.5479001047151	2.69706803003529e-09	3.89655862921992e-08	11.1008368985778
PLA2G2A	-2.29227060000001	7.30272311111111	-3.4910481571844	0.00161170055235069	0.00441849392122983	-2.15918660100292
SIGLEC7	2.29057699411764	7.59103544444444	11.5502140959274	3.5897358945818e-12	1.50940915750718e-10	17.7766769684055
SIGLEC1	2.28984459411764	8.1752227037037	11.6693632547773	2.82434356963979e-12	1.24191124762614e-10	18.0179343147642
HOPX	2.28865372352941	6.2402262962963	11.6145174843169	3.15331876646005e-12	1.35933887041912e-10	17.9070934880949
ALOX5	2.28528984705882	8.270653	7.41881975325747	4.40194410818361e-08	4.2407846269914e-07	8.28532175005924
PGM1	-2.2827029764706	10.2485273703704	-9.55558316265073	2.56876922533266e-10	5.2528337664528e-09	13.4730933924716
PPARA	-2.28212862352941	8.545766	-10.664811898322	2.24842580828152e-11	6.96011933873403e-10	15.9291381681831
ASPHD2	2.2795008	5.69338644444444	14.015887124329	3.44241323809666e-14	3.81748496618159e-12	22.4392798483997
CBS	-2.27901562352941	8.24463303703704	-7.82559739107299	1.5795676407457e-08	1.75552938839045e-07	9.31817268481964
RNF135	2.27408737647059	9.41303559259259	9.45944660918014	3.19628501662004e-10	6.31219378575756e-09	13.2526047194921
APOA5	-2.27297374705883	7.72616748148148	-3.47299696561871	0.00168907842030867	0.00460125114821027	-2.20437960828315
JAK3	2.27159562352941	6.73693611111111	20.1339091649864	3.29973462092512e-18	3.32992719270659e-15	31.5902742828406
CXCR6	2.27098544705882	6.65933292592593	15.9132110735738	1.43990227559807e-15	3.02724454462456e-13	25.6033134694622
ACAT2	-2.26902554705883	8.21031818518519	-9.7850555395867	1.53203437457779e-10	3.4356721980115e-09	13.9944294533417
AQP1	2.26739875294118	7.34068603703704	7.12635464174955	9.31361683299072e-08	8.08502058237642e-07	7.53064366951282
TRAF5	2.2665383	6.52336737037037	12.8104672669697	3.08068637500376e-13	2.10521537739863e-11	20.2440523508053
LOC200772	2.26623198823529	6.40422540740741	10.9701801466747	1.18148109048656e-11	4.0077029998807e-10	16.5773960979538
TNFSF13B	2.26208625294117	8.33190062962963	12.0147814262994	1.42232310362396e-12	7.27718024696623e-11	18.7077529650794
GASK1A	-2.26116837058824	4.1154352962963	-14.3987606398999	1.76782417441583e-14	2.31688281248277e-12	23.1052325563627
SYK	2.26099789411764	8.13671166666667	12.9689607719876	2.29003125202919e-13	1.65100194257667e-11	20.5415607577151
BCL11B	2.26096855882353	6.2045872962963	11.8050353835354	2.15375766177979e-12	9.87938429265944e-11	18.2905707845087
MOCOS	-2.26032521176471	8.01985607407407	-4.2979733842194	0.000187737988634557	0.000666159603482991	-0.0638946959821842
EFNA1	-2.25741804705883	8.91327311111111	-9.96290932628012	1.03118893377669e-10	2.49251332340298e-09	14.3937056008986
AASS	-2.2569876	5.87064033333333	-10.2144857256507	5.93128414060639e-11	1.58768047493181e-09	14.9513927629782
CCRL2	2.25579938823529	5.92267033333333	12.60611873334	4.53336660969486e-13	2.93259417575229e-11	19.8563591894477
FCRL5	2.25494989411764	6.69611166666667	10.7778200757194	1.76963070469542e-11	5.66927881156629e-10	16.1704170050279
TPM4	2.2545726	8.18381211111111	9.62739173083754	2.18356720062648e-10	4.58117846260335e-09	13.6369849384917
GRK3	2.25435330588236	7.32498403703704	14.4812797226812	1.53403885185353e-14	2.05043087065959e-12	23.2468723579526
CCR5	2.25244152352941	8.31437122222222	12.2308979144976	9.32340129450731e-13	5.25626280243132e-11	19.1322042861612
HSPA2	2.24962354705882	6.99359674074074	7.51009171452017	3.49134276575964e-08	3.4726546822817e-07	8.51881006591707
WFDC1	2.24871423529412	7.00020011111111	14.6227644595877	1.20460073531213e-14	1.71214483385949e-12	23.4881893553981
SIGLEC10	2.24642184117647	7.96452685185185	7.61871454045849	2.65332322065481e-08	2.74625756730646e-07	8.7953871211313
GAS2	-2.24502533529412	6.40048362962963	-7.86156082954432	1.4441838210967e-08	1.63568810668882e-07	9.40850963891802
MLXIPL	-2.24465428235295	7.68577755555556	-7.62018710408953	2.64349542686471e-08	2.74030139704214e-07	8.79912679042782
ALDH4A1	-2.24257971176471	7.19660466666667	-7.58902491842801	2.85961808001291e-08	2.9223124915899e-07	8.71993231176677
BAAT	-2.24173401764706	7.99987074074074	-4.87907744185002	3.8488027941154e-05	0.000163434434659438	1.50143387672429
MELK	2.24163155294117	6.50927644444444	6.470946234088	5.17393933021808e-07	3.67695836273914e-06	5.80645158308817
CETP	2.24058315882353	7.91495744444444	8.99001071136866	9.45600295461699e-10	1.5818136998492e-08	12.1582783395271
SMLR1	-2.2405344882353	6.359281	-3.00102443441213	0.00559898129213731	0.0132463063438293	-3.34902041308369
SELENOM	2.2374856117647	6.16199403703704	8.69025728660931	1.91911645333535e-09	2.90356277193908e-08	11.4441560469086
AGL	-2.23717736470589	9.08157344444444	-12.4218072125502	6.44780590348331e-13	3.91976104066276e-11	19.5026545461483
INSIG1	-2.23656794117648	10.0396245555556	-6.5979360742005	3.69812149271256e-07	2.7280404271717e-06	6.14377623264184
C19orf33	2.23045271764706	5.28962551851852	14.3599010163399	1.89035396515866e-14	2.39956063388662e-12	23.0383020083821
CPEB3	-2.22941724117647	5.77561114814815	-17.4132605601925	1.44244241494045e-16	4.28321068013971e-14	27.8823119017495
TYMS	2.22840822941176	7.58810314814815	6.63816182878963	3.32607602231293e-07	2.48387377553977e-06	6.25032398229962
PPP1R14A	2.22602627647058	6.57414	8.01122744281815	9.96422621037907e-09	1.18298810355342e-07	9.78271025952763
CLDN10	2.22410598823529	6.82217962962963	5.28951398842914	1.25279614397269e-05	6.05488136345805e-05	2.61724183661
HKDC1	2.22313449411764	6.49715014814815	5.1325897235359	1.92369064427275e-05	8.82405642576295e-05	2.19030416371416
ARHGDIB	2.21937335882353	10.6449789259259	13.4719746628688	9.08869765975703e-14	8.11668959587948e-12	21.4677276113784
PDE11A	-2.21900797647059	5.21432862962963	-8.17100186380058	6.72616087282634e-09	8.50057012500026e-08	10.1790355933849
BHMT	-2.21443913529412	8.32164940740741	-2.80801671087641	0.00897441868051168	0.0199769154327525	-3.79300135155928
NLRC4	2.20929634705882	6.02634374074074	12.117887167903	1.16200333719526e-12	6.20936866587861e-11	18.9109307891448
TNFSF8	2.20568610588235	6.47918692592593	9.55762899601152	2.55688285499085e-10	5.2410632161103e-09	13.4777721533835
BUB1B	2.20241177647059	6.45877611111111	7.31196707212039	5.78149776906149e-08	5.34041050219534e-07	8.0107329931455
IGFBP2	-2.20099691764706	5.71288792592593	-8.9159408195691	1.1250865453522e-09	1.84335953311445e-08	11.9829280212312
CD300LF	2.20074859999999	6.11065392592593	13.7496253809179	5.51698916855135e-14	5.45830354847411e-12	21.9674798092038
F5	-2.19735015294117	9.43053303703704	-5.3681140718065	1.01087885279256e-05	4.98962286278119e-05	2.8310787631299
TPM2	2.19045495882353	7.55097444444444	6.78294791655387	2.27402472554318e-07	1.77756162028033e-06	6.63255505145942
SAMSN1	2.1900694117647	7.72415559259259	7.00850864358587	1.26329071293629e-07	1.05923839359367e-06	7.22385181475355
ADA	2.18903884705882	7.16684151851852	11.3592873496271	5.28988792911812e-12	2.06910480762386e-10	17.3864900185033
LCAT	-2.18804695294118	7.56265840740741	-11.8442791920574	1.99212398315342e-12	9.30718480370036e-11	18.3690224621914
STK39	2.18801867058823	6.28972918518518	10.3376897432571	4.53727948810617e-11	1.2631160263234e-09	15.2214958276449
EVI2B	2.18646962352941	8.08702725925926	9.91230345254897	1.15366190262487e-10	2.72705048762951e-09	14.2805212427697
ANXA2	2.18558517058823	11.4140964814815	13.7806294348335	5.22031991911904e-14	5.26153215541403e-12	22.022789424618
PDE1A	2.18537780588235	6.46223651851852	6.9471890658361	1.48136212065598e-07	1.21768431254198e-06	7.06362733362277
ASPM	2.18483478235294	5.24944381481482	4.67839786021792	6.66217430080473e-05	0.000265946724511752	0.957943069924977
CALHM6	2.18321077647058	9.60943759259259	7.59817609089921	2.79434491945838e-08	2.86576542222706e-07	8.74320098389359
PECAM1	2.18194848823529	9.64814051851852	11.3268510382588	5.65246826657522e-12	2.19185334633338e-10	17.3197588333085
BCO2	-2.18188484705883	7.07564985185185	-9.39574939846984	3.69680068775554e-10	7.13995485942298e-09	13.105838446414
SLC7A9	-2.18177690588236	7.63510881481481	-3.91087981484492	0.000532498668093609	0.00166963191209155	-1.08497819886412
CLEC11A	2.17745368235294	7.15086355555556	7.84895713796962	1.49022779207646e-08	1.67561378983171e-07	9.37686870991638
N4BP2	-2.17629876470589	7.25176081481481	-15.1474404051507	4.99204165993159e-15	7.90729111670228e-13	24.3664983776022
FGR	2.17613398823529	6.97661403703704	12.0286934987495	1.38395640248794e-12	7.14383428936421e-11	18.7352404168831
ARHGAP45	2.17249556470588	7.59699377777778	14.0720880998709	3.1189187905597e-14	3.55644847174386e-12	22.5379468947081
IL2RA	2.17235795294117	6.10607133333333	10.1756129494553	6.45703627361023e-11	1.69690576966504e-09	14.8657612159041
PKP2	-2.16634291176471	5.06756281481481	-10.9492312546847	1.23435393393183e-11	4.15097244850021e-10	16.5333004847115
ACTR3C	-2.16613707647059	6.44257981481482	-9.47695051293211	3.07131222873791e-10	6.08922344917655e-09	13.2928413263118
TRAC	2.16397822352941	7.10388640740741	14.0510620426649	3.2361101824207e-14	3.66934897819085e-12	22.5010704701281
PFKFB3	2.16174421176471	9.33010040740741	7.49142416060359	3.66051562933027e-08	3.60039897401427e-07	8.47113588643032
FXYD5	2.16072642941176	7.35291748148148	11.4515464373801	4.38377793612732e-12	1.76602375418878e-10	17.5755899493129
LOXL2	2.16049794117647	6.64126251851852	9.94933950130715	1.06265869201376e-10	2.55383603322078e-09	14.3633885825634
PYHIN1	2.16011388235294	5.2738237037037	13.8774639658034	4.39524935946125e-14	4.64327404949951e-12	22.1949030298817
LST1	2.16011335882353	7.30767707407407	12.2520220490386	8.94883977818041e-13	5.10210263398348e-11	19.1734009057057
PIK3CG	2.1600135	6.959098	10.5938910934135	2.61513124109616e-11	7.9095458090371e-10	15.7768865883083
PAIP2B	-2.15974533529412	5.59264944444444	-13.2767223547947	1.29705643594476e-13	1.07283478687306e-11	21.1114410835822
GPR37	-2.15919964705882	3.28070192592593	-12.1174794381589	1.16292986954472e-12	6.20936866587861e-11	18.9101297722782
JAML	2.15750542941176	7.15279044444444	14.0018785647614	3.52830628041129e-14	3.89135550041208e-12	22.4146367979866
ABCC1	2.15565389411764	7.13628896296296	17.8262395163241	7.88093061874123e-17	2.74242797720783e-14	28.478674522468
CCDC146	2.15360597647059	7.01763333333333	12.0656511306439	1.28712244563643e-12	6.7475304728e-11	18.8081510607599
PCLAF	2.15264285294118	7.70896722222222	6.8375169054383	1.97155640114264e-07	1.57156093381761e-06	6.77608280793693
RUNX3	2.15256864117647	6.1922632962963	14.5248519842516	1.42369785163654e-14	1.94151984726894e-12	23.3213952349446
NADK2	-2.1509884	8.82444437037037	-7.0994927747782	9.98235102522571e-08	8.59163286746825e-07	7.4608464021917
SOX5	-2.15006085882353	6.55204977777778	-12.6387036742432	4.2612645948624e-13	2.79237348435415e-11	19.9184926915121
CD53	2.15000575294118	9.21508592592593	9.48885915650819	2.98916127364033e-10	5.96412335552871e-09	13.3201926937531
ADAMTSL3	-2.14983634117648	7.34907074074074	-8.47999824187379	3.17536930884017e-09	4.49743710598745e-08	10.9361381509289
PFKFB1	-2.14501105294118	6.31007718518519	-8.06383259280973	8.75165398185272e-09	1.06086866255696e-07	9.91356000304305
PIK3C2G	-2.1417707	5.85642040740741	-11.2548254161212	6.55185548682841e-12	2.46709140467645e-10	17.171117909051
GLYCTK	-2.1416041882353	6.86310014814815	-8.54101236093551	2.7420285871467e-09	3.9586811855781e-08	11.0841580564326
SLC7A11	2.14087645294118	5.94674314814815	8.0357540823096	9.3788583062386e-09	1.1280844203545e-07	9.84376161504496
FGD2	2.14038719411765	9.6108472962963	13.285720120263	1.2758638415035e-13	1.06272369042708e-11	21.1279487804158
GSTP1	2.13904714705882	7.33078696296296	11.4622778788082	4.28929000484795e-12	1.73852068602536e-10	17.5975182776762
SYTL2	2.13678806470588	8.19168777777778	10.5311411095167	2.99071508870713e-11	8.83771634485739e-10	15.6416389995048
MYOM1	-2.13652921764706	6.782015	-4.72295103842873	5.8985362149291e-05	0.000238195591088264	1.07840658452451
CCR1	2.13614292941176	8.52403748148148	7.97081538342659	1.10113526748472e-08	1.29135462542964e-07	9.68195019795672
FER1L4	2.13415728823529	6.24065496296296	14.7422464697129	9.8353618219701e-15	1.41790791180588e-12	23.6904828931211
LINC01554	-2.13398512941176	6.83171633333333	-4.0296919407779	0.000387348476698595	0.00126053761773746	-0.774154937137691
BACE2	2.13377440588235	7.66399088888889	9.00911326672909	9.0425899677441e-10	1.52341318087736e-08	12.2033825124452
GMFG	2.13361358823529	8.29940433333333	10.7196166412052	2.00151600634753e-11	6.31196836814253e-10	16.046352321524
FNDC1	2.13339411764706	4.44998914814815	7.27307138053989	6.38684983884513e-08	5.82987195568362e-07	7.91045166574837
SERPINA6	-2.13271223529412	8.38756818518518	-4.8110731741738	4.63563937605021e-05	0.000192591826938702	1.31702193118685
ITGAL	2.13073015882352	6.18105874074074	14.9260393466016	7.21812711260844e-15	1.09536435724644e-12	23.9990191490338
C14orf28	-2.13035709411765	6.29513285185185	-16.8999837311657	3.1097973240941e-16	8.59795060167004e-14	27.1229171772349
C3	-2.12969266470589	12.7157252962963	-7.48785598932022	3.69379116988094e-08	3.62429689750641e-07	8.46201857678164
C1orf115	-2.12809673529413	7.12113874074074	-7.87210127699193	1.40679350227063e-08	1.59941375562071e-07	9.43495560756091
CEP128	2.12778391764706	5.342857	11.5570991641435	3.54017685101076e-12	1.49512366998859e-10	17.7906647881567
FOXA1	-2.12656046470588	4.80095422222222	-11.9117736481284	1.74270686007026e-12	8.41460587483208e-11	18.5035219203891
PGRMC1	-2.12399283529412	10.7604907777778	-11.1930558292155	7.43999691979623e-12	2.74184862202316e-10	17.0431326250013
ALDH3A1	2.12363224705882	5.40644918518518	3.19283496680817	0.00346428308027096	0.00869538930594563	-2.89306816125466
AOAH	2.12358056470588	7.00826244444444	9.97905980126229	9.949774092674e-11	2.42239192415488e-09	14.4297566306721
TGFB1I1	2.12295541176471	7.43905862962963	9.03017258905624	8.60822423493669e-10	1.46739687275107e-08	12.2530505862252
BNIP3	-2.1217674117647	9.93128737037037	-6.50736162064685	4.69817362519806e-07	3.3715407743938e-06	5.90332833608579
DUSP5	2.12122453529412	7.55369051851852	7.39321122556867	4.69855787974549e-08	4.47527105648434e-07	8.21963447114027
PROCR	2.12070580588235	6.53796311111111	5.56726315646552	5.87586856744927e-06	3.08273083693342e-05	3.37247371201337
HPSE	2.12039744705882	6.89077225925926	9.70139970223922	1.84821211948527e-10	3.98956847139799e-09	13.8051805947934
TLR8	2.1189395882353	7.20246114814815	7.67022977377476	2.33067328579744e-08	2.44872352562466e-07	8.92605634429009
SRD5A1	-2.11882624705883	8.41641581481482	-7.36661299669127	5.02823869799443e-08	4.73123271056511e-07	8.15132736614148
BHLHE41	2.11485752941176	6.49652096296296	10.4079659986882	3.89761925103008e-11	1.10796689216254e-09	15.3746824707686
ASGR2	-2.11428005294118	10.2019923333333	-4.93608977727635	3.29295640575004e-05	0.000142438360774224	1.65618866502093
GADD45G	-2.11379353529412	6.39579125925926	-10.2101378187209	5.987838950015e-11	1.59857875037239e-09	14.941824684959
GPHN	-2.11210434705883	7.97591222222222	-11.5742467637901	3.41978329398986e-12	1.45922803853271e-10	17.8254771907766
GEM	2.11095381764706	7.98512837037037	5.40751532133229	9.07869842642814e-06	4.53777539228824e-05	2.93824997245768
PKIB	2.11002364117647	5.3234497037037	6.36494912840946	6.85610983604404e-07	4.71632122770542e-06	5.52382305758558
MAD2L1	2.10895974117647	5.51627174074074	6.66914521474975	3.06558295957879e-07	2.30954314569536e-06	6.33228811127482
UGP2	-2.10883688235294	10.6206688148148	-10.1319388779183	7.10514476391925e-11	1.83145768544294e-09	14.7693178920815
LILRB5	2.10810262352941	5.84416207407407	10.4095590051242	3.88424442339523e-11	1.10572221717046e-09	15.3781474687126
VIM	2.10770507058823	11.017043962963	9.0163744704989	8.89034157086922e-10	1.50911491946891e-08	12.2205146192124
NPC2	2.1058622	10.814122037037	13.0673566223341	1.90743065683302e-13	1.45824518738109e-11	20.7248749436019
SQLE	-2.10559921176471	7.34578014814815	-5.43238423842136	8.48353235986903e-06	4.27310041475509e-05	3.00588198291971
ACOX2	-2.10551620588235	8.01958011111111	-5.4898381008754	7.25419507292337e-06	3.72074762787325e-05	3.16208782841509
TCN2	2.10526274705882	7.6646397037037	10.7172893770733	2.01141223639994e-11	6.33328130534477e-10	16.0413826416064
FCGR2B	2.10502213529411	7.06890240740741	7.30376705832639	5.90406342051005e-08	5.43620948978806e-07	7.98960605449801
SYBU	-2.10143885294118	6.99985433333333	-10.4745117078672	3.37718471268575e-11	9.79335043910008e-10	15.5191492146933
PYCARD	2.10012007647059	8.06479392592593	13.021043563934	2.07856227964522e-13	1.54407491084083e-11	20.6387238744854
ERO1B	-2.09983485294119	7.53454325925926	-15.1446960100995	5.01478106791801e-15	7.90729111670228e-13	24.3619709824451
NCF4	2.09521083529412	6.61910022222222	8.73335468742543	1.73216052068041e-09	2.65251864862615e-08	11.5475642604416
MST1L	-2.0941319764706	5.29834425925926	-8.34411973475525	4.41030115386517e-09	5.93420721256405e-08	10.6047421184505
SLC2A5	2.0940475117647	5.30697625925926	9.98101763769994	9.90677254357815e-11	2.41483563100287e-09	14.4341245765737
ISOC1	-2.09302878235295	8.63458796296296	-8.23811104203423	5.7083333133971e-09	7.38060802461842e-08	10.3445222683814
GM2A	2.09151629411765	9.23585062962963	13.2720923946702	1.30810245605304e-13	1.07322893782596e-11	21.1029433853073
LINC00342	2.09027947058824	6.43451988888889	11.1863924510564	7.54293159246371e-12	2.7706438201796e-10	17.0292980273566
CBLB	2.0894211117647	8.80596074074074	13.2521612653717	1.35677151825701e-13	1.10418224003957e-11	21.0663361872371
BCKDHB	-2.08886047058824	6.57506455555556	-18.4794295906566	3.1021688026347e-17	1.40592401248645e-14	29.3963595197601
SORD	-2.08748402352941	9.41692840740741	-4.24734893593907	0.000215341701627272	0.000751629307019759	-0.19870384809008
SERPINA3	-2.0853817	12.7171725925926	-8.09703598412384	8.0649389572482e-09	9.93740311197438e-08	9.99596783139317
ISG20	2.08460433529411	8.34604155555555	14.9358884063236	7.10004027293204e-15	1.08560691536809e-12	24.0154633316101
ELF4	2.08259217058823	7.06238903703704	11.6470768986229	2.95354159075909e-12	1.29028852654309e-10	17.9729382830647
NAMPT	-2.07965964117648	10.0508403703704	-9.3538217133413	4.06948664468645e-10	7.73394057906842e-09	13.0089370870169
CD48	2.07942701176471	7.30349125925926	13.6413991318551	6.69601609667165e-14	6.40500914119071e-12	21.7736330400088
PLPP2	2.07924655882353	5.45572174074074	7.06911439690891	1.07977553837186e-07	9.23045730239701e-07	7.38181677113259
LILRB2	2.07733168235294	7.27126177777778	12.3388907296162	7.56416466150574e-13	4.50346711985753e-11	19.3422729905213
ST6GAL1	-2.07687091764706	10.5279163333333	-21.1302915700995	9.23754039078337e-19	1.2429418513812e-15	32.8285735073383
EMP3	2.07402073529412	6.74795540740741	7.92167706198169	1.24374624885972e-08	1.43279283908309e-07	9.55915388506605
SLC25A47	-2.0734713	7.14288033333333	-3.89251741980959	0.000559254065897082	0.00174296244780741	-1.13278075040804
P2RX5	2.07340580588235	6.57555062962963	12.9199919969715	2.50908766066334e-13	1.78313085405521e-11	20.4499363364926
SNX20	2.0703609117647	6.65848907407407	11.9127107679929	1.73947963902837e-12	8.41460587483208e-11	18.5053855670668
ACP5	2.06953135294117	7.66696425925926	6.7697303798715	2.35412946917748e-07	1.83449401839417e-06	6.59774556779587
REEP6	-2.06908852941177	8.06911155555555	-4.53083457426544	9.96603660780785e-05	0.000379446362677581	0.559985960206314
SAMD9L	2.06715997647058	6.97093837037037	8.20685556699496	6.16119952069192e-09	7.89939921881602e-08	10.2675208537294
VEGFA	-2.06700786470589	8.8494917037037	-10.3936024526595	4.02037191166494e-11	1.13486945864522e-09	15.3434250672352
FMNL2	2.06679682941177	8.39910422222222	10.98498607065	1.14552102438297e-11	3.91202213792243e-10	16.6085280626521
GPR137B	2.06662490588235	8.21428907407407	9.9439778584607	1.0753629684784e-10	2.57406055796172e-09	14.3514031970031
ETFDH	-2.06620092941177	8.20088007407407	-6.98440471779664	1.34482661922132e-07	1.11928394456676e-06	7.16091713966252
BCAT1	2.06599852352941	6.95110718518518	8.90700225661132	1.14898865228732e-09	1.87621666416788e-08	11.9617178141622
ABCA5	-2.06433892352942	7.86272014814815	-7.02905808338177	1.19775675257745e-07	1.01105497855586e-06	7.27745686794107
PPP2R1B	-2.06360537058823	8.40953381481481	-7.43442127725707	4.23065995684283e-08	4.10319124982983e-07	8.32530276355969
SLC12A2	2.0619983117647	7.49051733333333	6.35130852092898	7.10958669223046e-07	4.87076674165945e-06	5.48738467241229
LGALS4	2.06186643529412	8.549574	6.83950621127551	1.96133681767551e-07	1.56403243742176e-06	6.78130944402251
GATM	-2.06156325294118	10.1448655925926	-5.87887863644605	2.5246627046057e-06	1.46764654549623e-05	4.21711234816382
THBS1	2.0613214117647	8.16523703703704	4.90395714279291	3.59555202336728e-05	0.000153845720770875	1.56895219844194
SCD5	2.06084437058824	6.13077077777778	5.8814881193991	2.50693207943126e-06	1.45982141255514e-05	4.22416701116652
FRY	-2.06079855294118	7.59794037037037	-11.9839845761049	1.5111975221707e-12	7.58718895272916e-11	18.6468237395011
MTHFD2	2.06068195882353	7.70195251851852	6.16802771720591	1.15984759336093e-06	7.44330810073247e-06	4.996386921633
CNGA1	-2.06002505882353	6.11847918518519	-14.1409447734043	2.76484731913368e-14	3.29646846434022e-12	22.6584009177533
MFSD2A	-2.05946025882353	7.126416	-3.23338954535496	0.00312585665012452	0.00793474591491173	-2.79495563922585
CYP3A43	-2.05871739411765	6.52861662962963	-5.87779187958097	2.53208417314304e-06	1.47149596506035e-05	4.21417422676361
GVINP1	2.05868891764706	6.08456674074074	15.5343272434041	2.64743062679726e-15	4.77081181612938e-13	24.9978912848773
LACTB2	-2.05800179411765	7.62380059259259	-5.73479530445783	3.72833660153335e-06	2.06501146072304e-05	3.82706965757636
PARVG	2.05735917058823	6.68764959259259	14.7177769043835	1.02512759925891e-14	1.46738654864132e-12	23.6491645618742
P2RY13	2.05706061764706	6.80594281481481	7.31970459527106	5.66822118138073e-08	5.25050778724902e-07	8.0306612527504
INPP5D	2.05567717647059	6.66045925925926	12.3168436406457	7.89324447773872e-13	4.61766241432465e-11	19.2994957906633
ACTA2	2.05559733529411	10.6511958888889	6.74515823940348	2.51074866819339e-07	1.93857843803164e-06	6.53298707210211
PRAG1	2.055455	7.34075937037037	16.8327624953547	3.44387479179846e-16	9.39293580038761e-14	27.0219292120731
SLC38A3	-2.05470407647059	6.30975933333333	-10.4571767883947	3.50546881947721e-11	1.01072681690726e-09	15.4815711490282
SERPINF1	-2.05467660588237	9.96951262962963	-10.6876602712628	2.14188996064119e-11	6.64716771508643e-10	15.9780518620902
CECR2	-2.05466228235294	6.48306414814815	-11.102694456476	8.96794413240652e-12	3.2092201493681e-10	16.8550536427316
FERMT3	2.05268158823529	6.92332314814815	9.70672042514296	1.82623868343226e-10	3.94635710360955e-09	13.8172448777973
TNFSF14	-2.05250831764706	7.20688014814815	-5.24512417784955	1.41429866751515e-05	6.74658236976089e-05	2.49646395639974
ZG16	-2.05044295294118	5.23370796296296	-11.1083433243452	8.86358203494573e-12	3.17750757036074e-10	16.8668409969144
STARD4	-2.0488997	7.26529174074074	-8.43927083050832	3.50306221526675e-09	4.86930473076645e-08	10.8370613634487
HGFAC	-2.04865472352941	6.01299818518519	-7.67494154171646	2.30323593899541e-08	2.42494579847388e-07	8.93799164321514
ADGRE5	2.04623836470588	8.0812647037037	14.3626000805287	1.88156705339534e-14	2.39956063388662e-12	23.0429555627106
ANXA2P2	2.04571974117647	10.239602962963	13.8717309581169	4.44013224770057e-14	4.64327404949951e-12	22.1847398552526
LINC00261	-2.0449872882353	8.52497011111111	-5.85892667553275	2.66448244070519e-06	1.53730094319944e-05	4.16316110886465
TTC39C	-2.04270300588235	8.58746396296296	-6.20898731468042	1.03941006392393e-06	6.79352762959092e-06	5.10633261830131
RGS4	2.03783762352941	8.40998214814815	5.77145760734832	3.37580745278454e-06	1.89682410410775e-05	3.92640807826268
ESR1	-2.03576127647059	6.95308248148148	-9.76018736077375	1.61975654436369e-10	3.57284659397731e-09	13.9382685632144
SIM1	-2.03567913529412	4.342361	-7.23790399360478	6.98965053860407e-08	6.3176048732936e-07	7.81963405229179
CHST4	2.03427273529412	7.35133388888889	7.72522837804844	2.03013676669629e-08	2.17485405319699e-07	9.06520265359901
EBP	-2.0336025	8.60716711111111	-9.03465866544989	8.51849012226023e-10	1.4577286738704e-08	12.2636232910919
HMOX1	2.03144299411764	9.833672	9.24410285886229	5.238084153047e-10	9.69910573036217e-09	12.7542516192406
FCGR3B	2.02997688823529	8.1568332962963	7.70133867524272	2.15549992232909e-08	2.29212091319115e-07	9.00480743458659
SAR1B	-2.02966222941177	9.31544322222222	-16.2450244614603	8.52795755033449e-16	1.97838812917702e-13	26.1233387555753
CCNB2	2.02926432941176	6.28573114814815	7.18095729400548	8.09127715190381e-08	7.15001080371605e-07	7.67227623789286
SLC8A1	2.02736639411764	6.64071885185185	11.4906536098328	4.04940794926326e-12	1.65779311642962e-10	17.6554328749408
PNOC	2.0271528117647	6.06154807407407	6.63546544772683	3.34978263092432e-07	2.49754942149781e-06	6.24318665585728
ETNK2	-2.02199615882353	5.33759140740741	-11.4622346878589	4.28966606372011e-12	1.73852068602536e-10	17.5974300506249
CGNL1	-2.02033184705883	7.84428940740741	-12.1130055404515	1.17314652083767e-12	6.2430240663196e-11	18.9013391786249
BGN	2.01947329411765	9.52441722222222	11.4399261591211	4.48850888322579e-12	1.79745188075687e-10	17.5518295615678
DUSP10	-2.0186549	6.50262196296296	-12.7819996270672	3.25015736407662e-13	2.19391057120931e-11	20.1903219765049
MYBL1	2.01706644705882	6.480418	6.76264599315715	2.39823818309799e-07	1.86167850959487e-06	6.57908114851903
ADCY7	2.01404157058823	6.57596814814815	8.54882240373651	2.6911051265534e-09	3.89240535990586e-08	11.1030697939086
LY75	2.01357927058823	5.56898937037037	6.50281543519682	4.75505883612417e-07	3.40686377314498e-06	5.89124032214766
MYO1F	2.01256634705882	7.5876917037037	14.1065656519386	2.9361339661758e-14	3.41122929028377e-12	22.5983192521787
CKS2	2.01246156470588	8.15924962962963	5.99641952033668	1.83884746290142e-06	1.10952042881134e-05	4.53450925585674
LDLR	-2.01072524117648	8.34453111111111	-7.23292806240928	7.07950239191972e-08	6.3930915783497e-07	7.80677268220009
CLDN11	2.01047299411765	6.42800066666667	4.33074597016681	0.000171766418185854	0.000616094120889478	0.0235476116973876
PIM2	2.01008807647059	6.03761611111111	15.8113689208453	1.69404508965196e-15	3.38523881628173e-13	25.4418116538153
TMED3	2.00650505294117	7.94837533333333	16.2183482181483	8.89188315761631e-16	2.03937361102466e-13	26.0818761113559
CHL1	-2.00579440588236	3.80061911111111	-6.4510836587409	5.45374726202477e-07	3.85679681112284e-06	5.75356239957055
C1RL	-2.00576335294118	7.90304296296296	-12.8508878440231	2.85554701977964e-13	1.99423894464403e-11	20.3201888005481
ABCC2	-2.00524110588236	7.08182118518519	-2.94102960248463	0.00649166911332112	0.0150794702573334	-3.48870667602223
ADAP2	2.00391411764706	8.0497537037037	8.38759296162585	3.96922949348451e-09	5.40559776430485e-08	10.7110325340698
ARHGAP25	2.00075220588235	7.25937137037037	10.1701266661217	6.53500022427663e-11	1.70849623739087e-09	14.8536597978056
CCL20	1.99963736470588	7.72686033333333	4.30634254279434	0.000183524753340138	0.000652586345430586	-0.0415769680126514
KLF15	-1.99868265882353	7.02140177777778	-12.9742923774164	2.26740085879163e-13	1.64614933571912e-11	20.5515207555942
NRTN	-1.99793171764706	5.04306959259259	-8.90983812929095	1.14134961162565e-09	1.86525175801138e-08	11.9684481733378
RDH10	-1.99771615294118	6.92397651851852	-9.36830998320496	3.93653410895388e-10	7.51665732459945e-09	13.0424481877578
NEXN	1.99581497058823	6.71116974074074	6.09475717473999	1.41165557381063e-06	8.83729666446027e-06	4.79941830804851
KIF11	1.99495138823529	4.8686717037037	7.91541378220971	1.2632319364578e-08	1.45109904231803e-07	9.54348006937478
HEPH	1.99395094705882	6.8688672962963	6.23346039835498	9.73571811112319e-07	6.40887144934114e-06	5.1719663944567
CYP26A1	-1.99332944705882	5.02382951851852	-6.85929054095288	1.86258272519792e-07	1.49235836215441e-06	6.83326830405144
PPT1	1.9892916117647	9.65287174074074	12.7042801765617	3.76346464270223e-13	2.50686491365211e-11	20.0431742682788
BUB1	1.98890623529412	4.4543932962963	7.35953559987713	5.1198676607106e-08	4.80401157583087e-07	8.13313797005019
RAB17	-1.98889457647059	7.10380344444444	-8.24927670664254	5.5549247221848e-09	7.20997078249876e-08	10.3719994674652
NUDT7	-1.98663509411766	7.50126848148148	-5.80871888431446	3.05192314389339e-06	1.73561467492816e-05	4.02730796564777
MICB	1.98573226470588	6.94991837037037	9.1851681716647	6.00267337823681e-10	1.08559101068955e-08	12.6167868262788
CMTM8	-1.98404066470589	7.62198511111111	-14.0279672539053	3.37007582695187e-14	3.7579138351033e-12	22.4605146453258
MOXD1	1.98261465882353	6.21436033333333	6.11322705987686	1.34338734496107e-06	8.45977746750369e-06	4.84910416111445
ASL	-1.98200995882353	9.3010567037037	-5.54251937377654	6.28500822948265e-06	3.27346373359119e-05	3.30525458645044
SH3BGRL3	1.98168777647058	8.09479174074074	11.9067466178177	1.76012424819866e-12	8.45823516699846e-11	18.4935229117191
SREBF1	-1.98154387058824	8.07873966666667	-10.3116977669671	4.80034986603324e-11	1.32176618480421e-09	15.1646770666114
SLC6A12	-1.98063174705883	6.06145266666667	-8.44346994182649	3.46773386696862e-09	4.83685367222029e-08	10.8472865259169
SERINC5	-1.98046365882353	8.829833	-10.9689391214099	1.1845474669645e-11	4.01136267210479e-10	16.5747853823837
CTLA4	1.97982549411765	5.14754459259259	8.44186807833577	3.48116762944456e-09	4.85007057065398e-08	10.8433861366465
MARCH1	1.9787760117647	7.61391940740741	9.5298036741349	2.72349778627336e-10	5.52445787139248e-09	13.4140888123577
SLC35D1	-1.9783121	9.25390518518519	-10.7378488665158	1.92569767476208e-11	6.10146878645575e-10	16.0852618872188
AJUBA	-1.97782252352941	7.79480303703704	-5.73530345270654	3.72320518509133e-06	2.0627353898078e-05	3.82844690516554
COL6A3	1.97461082352941	10.1764624814815	6.62405718852273	3.45199708369706e-07	2.56352322780915e-06	6.2129814693631
SLC1A2	-1.97371457647059	6.60802122222222	-5.00432199901352	2.732193461586e-05	0.00012079706601356	1.84154593278555
STK17B	1.97153144117647	8.64910811111111	8.48135209004196	3.16503118210149e-09	4.4859427210923e-08	10.9394278904534
SP140	1.97152822352941	5.04042118518518	16.0985079435114	1.07355897681188e-15	2.43371218332445e-13	25.8948691180039
CYB5A	-1.97084480000001	11.2920445185185	-5.97430993865708	1.95166544934219e-06	1.16920343615534e-05	4.47486671866502
TCEA3	-1.97017223529411	8.44285918518518	-6.3522256593735	7.09225002366044e-07	4.86365656132421e-06	5.4898351100103
PHLDA2	1.97017100588235	7.23049274074074	5.64028773511222	4.8181070039351e-06	2.58283807863007e-05	3.57074594030994
ST6GAL2	1.96933924117647	5.69819603703704	5.60251317486059	5.33886439409875e-06	2.83265773044414e-05	3.46820360102844
IGHD	1.96875398823529	6.61736944444444	7.46908952195012	3.87394473203991e-08	3.78450273604848e-07	8.41404201822988
KCNT2	-1.96864013529412	6.61301574074074	-11.9957837889147	1.47649036854508e-12	7.46867295948506e-11	18.670180757856
SPTLC3	-1.96742871176471	4.87401388888889	-7.19838351881961	7.73657808637847e-08	6.90425853587077e-07	7.7174078133051
RAB25	1.96664544117647	5.60054974074074	7.05705874745683	1.1139845366163e-07	9.46675785369553e-07	7.35042606878879
LINC02535	-1.96564409411765	5.04554103703704	-4.5750406721569	8.83414201811299e-05	0.000340201275236738	0.679022341216943
FCN1	1.9655327	7.05934192592593	9.28466109853667	4.7705231193182e-10	8.93996918451246e-09	12.848584533706
CFL2	-1.96487596470588	8.75843807407407	-12.0582785938327	1.30586677823998e-12	6.82805937440866e-11	18.7936191658814
LGALS3BP	1.9647653117647	8.60132355555556	9.98474575803168	9.82541538685825e-11	2.40371343942982e-09	14.4424406450597
CTNNA3	-1.96407752941176	4.80078559259259	-10.891727951829	1.39234866168655e-11	4.58430229018266e-10	16.4119773128939
IL1RAP	-1.96386624117648	7.70681592592593	-11.9300619488107	1.68082460844294e-12	8.217501365486e-11	18.5398730410112
FILIP1L	1.96379909411764	7.8697802962963	7.17131582658688	8.29459111677326e-08	7.29772155666237e-07	7.64729154740361
CD3G	1.96268828235294	6.0909692962963	9.8751053223827	1.2531314261857e-10	2.91046623414338e-09	14.1971094681602
KANK4	-1.96211467647059	4.92351396296296	-6.75750238043663	2.43078846662619e-07	1.88479322125924e-06	6.56552676985717
SLC19A3	-1.96131022941177	5.04864566666667	-9.43868643427779	3.35128944501168e-10	6.55417392138282e-09	13.2048300133215
NLRC3	1.95935269411764	6.63102711111111	11.8279795672663	2.05768597851883e-12	9.52529268450588e-11	18.3364603817717
SEMA4D	1.95812941764705	5.648472	13.8347722274198	4.7410456103697e-14	4.9071037720047e-12	22.1191409130953
PROZ	-1.95739992352941	6.40550211111111	-6.06071145415621	1.54682835994135e-06	9.5765757020541e-06	4.70777299232214
SEPHS2	-1.95614832352941	10.9336385555556	-11.8088663485763	2.13740132088165e-12	9.82669040076407e-11	18.298237278217
CDKN3	1.95375577647058	4.92866392592593	6.22620436918488	9.9263949274278e-07	6.52587716026955e-06	5.1525112189435
KCNJ10	1.95017344705882	6.04949318518519	6.92295703542318	1.57776242285389e-07	1.28633831417349e-06	7.00020141001354
GBP5	1.95015705882353	6.35833566666667	14.2139394368189	2.43447439158446e-14	2.94221536798498e-12	22.7855776076653
COQ10A	-1.94595364117647	7.22159262962963	-22.8552175899833	1.15047248843897e-19	2.40432721458712e-16	34.8400926451047
PEX13	-1.9395668	8.14670607407407	-12.3109159827012	7.98421137751633e-13	4.64047339311895e-11	19.2879850400902
SLC16A2	-1.93951953529412	6.28311833333333	-15.9355525578486	1.38961920912597e-15	2.95228257871468e-13	25.6386228142995
MYO1B	-1.93897579411765	8.88315588888889	-7.56021799238305	3.07542268172463e-08	3.12448646216088e-07	8.64661892996813
HHEX	-1.93863927647059	7.85521137037037	-11.6597143442314	2.87955111778414e-12	1.26343435239647e-10	17.9984605511094
CCL19	1.9385931	7.24892255555556	4.09947860903194	0.000321054338191245	0.00106822283345102	-0.590442757181512
PLS3	-1.9385046882353	10.1722001111111	-8.83325468913405	1.3671497856332e-09	2.18127937734663e-08	11.7863175555814
RAB31	1.93757062352941	9.08722307407407	7.92438626088977	1.23541298959709e-08	1.42481944965932e-07	9.56593210374233
ECHDC2	-1.93666922352942	10.1613550740741	-11.5385809038078	3.67509977002226e-12	1.53477745225627e-10	17.7530297292247
LINC01018	-1.93637679411765	4.0691752962963	-7.60831627390145	2.72378938393755e-08	2.80052170840609e-07	8.76897256520702
METRNL	1.9360658117647	6.963816	10.4733501953575	3.38562762139929e-11	9.80374781674347e-10	15.5166325363189
PIK3CD	1.93588000588235	7.85584511111111	10.9298099365689	1.28554389065693e-11	4.27448638305253e-10	16.4923710165855
PRSS23	1.93574079411765	8.46401825925926	7.37439820024707	4.9293735345493e-08	4.65557070883521e-07	8.17132914300417
CDCA3	1.93541918235294	6.45078896296296	7.32186781571045	5.63695799252314e-08	5.23083784657906e-07	8.03623146845141
CRIP1	1.93524374117647	6.045524	9.52542079625969	2.75073948694208e-10	5.55181750649521e-09	13.4040484162699
GDF15	1.93453148823529	7.01978344444444	4.85558294504	4.10428907464848e-05	0.000173009328307499	1.43769840064572
SLC44A2	1.93443383529412	6.75478125925926	9.60534792138922	2.29506825356035e-10	4.77539820222768e-09	13.5867462760292
PTAFR	1.93385998823529	8.61551514814815	15.308656690262	3.82670139982831e-15	6.32668559168765e-13	24.6312464204561
MCM5	1.93250864117646	7.809307	12.3117455044989	7.97141672093075e-13	4.64047339311895e-11	19.2895961079046
DHCR24	-1.93224072352942	9.84272588888889	-7.63251813055714	2.56264203794415e-08	2.66195595737657e-07	8.83043187190451
AS3MT	-1.93208527647059	6.00670196296296	-9.13140287793643	6.79985984207824e-10	1.19861634229402e-08	12.4909757411494
UGT2B28	-1.92964429411765	10.1193557777778	-2.59549842810347	0.014864287563686	0.0308679818806333	-4.26241263673533
ANO3	1.92833909411764	5.74948962962963	8.07656906974155	8.48143932605817e-09	1.03307718719271e-07	9.94518748407325
ST8SIA4	1.92826338823529	6.05499296296296	8.14571445878797	7.15622718575193e-09	8.94328998699884e-08	10.1165277089483
MYL9	1.92822498235294	7.39567548148148	6.76881087394271	2.35980763020371e-07	1.83749989970684e-06	6.59532333043924
ACSS3	-1.92612302941177	7.25248737037037	-7.39212245524423	4.71161075968625e-08	4.48558679069564e-07	8.21684001326119
LPCAT1	1.92490056470588	7.67760462962963	11.2801798020065	6.21956735748617e-12	2.35957759353653e-10	17.2235152243033
MANEA	-1.92285160588236	7.55117055555556	-9.60976334139939	2.27227590814502e-10	4.73774221633172e-09	13.5968143461595
CNKSR2	-1.92283167647059	4.0623357037037	-8.61975904121124	2.27062353719102e-09	3.37715511062096e-08	11.2744719240837
SASH3	1.91907444705882	6.42777833333333	13.446611991246	9.51636666014456e-14	8.46118186351091e-12	21.4216750327365
VNN1	-1.91590834117648	9.78064874074074	-3.87175228696945	0.00059110057226693	0.00183006333027511	-1.18675838540504
FETUB	-1.91527601764706	3.97142937037037	-6.11079494476398	1.35218246293687e-06	8.50985302446363e-06	4.84256283065828
AGT	-1.9151152	10.8528549259259	-4.94562680253829	3.20814457822477e-05	0.000139337168113429	1.68208771423513
RNASE2	1.91448572941176	7.30098074074074	8.18516620074057	6.49689741884246e-09	8.25216366296397e-08	10.2140123541869
GIMAP7	1.91343262941176	7.84763677777778	8.64690533633408	2.12806506380665e-09	3.18153608761553e-08	11.339888907064
CLEC7A	1.91255694705881	8.10969822222222	10.73793616599	1.92534182865833e-11	6.10146878645575e-10	16.085448092171
SLC38A6	1.91214177647059	6.83641251851852	13.2745167319015	1.30230650935886e-13	1.07283478687306e-11	21.107393231148
PTTG1	1.91124006470588	7.45500507407407	8.93371828685568	1.07905039303722e-09	1.77928709825737e-08	12.0250803531835
SLC16A10	-1.91070398235294	7.22948825925926	-4.59424995731934	8.38303670762258e-05	0.000324812497350637	0.730799038971806
CHST11	1.91040092352941	6.93483492592593	14.074581356281	3.10531545490103e-14	3.55644847174386e-12	22.5423167366065
GPX1	1.91005336470588	11.2245835925926	12.1795340068539	1.03029986231532e-12	5.63537726859352e-11	19.0318182102396
HLF	-1.90905543529412	7.41499133333333	-5.51161161617595	6.83660151651863e-06	3.53349880686032e-05	3.22126770969472
IPCEF1	1.90802646470588	6.3658592962963	10.1102256802269	7.45185244119501e-11	1.90863880483044e-09	14.7212769613302
DTL	1.90756687058823	5.84357922222222	8.12915864642106	7.45291794781703e-09	9.27387441065296e-08	10.0755588221263
NDUFAF6	-1.90755812352941	7.02969118518519	-8.95627326592263	1.02340502260191e-09	1.69723776262731e-08	12.0785001454857
TOM1L1	-1.90723282352942	7.8472437037037	-8.38989969664509	3.94712644813931e-09	5.37912580032381e-08	10.7166655137435
AIM2	1.90704873529412	6.76905388888889	11.3581328814593	5.30237321181299e-12	2.0699767608128e-10	17.3841171486323
TENT5C	1.90628079411765	9.53057837037037	8.16468868308038	6.83099314253966e-09	8.60232367583663e-08	10.1634377754615
FZD2	1.90442917647059	5.36848803703704	9.68805773134268	1.90451207277932e-10	4.09358542757241e-09	13.774912332276
PAQR5	1.90362866470588	6.48712611111111	10.7037626749028	2.06993564285739e-11	6.48719116145818e-10	16.0124838403655
DCXR	-1.90343677058824	9.59180711111111	-3.96346036526048	0.000462642408240562	0.00147349088299184	-0.947740026631529
LAIR1	1.90257252352941	7.14063233333333	12.2433940474553	9.09991950047063e-13	5.16535223679553e-11	19.1565806684311
TADA1	-1.9018034	6.28216962962963	-15.8774157422896	1.52441395622089e-15	3.17188112148517e-13	25.5466513762921
GGCX	-1.90173620588236	8.68186703703704	-10.5350416810832	2.96582843963879e-11	8.8028404995926e-10	15.6500607864898
GUCY1A2	1.90113939411764	7.39013759259259	7.47531103401279	3.81324826572397e-08	3.73062480596737e-07	8.42995197615368
KLHL6	1.90065617647058	6.19391544444444	8.82148614902677	1.40570185744825e-09	2.22345459160486e-08	11.7582605155087
LOC100505985	-1.90055348823529	4.91492311111111	-9.47441081322799	3.08912959511772e-10	6.11853803908351e-09	13.2870057904503
TBC1D10C	1.90041361764706	6.38904322222222	18.2674938878172	4.18497852965293e-17	1.72378411559153e-14	29.1019594979633
MAP3K21	-1.89821770000001	6.69416659259259	-7.54377208404457	3.20600040532311e-08	3.23048957466982e-07	8.60471940214378
RMDN2	-1.89808246470588	6.61670774074074	-11.2587109608592	6.49977144688456e-12	2.45205396471908e-10	17.1791529123162
KLRB1	1.89783898823529	7.29220325925926	6.91214519330476	1.62280895972857e-07	1.31750415262276e-06	6.97188231400358
FTCD	-1.89487500588236	7.54843985185185	-5.11786222184167	2.00274915813331e-05	9.14927258003724e-05	2.15024535592963
ADAM28	1.89333023529411	5.06440181481481	8.17895548958765	6.5964244416645e-09	8.36279111219314e-08	10.1986790983508
ANKRD28	-1.89296675882353	8.01327574074074	-9.52724001940262	2.73939838062188e-10	5.53446221382296e-09	13.4082162438145
INHBA	-1.89140896470589	6.94540707407407	-7.4541845029332	4.02339355489547e-08	3.91911931073625e-07	8.37590750703734
NNT	-1.89095846470589	7.52032322222222	-8.61265673079821	2.30950918875215e-09	3.42741352621945e-08	11.2573407437783
PLAC8	1.88947805882353	8.33982537037037	7.57631439484995	2.95286770858328e-08	3.00998631122911e-07	8.68759648284175
IGFALS	-1.8892141	6.10682992592593	-11.288722976645	6.11154721672206e-12	2.33174588799814e-10	17.2411526772336
CLEC12A	1.8891695	5.32367559259259	5.88068043937973	2.51240653863798e-06	1.46258728495328e-05	4.22198350931329
DOCK10	1.88902125294118	6.34575385185185	8.96973170559094	9.91610078196969e-10	1.65265616913703e-08	12.1103431940198
DBN1	1.88637271764706	6.37630755555556	11.9360850538566	1.66094285308463e-12	8.17629502531882e-11	18.5518363419768
HS3ST1	1.88448452941176	5.1475902962963	6.13708926865211	1.26010533288984e-06	7.99972185612037e-06	4.91326186609291
CHN2	-1.88411092352941	8.15823403703704	-9.80277430494072	1.47251726302415e-10	3.32436419682511e-09	14.0343946517544
SAMD3	1.88410957058823	5.68207211111111	17.0716630771367	2.40000625259506e-16	6.7276841939064e-14	27.3792077833334
AADAT	-1.88399330588236	5.71549659259259	-12.1259724357603	1.14378630906434e-12	6.1396380520866e-11	18.92681092732
ELOVL6	-1.88383321176471	7.83174559259259	-4.30882591376645	0.000182292664628261	0.000649578539935063	-0.0349529914939408
FAM3B	1.88326144117647	5.7076987037037	6.1536736225526	1.20531830314978e-06	7.71059883121139e-06	4.95782879728495
FAM20A	-1.88173986470588	6.71398192592593	-12.9975249184042	2.17144534063608e-13	1.59949931788532e-11	20.5948853083127
NAP1L3	1.8816564	5.37494122222222	5.00080356569318	2.75862080487863e-05	0.000121805389859692	1.83198450420642
MBNL3	-1.88062574117647	10.3524631111111	-9.68134006099706	1.93352186187704e-10	4.13288983330825e-09	13.7596633647896
C1S	-1.88053806470589	12.3756918148148	-18.7229806311314	2.20700778369497e-17	1.23733439161988e-14	29.7307904095248
ARSE	-1.8804459882353	6.98707588888889	-5.89603719574323	2.41035508658926e-06	1.41050149935143e-05	4.2634934416469
NUF2	1.87818302941176	4.57371018518519	8.61994174721799	2.26963209384343e-09	3.37715511062096e-08	11.2749125335267
SCRN1	1.87794798823529	6.6882812962963	8.10303867108211	7.9467914885242e-09	9.82180603875591e-08	10.0108508793419
ABCG8	-1.87764196470588	5.12458818518519	-7.67589625356099	2.29771676628162e-08	2.42292672381724e-07	8.94040967626505
TACC3	1.87726578823529	5.92413696296296	11.1713908683792	7.78006689418036e-12	2.84982014746356e-10	16.9981313881764
DNAJB9	-1.87681191764707	10.1721604074074	-12.5630322831883	4.92088088091017e-13	3.12321191256006e-11	19.7740178544588
ASS1	-1.87669058235295	9.9783267037037	-3.11649320360589	0.00419891157607518	0.0103098092870955	-3.07618263963258
PROX1	-1.87665761764707	7.81475025925926	-5.07270403038977	2.26603945298179e-05	0.000102202177160964	2.02743581456523
S100A9	1.87606890588235	9.05137337037037	6.37800496226587	6.62207620911297e-07	4.58344870125264e-06	5.55868520836265
COL5A2	1.87589605294118	9.03727203703704	7.9421579677887	1.1821437873601e-08	1.37200736401891e-07	9.61037263982289
PILRA	1.87579808235294	6.47741885185185	13.7090292872552	5.93192129212891e-14	5.7651374082813e-12	21.8949089235454
MS4A1	1.87450865294118	5.48498588888889	6.0854437476164	1.44739996842165e-06	9.03584087926205e-06	4.77435566233332
HNF4G	-1.87408172941177	5.74096181481482	-9.02201729725021	8.773840738645e-10	1.49059282515212e-08	12.2338234717475
C4orf19	-1.87391253529412	6.67421344444444	-9.44037575381647	3.33839305702268e-10	6.53898037824447e-09	13.2087197319494
MRC2	1.87314292941176	7.71926188888889	9.91789464799575	1.1394268440948e-10	2.70553552874886e-09	14.2930429876408
ADRA1A	-1.87207581176471	4.047879	-10.6500473186362	2.32015094458058e-11	7.1492529029725e-10	15.8974947953597
ENTPD5	-1.87175214705882	9.23144588888889	-4.99626075561282	2.79312099622234e-05	0.000123220898506569	1.81963980705908
DECR2	-1.87140578235294	8.68366037037037	-8.87093250514588	1.25084584548419e-09	2.02336483421404e-08	11.8760203480006
FDX1	-1.86924487647059	8.97720074074074	-8.83192688548574	1.37144476361465e-09	2.18640360695375e-08	11.783152897942
LDHB	1.86908098235294	10.9227876666667	10.5266068776934	3.01991443987027e-11	8.89794644378127e-10	15.6318466101349
ANXA1	1.86806755882352	8.67151918518518	6.58402670170366	3.8363735693322e-07	2.81869412995383e-06	6.10689916774275
ITGB8	1.86803422352941	5.4761682962963	5.24805014753783	1.40303746001731e-05	6.7007820765569e-05	2.50442510817919
TTPA	-1.86697575882353	4.39989144444444	-11.3126823401148	5.81877758194452e-12	2.23198959572712e-10	17.2905690276478
PRODH2	-1.86619171176471	7.9593457037037	-3.49740221821005	0.00158528982004952	0.00435436913963791	-2.1432567464238
AHNAK2	-1.8654567882353	5.16881833333333	-5.35654971091206	1.04328548239769e-05	5.13325960293335e-05	2.799620270538
SIGLEC11	1.8647256117647	6.4410732962963	6.19749497694333	1.07186478402241e-06	6.96280879817327e-06	5.07549649975611
TMEM176A	-1.86296151176471	10.5813493333333	-6.64666509118788	3.25242453817608e-07	2.43395196344115e-06	6.27282768244515
KLRF1	1.8605791	6.48509962962963	7.76270857793901	1.84825494518283e-08	2.00533763831318e-07	9.15981391722359
SLC6A6	1.86012989411765	7.6987512962963	9.19942301885372	5.80783414303751e-10	1.05698391802458e-08	12.6500786191564
PTGDR	1.85988280588235	5.42903322222222	6.72343836714724	2.65798469507446e-07	2.03667824983629e-06	6.47569644264715
CES2	-1.85857822941177	9.54053477777778	-4.98875016125437	2.8511092754318e-05	0.000125422708164865	1.7992316743162
ALDH2	-1.85787398235295	10.7474695925926	-25.3352070534391	7.29008739851382e-21	2.45226389940341e-17	37.4722425305497
MAML2	1.85786391764705	7.57550337037037	7.5014229152208	3.56888886364414e-08	3.53265737787787e-07	8.49667639849765
PCSK5	1.85685723529412	6.87858133333333	9.26101404783797	5.03767049464376e-10	9.37964055289623e-09	12.7936113787889
ZNF880	1.85538322352941	4.38417285185185	7.70465235964857	2.13764995992301e-08	2.27673821325204e-07	9.013188908672
HACD4	1.85519012352941	6.61637937037037	7.3063244218079	5.86555713929675e-08	5.40475653163472e-07	7.99619580711297
MCUB	1.85416047058823	6.89343537037037	8.57040187532789	2.55537141047723e-09	3.7481875855859e-08	11.15528190933
MTFR1	-1.85399077647059	8.75637407407407	-13.923603891449	4.05062628881159e-14	4.37186044850719e-12	22.2765757237496
MGST1	-1.85297113529412	11.1821173703704	-3.6108438235608	0.00117871843745142	0.00334365062868336	-1.85701247905194
HGD	-1.85218518235294	8.55401762962963	-3.47230354077612	0.00169212151935271	0.00460805395085502	-2.20611382795539
PLXNA1	1.85131794117647	7.68997762962963	14.8880968096492	7.69230926559768e-15	1.15385208784085e-12	23.9355846935052
TENM2	-1.85080602352942	4.65923788888889	-4.04855836170188	0.000368201689572859	0.00120542006498767	-0.72456886624127
TMSB4X	1.85048284705882	12.0060866296296	16.3896910796929	6.80526234161933e-16	1.65482662458919e-13	26.347155898767
C5AR1	1.84978732352941	6.55798540740741	9.23043017599806	5.40608144106409e-10	9.95537789461647e-09	12.722401417016
NNMT	-1.8495538882353	11.8793933703704	-4.92084480537619	3.43320780372086e-05	0.000147745059920039	1.61479556148696
IP6K3	-1.84842450588236	5.69965096296296	-4.2850638730751	0.000194425330245323	0.000686749464532965	-0.0983028954155234
DTX4	-1.8461127882353	8.48554888888889	-9.01559113592812	8.90663893407783e-10	1.50934251558768e-08	12.2186667552012
CAPN6	1.8455829117647	5.34627018518519	5.51510315456128	6.77192470330025e-06	3.50276156552304e-05	3.23075659556271
ANTXR1	1.84558268235294	8.06137274074074	7.18441344240913	8.01963703022742e-08	7.10225248710312e-07	7.68122989862816
GLDC	-1.84440585294119	8.92906992592593	-3.64278162540989	0.00108388982599332	0.00310961597128971	-1.77582094907456
PLIN5	-1.84310975294118	8.03657388888889	-8.96684015349549	9.98354840615157e-10	1.66252440166136e-08	12.1035037343837
PAMR1	1.84274393529411	8.12200948148148	9.03811324892827	8.45004208154188e-10	1.44899914470484e-08	12.2717631642707
AGBL2	-1.84196888235294	4.47684381481481	-8.814338646006	1.42965752143229e-09	2.2578073360773e-08	11.7412113759681
RGCC	1.84181046470588	5.77992474074074	5.14881424204032	1.8402113995686e-05	8.48161376512746e-05	2.23443802317067
UBE2QL1	-1.84121755294118	4.99407707407407	-7.77495922441331	1.79248228848699e-08	1.95554973127205e-07	9.19070051910508
LOC102724449	-1.84004930588236	3.60236903703704	-10.0454105383208	8.5937830200966e-11	2.16000401861282e-09	14.5775051140289
DGAT2	-1.84003654117647	7.87784307407407	-4.88388614794583	3.79850311985776e-05	0.000161468383462698	1.51448174655986
RAB33A	1.83926660588235	5.25874085185185	8.91444431185446	1.12905250322876e-09	1.84814814863472e-08	11.9793777173314
MCFD2	-1.83689388235294	9.52318618518519	-12.4680285606455	5.90058464216179e-13	3.65311349180219e-11	19.5917178176541
HCST	1.83637414117647	7.10820037037037	11.7438108897548	2.43336199657596e-12	1.0931400713416e-10	18.1678113371353
SARDH	-1.83575387058824	6.33676537037037	-9.85122774910041	1.32157959094259e-10	3.02419964671136e-09	14.143471142133
PDZD8	-1.83432286470589	7.66777507407407	-10.0210794603102	9.06752784414193e-11	2.25659573956001e-09	14.523392238299
EPB41L2	1.83394301764706	9.00463796296296	8.19661152896103	6.3174854482465e-09	8.05469417573968e-08	10.2422559951755
CD44	1.83377505294118	9.38407640740741	7.97250837677058	1.09653068470833e-08	1.28670225636443e-07	9.68617552833881
ARPC1B	1.83322524705882	9.72507633333333	13.7081384137739	5.94137928416247e-14	5.7651374082813e-12	21.8933144638548
AURKA	1.83276352352941	6.82515751851852	5.82073814837847	2.95428411788121e-06	1.6867416223818e-05	4.0598411129815
FANCD2	1.83213387058823	6.05914237037037	8.73777459842664	1.71407195911431e-09	2.63682274015276e-08	11.5581555080219
TNFSF15	1.83195757058823	5.22050266666667	11.9074341178399	1.75773170038221e-12	8.45823516699846e-11	18.4948905592486
TRA2A	1.82956662941177	8.65236425925926	11.4291176412664	4.58823368605275e-12	1.82291969459848e-10	17.5297142185956
RAB15	-1.82811567058824	7.34891940740741	-13.7757428508947	5.26596390721714e-14	5.26153215541403e-12	22.0140785693188
MCC	-1.82526667647059	7.68692251851852	-9.57219221560355	2.47388339313686e-10	5.10535669976291e-09	13.5110617474994
PRKX	1.8240016	5.36467485185185	7.55474574776412	3.11825839069943e-08	3.15221295162001e-07	8.63268080761921
MAN2B1	1.82311782352941	8.505818	11.321618345419	5.71331181157292e-12	2.20481400177775e-10	17.3089815156094
APOOL	-1.82170944705882	7.48534555555556	-12.2075351922174	9.75650147255465e-13	5.38733569720461e-11	19.0865818569987
ZNF320	1.82055068235294	5.90935485185185	6.94553286022264	1.48775600198999e-07	1.22161836404247e-06	7.05929426619623
SERPING1	-1.8203839882353	11.4125417037037	-18.4563982667128	3.20430583037095e-17	1.40592401248645e-14	29.3645201660152
GULP1	1.81945365294117	5.29613262962963	5.35001575032246	1.06205490304715e-05	5.21670822784148e-05	2.78184536579954
CTSC	1.81883269411764	9.93278555555556	10.3869469452823	4.07858994635728e-11	1.14649277001851e-09	15.3289325640018
KCNAB2	1.81823871764706	5.89366737037037	12.304523481192	8.08352208959051e-13	4.67477725885975e-11	19.2755670968383
MT1G	-1.81820885294118	11.5517463333333	-5.2275054987484	1.48405130599664e-05	7.03608351161149e-05	2.44852627674477
HTR2B	1.81806245294117	6.31753488888889	6.44598041630864	5.52808322230904e-07	3.90251641865954e-06	5.73996826966267
ADGRE2	1.81787245294118	5.90169025925926	7.53501657105035	3.27780937749987e-08	3.28807289592842e-07	8.58239957516947
GIMAP4	1.81612408235294	7.25992433333333	9.74404268335959	1.67944993962241e-10	3.69643818226816e-09	13.9017645617648
HEYL	1.81575112352941	6.68167540740741	9.95030074407467	1.06039738322675e-10	2.55383603322078e-09	14.3655369394576
DEPDC1B	1.81560542941176	4.14275807407407	14.3133789088952	2.04864096991686e-14	2.55232843801432e-12	22.9579792862168
UNC93A	-1.81534705294118	5.35787240740741	-5.20899523326275	1.56105521581833e-05	7.35280686601197e-05	2.39816366345198
LDHD	-1.81503757058824	5.46075566666667	-6.03379361580075	1.66291291236178e-06	1.01982896718924e-05	4.63526199333716
LTBP2	1.81442312352941	6.99084425925926	8.33841656948923	4.47177217341756e-09	6.00091607553768e-08	10.5907797813414
CYP26B1	1.81382341764706	5.49492066666667	5.29856653788795	1.22220525518504e-05	5.92547890112889e-05	2.64187189024854
AQP11	-1.81320043529412	6.08034448148148	-6.24326606814984	9.48391688594871e-07	6.28173811310983e-06	5.19825156920352
ERLIN1	-1.8122218	9.47421225925926	-8.23161671493816	5.79954567534673e-09	7.47535418066033e-08	10.3285331687292
VASP	1.81214750588235	7.99696096296296	9.96877906819421	1.01787426636462e-10	2.46623725306567e-09	14.4068119820212
RCL1	-1.81115432352942	7.72602807407407	-5.65247787711636	4.66122236767176e-06	2.51269008871565e-05	3.60382682712074
STRADB	-1.81111228235295	8.97247244444444	-10.3965937131712	3.99448494572949e-11	1.13072496016351e-09	15.3499367329084
ACRBP	1.81045040588235	5.86479851851852	7.34539087007839	5.30812555976858e-08	4.9599034415413e-07	8.09676761328258
CENPF	1.81001517647059	6.54736818518519	6.85957110731904	1.86121920970789e-07	1.49185811396086e-06	6.83400485920025
DOCK11	1.80735081764706	7.58675192592593	6.47585186537146	5.1071027542946e-07	3.63586084267823e-06	5.81950886148714
SCPEP1	1.80614704117647	8.43570659259259	10.0763541538675	8.02774964255372e-11	2.03547827934249e-09	14.6462123325178
TRNP1	1.80530484705882	6.89464422222222	10.7657202332535	1.81545252973286e-11	5.8068587016796e-10	16.1446607737709
MCM6	1.80506108235294	8.44543674074074	9.19165291181041	5.91322103776208e-10	1.07519405590227e-08	12.6319351121305
CEP55	1.80492135294117	4.43456696296296	6.49907924154082	4.80233143333867e-07	3.43496803715618e-06	5.88130466863235
SMOC1	-1.80488838235294	6.9037252962963	-12.6616773937189	4.0795759563968e-13	2.6907869780378e-11	19.9622277443519
MCCC2	-1.80422457647059	8.91047114814815	-6.98858931570772	1.33029686134015e-07	1.10856240926624e-06	7.17184743746415
PLPPR1	-1.80391348235294	5.62931922222222	-8.30623444802044	4.8354396330751e-09	6.41641539213378e-08	10.5119128913745
SLC15A3	1.80380427647058	7.13074051851852	10.2331992085251	5.69406079519568e-11	1.53026936124413e-09	14.9925458717838
UGT2B15	-1.80181150000001	10.1844335925926	-5.82322913360569	2.93444614909866e-06	1.67778828972403e-05	4.06658272094822
GREM2	-1.80122199411765	4.95375596296296	-5.21808246102199	1.52276341294698e-05	7.19595737848489e-05	2.42288797644533
DHRS13	-1.80098143529412	7.28061492592593	-10.406230776156	3.91224194858633e-11	1.10913586900708e-09	15.3709077611256
UNC5CL	-1.79988577058824	8.71500688888889	-5.50088873559674	7.03914275281084e-06	3.62518546006586e-05	3.1921245420892
FOXQ1	1.79984708823529	7.41694355555556	3.93287606469923	0.00050209817840534	0.00158465168643549	-1.02763009894244
FBN1	1.79956538235293	9.48616118518519	7.42370805335828	4.34753000297782e-08	4.20039243897087e-07	8.29785176044341
KIF20A	1.79906694705882	5.85490255555556	6.40380594206732	6.18310261876201e-07	4.3091698948368e-06	5.62753885355103
LOC101929272	1.79817325294117	4.64315225925926	5.91987406914809	2.26017432095302e-06	1.33500434064369e-05	4.32790040575726
ADAMDEC1	1.79689127647058	4.74587688888889	3.67500125536541	0.000995767942520073	0.0028884139672151	-1.69365736949878
SELENOI	-1.79624856470589	7.44793348148148	-8.09472155570161	8.11097044761037e-09	9.96977567260171e-08	9.99022820843489
NALCN	1.79523402352941	5.46175233333333	7.23879193884645	6.97373913764535e-08	6.30604735730717e-07	7.82192884408598
MOB3A	1.79515193529412	6.74133514814815	9.3293795807952	4.30430619588065e-10	8.1418755343448e-09	12.952339515306
PLP2	1.79469639999999	7.64283862962963	18.6800823990993	2.34275992193966e-17	1.24431377643442e-14	29.6721831909249
RDH11	-1.7932098882353	10.3829412222222	-10.0190705330647	9.10782203802242e-11	2.26104762845519e-09	14.5189208678575
TRG-AS1	1.79277945882353	6.48496366666667	12.0027625808347	1.45634947752446e-12	7.40390466117787e-11	18.6839878547515
CST7	1.79243581764706	6.987233	11.1578827780574	8.00015050396712e-12	2.91983793167393e-10	16.9700436754343
SAMHD1	1.79185406470588	10.7320381111111	9.44054293997134	3.33711951546994e-10	6.53898037824447e-09	13.2091046633973
GSTT1	1.79133477058824	7.41512214814815	2.93751817243694	0.00654789314332226	0.0151842385778244	-3.49683671250255
KDM8	-1.78967924117647	7.02593122222222	-7.07263374614794	1.06999200457186e-07	9.15069857130248e-07	7.39097753820726
ANGPTL8	-1.78899743529412	6.64882140740741	-3.36182648949931	0.00225111988288816	0.0059414610430668	-2.48061210321875
CLECL1	1.78874452941176	4.58408955555556	6.7217372810134	2.66987999367355e-07	2.04424081609686e-06	6.47120754370024
CENPU	1.78845748235294	5.35024522222222	5.26998385790736	1.3214372757498e-05	6.35164766288599e-05	2.56410366196396
NT5DC2	1.7883698117647	5.43115122222222	11.7166627875193	2.56904721068343e-12	1.14209426989479e-10	18.1132340971004
FCGR1B	1.7879456	6.67215392592593	5.8795677741983	2.51996796137625e-06	1.46581027340872e-05	4.21897544714464
F10	-1.78679948235294	7.3609647037037	-6.69742322566193	2.84593324641533e-07	2.16263067441267e-06	6.40701605534247
BMF	1.78447096470588	6.60374559259259	11.042866693858	1.01539847954046e-11	3.57034625654446e-10	16.729968264441
AK4	-1.78407802352941	8.84964981481481	-3.62765590805823	0.00112783621123641	0.00321785669372131	-1.81430506240759
OCLN	-1.78388376470589	8.35634792592593	-10.182132973066	6.36562242186236e-11	1.68164080288545e-09	14.8801377098894
NUDT1	1.78031084705882	5.85731325925926	12.3933428856544	6.81054627224754e-13	4.09098974442774e-11	19.4476858982404
CDCP1	1.77963620588235	6.72427518518518	10.7085166740218	2.04917059118574e-11	6.43210109516358e-10	16.0226430635276
RGL1	1.77896151764706	9.63417248148148	9.76846571391247	1.58999664290568e-10	3.52277417222179e-09	13.9569730056676
ARHGEF2	1.77585518823529	8.10467444444444	12.9044808808097	2.58288820846644e-13	1.82274240249924e-11	20.4208589513835
LAMB1	1.77516465294117	8.72554096296296	9.77712721127065	1.55945934136e-10	3.47785280515678e-09	13.9765334409209
IFI16	1.77510162352941	8.35866277777778	7.47839173942782	3.78355285272802e-08	3.70516483389663e-07	8.43782840755502
CEBPA	-1.77440601764706	7.3718082962963	-7.50547417176255	3.53243248378841e-08	3.50689054698974e-07	8.50702141138687
DHRS9	1.77345265882353	7.22111574074074	7.96589547845542	1.11462873716132e-08	1.3011308156233e-07	9.66966915973238
TBX15	-1.77322740588235	5.63120818518519	-5.0779434151007	2.23379512018098e-05	0.000100838038270214	2.04168272246863
TMC6	1.77297270588235	6.55749714814815	11.479663258477	4.14063721271451e-12	1.68829254271145e-10	17.6330133016229
VSIR	1.77280107058823	6.61565948148148	11.3685419504002	5.1908878791943e-12	2.03432407894716e-10	17.4055058262643
GJB1	-1.77263141764706	8.40878503703704	-7.78005176849697	1.76980591660254e-08	1.93919613543914e-07	9.20353447583593
CA5A	-1.77238539411765	6.59486974074074	-4.41526800284792	0.000136520901114109	0.000502627024295161	0.249642255010318
FABP4	1.7723708117647	5.73115677777778	5.99026713491317	1.86956254553923e-06	1.12670590793127e-05	4.51791557672611
KRT8	1.77220819999999	9.53605259259259	7.40275720571266	4.58568026925569e-08	4.39471912983797e-07	8.24412941964264
CYP27A1	-1.77199777058824	8.569083	-6.64631666069221	3.25540971449152e-07	2.43528296025138e-06	6.27190570175871
SULT1C2	1.77066388823529	5.39669914814815	3.47112926527077	0.00169728695123099	0.00462049400279136	-2.20905031808344
ADGRG1	1.77037943529411	6.81677514814815	9.41787678905189	3.51440634835623e-10	6.83345504131732e-09	13.1568839083866
ZNRF2	-1.77012246470589	6.05635514814815	-14.5684324612714	1.3215037558486e-14	1.8394420899512e-12	23.3957486436481
PDE7A	1.76951257058823	7.06594244444444	7.19560835223552	7.79198701582423e-08	6.93717132511603e-07	7.71022278283994
IKZF1	1.76793449411764	7.75113974074074	7.2096891927499	7.51496261671436e-08	6.72614148528363e-07	7.74666977263426
TMEM273	1.76775017058823	7.69432718518518	9.46094448385063	3.18538954101041e-10	6.2968381103049e-09	13.2560495113323
PSMB10	1.7671253	8.49222614814815	9.86482946926535	1.28213131844359e-10	2.96396987576645e-09	14.1740351158019
SH2D1A	1.76653402941176	5.09082166666667	8.41100393700657	3.75065688970894e-09	5.16367721725755e-08	10.7681691263252
CERS2	-1.76647182941177	9.9853542962963	-8.91969484197417	1.1152005013058e-09	1.8314151112982e-08	11.9918327248515
PHYH	-1.76485602352941	10.2900845555556	-7.19388193423856	7.82666028761853e-08	6.96189883583097e-07	7.7057525736746
TMEM200A	1.76395372941177	5.60353633333333	5.08811838213961	2.17248290165706e-05	9.82901197133928e-05	2.06935188464092
TFEC	1.76389575294118	5.70566662962963	6.28360932665715	8.51540390451168e-07	5.72125156473899e-06	5.30632000355003
G6PD	1.76062968823529	5.70553351851852	13.5559705588601	7.80846402624362e-14	7.19626618455137e-12	21.619761813949
CYP2A6	-1.76018111176471	7.19488251851852	-4.55880563378078	9.23416598793665e-05	0.00035405237867501	0.635285999049697
SLC2A3	1.75951231764706	7.68456988888889	5.16234160121844	1.77339203838648e-05	8.21114281045064e-05	2.27123730144895
TBC1D8B	-1.75892738235294	6.0267567037037	-13.4926709962931	8.75441029097454e-14	7.8786948668185e-12	21.5052570883196
ASNS	1.75759324705882	7.08015218518519	5.32976513695633	1.12240926040953e-05	5.48247485548051e-05	2.72675345667453
LINC01146	-1.75749418823529	4.05435618518518	-8.68337813376112	1.95081608616312e-09	2.94269963131765e-08	11.4276273853498
PITPNM3	1.75725878235294	6.3347922962963	6.19886688646018	1.0679371720417e-06	6.94176358883014e-06	5.07917809536794
MAP7	-1.75458925882353	7.70200681481481	-9.44012805561951	3.34028081552299e-10	6.53898037824447e-09	13.2081494217538
MMUT	-1.75338532352942	9.85358514814815	-11.2491323946291	6.62894414715815e-12	2.49147075832575e-10	17.1593418191512
FAM110C	-1.7531582117647	7.44358444444444	-8.14847219134442	7.1079919521064e-09	8.8995410402831e-08	10.1233485451678
NCR3LG1	1.75118164705882	5.77277385185185	7.26724174423091	6.48298779618403e-08	5.90460932718331e-07	7.89540671749406
HABP2	-1.75058797058823	9.55920744444444	-5.62209790357564	5.06215587297094e-06	2.69647643135847e-05	3.52137394506058
LPCAT3	-1.74900877058824	6.03409255555556	-9.32607632094054	4.33708972975744e-10	8.1962061812448e-09	12.9446844675542
LOC728392	1.74876382352941	6.57971451851852	13.1690162371003	1.58080707759231e-13	1.25611926169471e-11	20.9131656265042
CEBPG	-1.74854501764706	8.29751314814815	-10.4367996563864	3.66268695674889e-11	1.0516934411719e-09	15.4373487474656
FGF1	1.74815101764706	6.39701077777778	11.0158706357373	1.07408551278661e-11	3.7056868212944e-10	16.6733796288082
GJA4	1.74776530588235	7.67277622222222	7.16890795187731	8.34617361787545e-08	7.33351424160123e-07	7.64105021486509
BLVRA	1.74766177647058	8.95216203703704	8.94737604504673	1.04499576946174e-09	1.72878275533166e-08	12.0574358275569
S1PR3	1.74694862941176	8.36057051851852	7.49706612004677	3.60852287851191e-08	3.56140915682181e-07	8.48554899892057
HIST1H2BC	-1.74630349411765	5.54078377777778	-6.34209694211529	7.28611252366256e-07	4.97987162428315e-06	5.46276916251094
SYTL3	1.74572659411764	6.95872588888889	9.1353495936847	6.73781364919057e-10	1.188717595119e-08	12.5002241832325
PSD4	-1.74311342941177	6.66716403703704	-10.1049290480026	7.53903161307948e-11	1.92852059628369e-09	14.7095486926709
QDPR	-1.73986834117648	9.56313874074074	-7.57851705023941	2.93648879696358e-08	2.99480310202708e-07	8.69320148062377
LPAR2	1.73903117647059	6.61729055555556	10.2743061181787	5.20655653389428e-11	1.41622547875456e-09	15.082784733629
GLIPR1	1.73651447647059	8.05306866666667	7.14911142033522	8.78283415722788e-08	7.67376371408356e-07	7.58971215747069
CA12	1.7357744	6.68265359259259	3.81860907842546	0.000680918918480039	0.00207316134133091	-1.32450259288877
ADPRH	1.73557298235294	5.80122407407407	9.90492750464763	1.17272053167918e-10	2.76507225360759e-09	14.2639961644917
MMACHC	-1.73555814705882	6.65373566666667	-11.743008596548	2.43726419315127e-12	1.0931400713416e-10	18.1661997103327
CRYAB	1.73392462352941	7.00407751851852	10.2768709938204	5.17759729070457e-11	1.41120494790048e-09	15.088407928387
CD38	1.73299532941176	7.51537440740741	6.49445271370043	4.8615301736116e-07	3.47451357981597e-06	5.86899965987252
MSR1	1.73236035294117	7.13144840740741	5.23657005188027	1.44774389826543e-05	6.88334866871406e-05	2.47318944081011
GINS1	1.73053202352941	5.80089803703704	7.00836554652955	1.26375962531514e-07	1.05923839359367e-06	7.22347837492022
CXorf21	1.73035857647058	6.08578062962963	9.40729837307761	3.60042371312928e-10	6.97383414607373e-09	13.1324887950058
MMAB	-1.72810077058824	7.46360185185185	-9.53640116091404	2.68301176327852e-10	5.45879298571072e-09	13.4291976715775
MIR99AHG	-1.72788001176471	5.90483214814815	-8.36290511431882	4.21386500873478e-09	5.6964794019621e-08	10.6507019628251
RAB33B	-1.72772589411765	6.21991218518519	-14.1056465287985	2.94086060798383e-14	3.41122929028377e-12	22.596711353197
BCL2	1.72722784117647	6.65800092592593	8.60739141982883	2.33877640339396e-09	3.46066892593111e-08	11.2446362102228
KCNK6	1.72710136470588	6.39673559259259	12.0483003316368	1.33168445619301e-12	6.90935408209345e-11	18.7739410331445
HCP5	1.7263932117647	6.58694551851852	9.73385198418054	1.71828642519136e-10	3.75530281506894e-09	13.8787050816925
TFB2M	-1.72617962941176	7.99916225925926	-9.02572502178564	8.69814395873871e-10	1.48147375121707e-08	12.2425659919309
BIRC5	1.72608155882352	5.41527059259259	6.27361769257162	8.74552269004277e-07	5.86414898515393e-06	5.27956669482356
TCHH	1.72317012941176	5.35594937037037	8.56136596538654	2.61133362839669e-09	3.7998952142704e-08	11.1334267526612
APMAP	-1.72308775294118	11.2582072962963	-10.7932685753347	1.71284935447923e-11	5.52243426860291e-10	16.2032743353946
GAS7	1.72260633529411	7.07294688888889	7.44603555243166	4.10757213496538e-08	3.99148427539751e-07	8.35504729256875
SEC14L2	-1.72226217647059	5.4066037037037	-8.35236111688698	4.32299455732605e-09	5.82839005681441e-08	10.6249109521813
SOD2	-1.72123518235294	7.45763062962963	-6.61029301694686	3.57954395927322e-07	2.65025442883387e-06	6.17652254645168
RAPGEF4	-1.7211710882353	4.25815618518519	-6.91422589783669	1.61403943685027e-07	1.31196769850781e-06	6.97733317646461
ITGA9	1.72043205294118	9.7301412962963	8.99270630928988	9.39651210660325e-10	1.57385729334086e-08	12.1646460207527
ARHGEF3	1.71877781764706	7.25782474074074	7.77654190278852	1.785403272604e-08	1.94968673576756e-07	9.19468944511203
C1orf226	-1.71845115882353	5.32696533333333	-10.4886765807249	3.27594460119415e-11	9.54089320142881e-10	15.5498266237243
CARMN	1.71736977058823	6.59008559259259	4.75669535925032	5.37879503393392e-05	0.000219713054381478	1.16972708055942
THEMIS	1.71644765294117	3.991597	10.3059618897007	4.86048390778972e-11	1.33650063638856e-09	15.1521265713124
KIF4A	1.71562023529411	4.92786533333333	6.06995769433309	1.50887282491704e-06	9.3674500846818e-06	4.73266975886146
ID3	1.71532599411764	7.77067437037037	9.00909028744491	9.04307599823741e-10	1.52341318087736e-08	12.2033282839009
TAGAP	1.71529633529411	6.0775192962963	6.62555601539809	3.43838947306056e-07	2.55605947457758e-06	6.21695054364535
HLA-DRB6	1.71528642352941	6.26627755555556	13.7239063223334	5.77625156811573e-14	5.65932453394562e-12	21.9215233097412
CD36	1.7144485	8.50844807407407	7.14073736380596	8.97447653412897e-08	7.8242704055432e-07	7.56798274969529
LPXN	1.71377360588235	8.29659874074074	18.5850077494172	2.67525223717316e-17	1.34986539757165e-14	29.5418396719935
NFASC	1.7132656117647	5.87788959259259	6.26701764805404	8.90097332344956e-07	5.95181729355512e-06	5.26189042603761
TM4SF5	-1.71264772352942	7.60932914814815	-3.42897181954965	0.00189318666889086	0.00509197581799364	-2.31420964423025
CXCL1	1.71146368235294	6.08488444444444	7.55953539431996	3.08073301628228e-08	3.12768785048417e-07	8.64488051012368
IFNLR1	-1.71115278235294	6.27099440740741	-12.9688637666501	2.2904451465167e-13	1.65100194257667e-11	20.541379512773
ADHFE1	-1.71065651764706	7.77748937037037	-12.5348189529424	5.19296547751185e-13	3.26509726581376e-11	19.71998669561
TSPAN8	1.7103747235294	8.5744237037037	5.09390852436346	2.13834819596088e-05	9.69631130961098e-05	2.08509804668237
ZAP70	1.71007052352941	5.52310937037037	15.4887287382612	2.85104279268639e-15	5.08584089742588e-13	24.9241757845247
GPRIN3	1.70929281764706	6.2312627037037	9.2436477168376	5.24358952885849e-10	9.70040031722739e-09	12.7531917772239
PLA2G5	1.70820313529412	6.54197940740741	3.87852921177985	0.000580516470178187	0.00180143971672914	-1.16915162740353
SECTM1	1.70688092352941	6.9184117037037	9.54141140225192	2.65267862230819e-10	5.40673279216756e-09	13.4406677271872
TBXAS1	1.7065236882353	6.61873777777778	11.5154166543407	3.85135195985876e-12	1.58960811054866e-10	17.7058939855388
RARRES2	-1.70518764117647	10.105507037037	-8.71192633303697	1.82266609882433e-09	2.7700956229346e-08	11.4961796779296
PBK	1.70420564117647	4.56572266666667	3.84270949963391	0.000638641591685033	0.00195892146580228	-1.26210775230625
RND1	-1.70415521176471	6.21965718518519	-5.76448608538024	3.44015210897949e-06	1.92761216034239e-05	3.90752288385484
KBTBD11	-1.7036549882353	5.83220474074074	-14.4356681522329	1.65902539367118e-14	2.20290194213588e-12	23.1686643339637
MMP2	1.70351779411764	7.52463577777778	5.69448861239426	4.15893349760648e-06	2.27294218202522e-05	3.71779173069608
SLC1A3	1.70305057647059	6.9844687037037	8.32558062551136	4.61334759790545e-09	6.17039062747022e-08	10.5593396472498
ITM2C	1.70247862941176	8.45981188888889	12.4916419871054	5.63970676153633e-13	3.51315436938542e-11	19.6371244641769
TNFRSF1B	1.70174135294117	8.17620477777778	10.9583460590521	1.21105645707885e-11	4.09426339584966e-10	16.5524931370492
GLIPR2	1.70136666470588	6.42706996296296	10.118022079428	7.3254070946116e-11	1.88333802729968e-09	14.7385337592729
SOX9	1.70114379411765	5.93408903703704	4.28095237833686	0.000196604226563006	0.000693353678965779	-0.10925700517607
ERRFI1	-1.70049642941177	10.705696962963	-5.15241456009407	1.82218474108005e-05	8.40428579278304e-05	2.2442319975884
PAQR8	1.70021231176471	6.79483114814815	9.52830573913468	2.73277692305969e-10	5.52741640327751e-09	13.4106575960062
RNF165	-1.6995506	4.49777418518519	-8.04181622922923	9.23966670352955e-09	1.112674183039e-07	9.85883960088512
TTK	1.69881548823529	4.77864666666667	7.31595051064982	5.7228955515383e-08	5.29354724641143e-07	8.02099333845
PER3	-1.69842371764706	6.7981907037037	-7.39721677384177	4.65085303809102e-08	4.44241206189262e-07	8.2299139914199
CD27	1.69805465294118	6.17866822222222	6.73933457838499	2.54939428763736e-07	1.96390934761011e-06	6.51763047392937
MYO10	1.69785160588235	8.15342477777778	7.18947144803844	7.91595507256816e-08	7.02584526075828e-07	7.69433099796981
PRAM1	1.69772128823529	5.73539292592593	7.87192754984405	1.40740168953198e-08	1.59941375562071e-07	9.43451983935788
CPNE2	1.69546075294117	7.01064192592593	9.76844386242357	1.59007445419118e-10	3.52277417222179e-09	13.9569236454655
BTG2	1.69533424117647	8.80625737037037	6.28813312014204	8.41324165066268e-07	5.65826245369293e-06	5.31843026161466
IQGAP1	1.69524988235293	9.20879655555555	10.6189079663076	2.47923287848431e-11	7.58156927067408e-10	15.8306657988026
TSPO	1.69455114705882	8.20785511111111	9.77553378332915	1.5650316899812e-10	3.48642765992169e-09	13.9729357146216
SPATS2	1.69442958823529	7.26555907407407	12.9845285197699	2.22459619093899e-13	1.62677626527977e-11	20.570634230377
SMIM14	-1.69434032352942	9.97591262962963	-13.0868548284538	1.83978860202593e-13	1.41188035569161e-11	20.7610755934301
CXCL9	1.69329649411764	7.16500644444444	7.51045140870898	3.48816251149086e-08	3.4726546822817e-07	8.51972826359737
COMP	1.69189213529412	4.56590351851852	9.37059309138973	3.91599271784635e-10	7.48451524851259e-09	13.0477264250909
CDH6	1.69172392941176	6.51726011111111	9.32416416281197	4.35618397014212e-10	8.22458943586327e-09	12.9402525255452
IL17RB	-1.6913044	7.95368403703704	-5.20808648292076	1.56493724214975e-05	7.36937199213917e-05	2.39569117700695
TMEM182	-1.69112827647059	3.93801162962963	-6.52577932541343	4.47469050504411e-07	3.22891235120862e-06	5.95228121335576
SLC6A16	-1.68938476470589	6.3622532962963	-8.623626306476	2.24973230298525e-09	3.3510219240702e-08	11.2837971871933
DOCK8	1.68884054705882	6.95312614814815	9.98172667945481	9.89124636668266e-11	2.41396645004542e-09	14.4357063291598
MPC1	-1.68809808823531	10.0633869259259	-7.7008467963657	2.15816247657995e-08	2.2937437211592e-07	9.00356318473622
GPR65	1.68787457647059	7.08586344444444	7.06346943320818	1.09565855925113e-07	9.33460392628347e-07	7.36712028141179
CELF2	1.68712432941176	8.36925966666667	8.79642695184925	1.49154363540596e-09	2.34182559457452e-08	11.6984562981547
ANKRD13D	1.68706413529412	7.30501366666667	12.1395958534677	1.1137532712952e-12	6.02650999317722e-11	18.9535512301485
IRS1	-1.68610945882353	9.08510892592593	-9.9122134855766	1.15389244237011e-10	2.72705048762951e-09	14.2803197238636
GLT1D1	-1.68457624117648	7.25596518518519	-9.91524940632784	1.14613896969876e-10	2.71603715238973e-09	14.2871193576084
GCLC	-1.68327533529412	9.22735007407407	-10.4123450666877	3.86096593476827e-11	1.10064795849475e-09	15.3842067300655
LAMC2	1.6829099117647	6.42845944444444	9.49922777334312	2.91946972582849e-10	5.83980748031679e-09	13.3439916228768
XPNPEP2	-1.68260276470589	5.59414144444444	-4.67289559363453	6.76307013851996e-05	0.000269494658649059	0.943075039195961
RBP1	1.68204592941176	8.59582955555556	7.04717089575732	1.14286397082376e-07	9.69992578769385e-07	7.32466817157264
S100A12	1.68122337647059	6.71024085185185	3.74892395461163	0.000819166486995238	0.00243314749183589	-1.50421426059204
FERMT1	1.68085104705882	5.99242122222222	11.0837135488356	9.32796106667013e-12	3.33214580900183e-10	16.8154175218474
DAB2	1.68024428823529	8.62316788888889	8.46527103846912	3.29008428255098e-09	4.63713485158705e-08	10.9003367032404
ITPKB	1.67941214117647	5.83457844444444	7.75635303280113	1.87788379033144e-08	2.03081423327504e-07	9.14378284784558
CIITA	1.67850907647058	5.70394314814815	11.6174861469586	3.13454121974049e-12	1.35760612527945e-10	17.9131022996143
FJX1	1.67642968235294	7.177572	7.19588742669504	7.78639679945814e-08	6.93525360121199e-07	7.71094535816445
CLIP4	1.67629995294117	7.47174851851852	6.79695593733437	2.19214755447833e-07	1.72290163909798e-06	6.6694274417009
HMCN1	1.67608488823529	7.46872240740741	7.90941378229497	1.28219083378511e-08	1.47036690899346e-07	9.52846047050805
ACADS	-1.67494119411765	6.4398782962963	-12.2273027177664	9.38873889962895e-13	5.2783542398666e-11	19.12518774203
HMGCS1	-1.67430036470588	7.81670248148148	-5.2569089150481	1.36948828277314e-05	6.56270602566289e-05	2.52852859347303
MX2	1.67415046470588	7.01257703703704	6.44513873050904	5.54044188089096e-07	3.90851934575401e-06	5.73772595569847
ACSL1	-1.67181876470588	11.1095213703704	-5.02922186596331	2.55226923146462e-05	0.000113638759979374	1.90922115239959
SERPINA5	-1.67078910588236	8.04667307407407	-5.69537500937031	4.14894486537404e-06	2.26809735151257e-05	3.72019559220764
CCDC80	1.67058337647059	6.38080859259259	4.73924382926944	5.64162009452666e-05	0.000228966053424154	1.1224904598
SEC16B	-1.67053816470589	7.47235807407407	-5.20062479536838	1.59718067250361e-05	7.49672035189312e-05	2.37538991331631
LNX2	-1.67033701176471	7.48952692592593	-9.33877820255137	4.21241093771408e-10	7.9905159732973e-09	12.9741121383668
CD244	1.66999187647058	6.01622666666667	8.94026178884182	1.06259508240191e-09	1.75502099411766e-08	12.0405851254192
IQGAP2	-1.66956653529412	9.57545174074074	-13.7352133208512	5.66075786387728e-14	5.57322321788464e-12	21.9417357879696
SMA4	1.66951966470588	7.68565514814815	8.11466698861302	7.72292229245949e-09	9.56855375252977e-08	10.0396689464039
KBTBD7	-1.66951348235294	5.58405844444444	-11.745689548209	2.42424969750626e-12	1.09215695635645e-10	18.1715848386868
SYT17	-1.66928120588236	6.48620459259259	-8.31959565815791	4.68091767538121e-09	6.24229210771688e-08	10.5446728319455
TMEM38B	-1.66897521764706	6.74584785185185	-7.00514425460159	1.27436239416873e-07	1.06635390553514e-06	7.21507120360809
ITK	1.66782755882353	5.54095214814815	6.55034108743939	4.1933288365545e-07	3.05869013040041e-06	6.01751770433683
CLIC1	1.66727344705882	10.062461962963	12.8029165517811	3.12472995836028e-13	2.11632297817401e-11	20.229809737786
RAD51AP1	1.66603697647059	6.00006344444444	6.25400791093563	9.21563411155637e-07	6.12347367639882e-06	5.22703801502146
CAPN5	-1.66545127058824	6.81460233333333	-13.9437551718702	3.90897215590122e-14	4.26458297419212e-12	22.3121778680187
DNAH5	-1.66407142352942	5.71379192592593	-7.72539309957269	2.02929869704476e-08	2.17485405319699e-07	9.0656188397113
MXRA8	1.66384173529412	7.49072155555556	7.97356336276837	1.09367129391891e-08	1.28409352676936e-07	9.68880835212638
ITGAM	1.66272807058823	7.24780825925926	7.65808346355791	2.40295083861808e-08	2.51288895211548e-07	8.89527620688194
CD209	1.66212443529412	7.83030959259259	7.79577284331863	1.70163151690639e-08	1.88105546848646e-07	9.2431335618593
PDIA4	-1.66171578235295	9.22699340740741	-12.4615774692185	5.97399392581264e-13	3.68725135794118e-11	19.5793018939437
CYP4V2	-1.66112647647059	8.18023385185185	-11.3119605862437	5.82738286968881e-12	2.23198959572712e-10	17.2890814373722
HLA-B	1.66076703529412	12.3681493333333	13.0287739844712	2.04893395580311e-13	1.53730981524068e-11	20.6531201496248
GIMAP2	1.65979685882353	7.61671648148148	8.24252721857495	5.6471470131143e-09	7.32025485971007e-08	10.3553918174876
IGK	1.65897059411764	6.87351974074074	10.6352823776906	2.39423056325408e-11	7.33778517017008e-10	15.8658228095691
NAIP	1.65699327647059	6.78020996296296	13.6355898556575	6.76621234955391e-14	6.44162565335125e-12	21.7631936160825
GOLIM4	-1.65599498235295	8.69764359259259	-8.58800540496633	2.4498437879461e-09	3.60387734490642e-08	11.1978286387432
CLDN12	-1.65596925294119	7.96422359259259	-8.30288103689762	4.87503389876414e-09	6.44775944814919e-08	10.5036871162276
PREX1	1.65553950588235	7.42133192592593	10.3406160735813	4.50860348568764e-11	1.25686663192864e-09	15.2278873347301
ECI2	-1.65498374705883	9.2049522962963	-5.65555523846581	4.62243766258188e-06	2.49466071895002e-05	3.6121771593637
LGALS2	1.65283369411764	5.72392366666667	7.96899818925163	1.10609962275836e-08	1.29491929733944e-07	9.67741448581697
MT1F	-1.65236762352941	11.1684421851852	-5.45448084584013	7.98769844923583e-06	4.0537017299705e-05	3.06596587097646
NUDT12	-1.65158322941177	5.79434496296296	-10.329096240361	4.62257723895911e-11	1.28155874194934e-09	15.2027200230723
C11orf80	1.64940272352941	4.93811792592593	8.27440221632602	5.2249371292396e-09	6.81673601030658e-08	10.4337708081473
AKAP12	1.64823944117646	9.12326888888889	5.32721703080778	1.13024367289901e-05	5.51540330031932e-05	2.71982109005901
ZBTB21	-1.64734723529412	7.93675737037037	-7.97370080962191	1.09329932457246e-08	1.28409352676936e-07	9.6891513541952
TMEM106A	1.64725682941176	6.45681540740741	7.60842883149334	2.72301648452873e-08	2.80052170840609e-07	8.76925856377106
MMRN1	-1.64607408235294	4.70632018518519	-4.27984114840502	0.000197197260314396	0.000695202149331958	-0.11221724712934
TSLP	-1.64583594117647	5.02742492592593	-8.4295219631295	3.58650837195012e-09	4.96241920358452e-08	10.8133131978291
TMC4	1.6455895117647	6.31490381481481	6.04328740373509	1.62099765055549e-06	9.97761377894524e-06	4.66084149139365
NIBAN1	1.6453214	7.7236457037037	6.08370476453057	1.45417481295674e-06	9.07532784474515e-06	4.76967538680918
C3AR1	1.64503968823529	8.07355262962963	7.42984987748722	4.28013251067003e-08	4.14122312861233e-07	8.31359090134282
NRBF2	-1.64475751764706	7.30821233333333	-8.96109069599794	1.0119058052009e-09	1.68092961863126e-08	12.08990109265
ANGPT1	1.64439942941176	6.0653957037037	7.94348350396715	1.17826582088828e-08	1.36908112049442e-07	9.61368572121169
LINC00526	-1.64403115882353	6.12357537037037	-10.4440492329329	3.60593984047119e-11	1.03821232239986e-09	15.4530878971828
CHST2	1.64390909411765	6.42513507407407	12.8808915314433	2.69943673467126e-13	1.89835301797457e-11	20.3765872665257
HBD	1.64297931764706	6.39013025925926	4.41789645963965	0.000135548345043049	0.000499423093549833	0.256685926682509
ZBP1	1.64281142352941	5.60602514814815	11.8728308273597	1.88241213678094e-12	8.96054815015322e-11	18.4259845817741
SPOCK2	1.64273967058823	6.77725037037037	14.8032225214224	8.87294857383241e-15	1.29770087728739e-12	23.7931975530954
EBPL	-1.64222080588236	9.74294322222222	-9.52824203575316	2.73317225906503e-10	5.52741640327751e-09	13.4105116684556
MCEE	-1.64133964705883	7.10535692592593	-12.2104218824954	9.70188514588498e-13	5.38733569720461e-11	19.0922223695937
MKI67	1.64088193529411	6.34100718518519	6.94840524698181	1.47668477489547e-07	1.21549464974369e-06	7.06680899881332
H2AFX	1.63951368823529	6.2408862962963	8.21574968777935	6.0287143680303e-09	7.74522864990169e-08	10.2894454052085
MIS18BP1	1.63879321764706	6.33151966666667	10.3263848141099	4.64983078736811e-11	1.28734615612415e-09	15.1967938853703
GCGR	-1.63862875882353	5.36424348148148	-11.2053110212762	7.25443489451143e-12	2.68653687111787e-10	17.0685626618504
COL16A1	1.63747443529412	6.57802622222222	7.82737776287457	1.57257009867896e-08	1.75047362134262e-07	9.32264862494409
RBP7	1.63698156470588	6.6770532962963	7.85023304087504	1.48549926044212e-08	1.67309327977139e-07	9.3800727046732
CDHR5	-1.63666054705882	6.14189192592593	-5.44232982443018	8.25664007556854e-06	4.17339761195091e-05	3.03292655545341
MAP2	1.63521089411764	6.89978062962963	6.17728156142285	1.13145741132807e-06	7.2819531035824e-06	5.02123700940249
ORMDL3	-1.63465619411765	8.26009492592593	-10.1778692715977	6.42525003960826e-11	1.69517413790083e-09	14.8707369789428
PKM	1.6335731117647	6.55283933333333	11.2296562761561	6.89979433360794e-12	2.57409517625155e-10	17.119024937742
PRDX3	-1.63334764117648	10.0781816296296	-6.38586956232835	6.48502192364844e-07	4.50378473460878e-06	5.57967883048952
SERPINB6	1.6330975	8.91909207407407	11.1509199582841	8.11608371588289e-12	2.95147599347143e-10	16.9555568609507
FBLIM1	1.6322645117647	8.553794	13.1038601421064	1.78281313695442e-13	1.37864051889468e-11	20.7926142527218
PTGIS	1.63182938823529	8.71585133333333	6.27030259069008	8.8232565209078e-07	5.90842025087864e-06	5.27068858867628
SMURF2	1.6297441117647	7.38671848148148	10.1763550076935	6.44656465472818e-11	1.69636263919659e-09	14.8673977159631
GBAP1	1.62901627058823	7.63077411111111	11.4589398628778	4.31845393535247e-12	1.74318711554438e-10	17.5906989729442
C11orf54	-1.62889732941177	8.62352677777778	-8.52725350416202	2.83415061981809e-09	4.06695755170535e-08	11.0508219329168
DHRS4-AS1	-1.62888230588236	6.46063503703704	-11.4176513908203	4.69652064496055e-12	1.86227654572178e-10	17.5062374933774
MFSD9	-1.62844016470589	6.35908022222222	-20.2592397348389	2.80300176348659e-18	2.97752550486578e-15	31.7493095520176
CSF2RB	1.62839748235294	7.6372247037037	5.92366530969949	2.23717459154207e-06	1.32258039780591e-05	4.33814143384625
SEPSECS	-1.62702798235294	7.02858707407407	-9.68236070932302	1.92908523208058e-10	4.12881518972241e-09	13.7619805997322
NUDT13	-1.62698555294118	5.27498588888889	-9.86960893945685	1.26855828780741e-10	2.94290941641575e-09	14.1847691124208
IDI1	-1.62482598235295	9.21797651851852	-9.37635971705132	3.86459748121293e-10	7.40030085040992e-09	13.0610549928633
MEGF9	-1.62420109411765	7.03773566666667	-7.50187940454282	3.56476191618578e-08	3.53030371709409e-07	8.49784215641455
TMEM192	-1.62359086470589	6.56194918518518	-10.4906698684767	3.26195031878354e-11	9.51386463641736e-10	15.5541414904615
PCYOX1L	1.62153201176471	5.899722	13.2323550086629	1.40698563151038e-13	1.14044943778209e-11	21.0299162243689
NBDY	1.62067068823529	8.09584218518519	13.4908589457357	8.78316575848072e-14	7.8786948668185e-12	21.5019730234889
ATG16L2	1.6191508	6.76112851851852	10.5105087252845	3.1259693702478e-11	9.15695788094505e-10	15.5970587686566
DTNA	1.6184199117647	6.48895462962963	7.45993487232156	3.96505204840186e-08	3.86602152139589e-07	8.39062295161959
EPB41L5	-1.61833431176471	7.03345066666667	-10.3737793108408	4.19633629607684e-11	1.1730561698576e-09	15.3002428934633
SHCBP1	1.61720616470588	5.02858451851852	6.98769838945112	1.33337690157874e-07	1.11021229391765e-06	7.16952046644779
LRP6	-1.61606955882353	8.16005622222222	-7.96819192049411	1.10830956504589e-08	1.29675431601862e-07	9.67540190690978
ECT2	1.61464207058823	6.84308388888889	5.60213084489385	5.34441524397912e-06	2.83485763125442e-05	3.46716549573729
ACVRL1	1.61427368235294	6.78696474074074	8.82811948351553	1.38383712017268e-09	2.20094441264344e-08	11.7740771218019
SPARC	1.61303632941177	11.0550326666667	8.87083553326882	1.25113180057431e-09	2.02336483421404e-08	11.8757897210385
LOXL4	1.61293185294117	7.08025018518518	10.2336559013211	5.68839481080997e-11	1.53026936124413e-09	14.9935496220753
TPM1	1.61247324117646	11.0465536296296	15.0271047797505	6.09663668809413e-15	9.4652629442926e-13	24.1673302136718
CNTN3	-1.61208821176471	5.4824912962963	-6.80780143858377	2.13081687905866e-07	1.6833088052893e-06	6.69796191973435
MARC1	-1.61049772941177	7.22241911111111	-8.55858975231742	2.62877815296009e-09	3.81702370224414e-08	11.1267097636117
PLXDC2	1.60979672941176	6.89061051851852	8.2313282076684	5.80363212259005e-09	7.47535418066033e-08	10.3278227340924
KIF21A	-1.60853682941177	7.92914585185185	-8.40592215466917	3.7970325126842e-09	5.21143413649408e-08	10.7557726754121
PLBD1	1.60852235882353	7.68244703703704	7.6737348566883	2.31023111508321e-08	2.42977564334155e-07	8.93493526890356
DERL3	1.60771796470588	6.84240566666667	12.418414030672	6.48998241671522e-13	3.9335530065034e-11	19.4961066844838
CENPK	1.60747414117647	4.35556814814815	6.00111986262609	1.81572555099738e-06	1.0975378495292e-05	4.5471850783206
ADGRE1	1.60698808235294	7.01201311111111	6.30258026627714	8.09521336504834e-07	5.4667092996012e-06	5.35709488581356
BBOX1	-1.60692063529412	6.58682355555556	-2.70584858543857	0.011461860514903	0.0246599222654607	-4.02136472001986
RIPOR3	1.6065067	6.41208051851852	4.11856744494616	0.000304957660549287	0.00101987745863567	-0.54005497901804
COL4A4	1.6061863117647	6.46401559259259	5.62758252901462	4.9872864553145e-06	2.66221641173268e-05	3.53626183902342
GNB4	1.60606023529411	9.36391911111111	7.77708088659379	1.78299901844224e-08	1.94945727241296e-07	9.19604780966497
ZNF684	-1.60543477647059	5.0038212962963	-12.6998925324669	3.79482187201103e-13	2.51943716588153e-11	20.0348469872799
PXDC1	-1.60514902941176	9.32948711111111	-8.28308410208375	5.11562883975510e-09	6.6957676311788e-08	10.4550962575861
LBH	1.60508172941176	8.34147181481482	6.0042832058187	1.80033006023893e-06	1.09084543998206e-05	4.55571519058345
GIMAP8	1.60478590588235	8.30780355555556	8.25074145690252	5.53511505689433e-09	7.1888820587708e-08	10.3756028212005
LGMN	1.60339350588235	9.77584925925926	8.99322485854919	9.38511194665317e-10	1.57325344202077e-08	12.1658708537091
VOPP1	1.60318136470588	9.65234488888889	11.0254303046765	1.05291492896991e-11	3.65525834507997e-10	16.6934288566564
PLEKHO1	1.60299023529411	5.88000614814815	11.4008193821058	4.86026428193679e-12	1.92327779230622e-10	17.4717454711065
ARHGAP18	1.60273732941176	7.70210711111111	9.38036383722323	3.82931777998193e-10	7.34668448226001e-09	13.0703072261167
RNF128	-1.60150984705882	9.29248714814815	-5.70970078262339	3.99082329733394e-06	2.19174929551268e-05	3.75904205290987
IL1RL1	1.60141189999999	7.04043648148148	5.4255694113538	8.64261120970775e-06	4.3423903919724e-05	2.98734976897833
DMBT1	1.60085149411765	6.89205033333333	7.06816408815185	1.08243289782905e-07	9.2492562137526e-07	7.37934291351608
SMARCD3	1.6007455117647	5.9072487037037	8.39740698202575	3.87605925531678e-09	5.30376297966499e-08	10.7349932662712
IFITM10	1.60060471764706	5.98481155555556	7.54395127336913	3.20454763603352e-08	3.23048957466982e-07	8.60517610108047
TNFAIP8	1.60020862352941	8.02261896296296	6.3841934105514	6.51398872425294e-07	4.51793245435042e-06	5.57520496584952
LOXL1	1.59943834705882	5.31281507407407	8.25767789697228	5.44228071170022e-09	7.08655171640294e-08	10.3926630057331
ALDOA	1.59902707058823	10.4547452222222	12.8056455096388	3.10873749775241e-13	2.11258077162077e-11	20.2349579909914
CENPM	1.59880298823529	5.75056533333333	7.77707297215491	1.78303429860493e-08	1.94945727241296e-07	9.19602786369899
CLIC2	1.59849163529411	5.8907092962963	7.53521656659148	3.27615093711574e-08	3.28804347905554e-07	8.58290951268297
JADE3	-1.59651257058824	6.81307148148148	-9.16403916598931	6.30386989081915e-10	1.12893527955992e-08	12.5673907985789
CCNA2	1.59611424117647	5.41731751851852	6.53181275290582	4.40384915722976e-07	3.18919582132645e-06	5.96831108692307
SCLY	-1.59606012941177	6.39123885185185	-8.43063277568469	3.57689856642329e-09	4.95487603061917e-08	10.8160197576416
ENPEP	-1.59604799411765	8.32097759259259	-9.10260449727359	7.27068362605822e-10	1.26722113665573e-08	12.4234288916898
WDR54	1.59552235882353	7.28798585185185	14.8622336722073	8.03384777669711e-15	1.19225845350793e-12	23.8922678769825
PRKAB2	-1.59512751176471	7.43189555555556	-10.5446728086359	2.90528630219052e-11	8.64858310281877e-10	15.6708471416092
ZBED6CL	-1.59479023529412	6.93065281481481	-10.6871887756096	2.14403516946007e-11	6.64716771508643e-10	15.9770431589559
GAB3	1.59437732941177	6.29667340740741	12.0234106564959	1.39839841887015e-12	7.19996818572866e-11	18.7248052596392
TRIM16	1.59353112352941	5.38669511111111	4.51533870990953	0.000103960092009264	0.000394551812151744	0.518299601238111
ECHS1	-1.59316587058824	11.044948962963	-5.70711617926762	4.01889501761874e-06	2.20416734077715e-05	3.7520341175079
PIK3IP1	1.59223504117647	7.29837225925926	13.3957695714954	1.04372626356442e-13	9.12878632401153e-12	21.3291529733055
SOX4	1.59207570588235	8.13696003703704	5.82791967367502	2.89745526907805e-06	1.6589883601646e-05	4.07927639314478
CSNK1E	1.59052480588235	6.85263544444444	11.5624359423102	3.50224696986389e-12	1.4849968611925e-10	17.8015031263581
WWC1	-1.59003714117648	7.0516837037037	-6.18801132601422	1.09941814864448e-06	7.11431756783956e-06	5.05004288787212
OSBP	-1.58817563529412	8.85657096296296	-12.5808258333327	4.75687137480277e-13	3.0286414813137e-11	19.8080479705487
IL16	1.58763019411764	6.65246611111111	14.2207509861351	2.40579772238535e-14	2.93409424818864e-12	22.797418204896
CMTM3	1.58757274705882	7.53740574074074	9.58588791154295	2.39834856472988e-10	4.96470452122495e-09	13.5423426016746
SGO2	1.5871643	4.99435737037037	6.99381546261869	1.31237456055003e-07	1.09453122956947e-06	7.18549568313026
H1F0	-1.58481722941177	8.37289681481482	-7.59173385461891	2.84013549233801e-08	2.90534488808201e-07	8.72682137559802
IL12RB1	1.58425476470588	6.81025374074074	10.425039408192	3.75670019588435e-11	1.0739586409849e-09	15.4118023086622
MAP2K1	-1.58334292941177	8.32744977777778	-10.3340692914244	4.57301676599605e-11	1.27131125878923e-09	15.2135867281575
PPM1M	1.58284233529412	6.06427233333333	13.0588129112507	1.93787227412969e-13	1.47037880108119e-11	20.7089995640983
MYO5A	1.58259096470588	6.09258196296296	7.62838095795755	2.58948410398167e-08	2.68845461268838e-07	8.81993079131773
SCD	-1.58240889411765	9.55254807407407	-6.41537748417915	5.99591965617612e-07	4.19319634167022e-06	5.65840130244747
GOLT1A	-1.58159667058824	6.89965607407407	-3.08818621838172	0.00450742668420609	0.0109815311941278	-3.14353898395728
LNX1	-1.58126585294118	6.00308066666667	-8.35541101370221	4.29113459852823e-09	5.78930278088872e-08	10.632372605736
NGEF	-1.58100981764706	6.83518007407407	-6.84711688610423	1.92273313027262e-07	1.53385465487321e-06	6.80130178089993
RUBCN	1.58093514117647	7.70896140740741	12.0501440660618	1.32687472922815e-12	6.90214243814734e-11	18.7775779402041
LINC01831	-1.58026287058824	4.79588907407407	-9.21828166452902	5.55998107824307e-10	1.02015543729254e-08	12.6940808308026
BMP2	1.57986603529411	7.53097466666667	7.5586826201926	3.08738038787039e-08	3.13286065200543e-07	8.64270861227824
RASSF2	1.57981452352941	7.28882133333333	7.97024123195499	1.10270131680287e-08	1.29176084589266e-07	9.6805171625598
SLC25A33	-1.57906102941176	8.62930688888889	-3.65403568091976	0.00105227885154883	0.00303488769088455	-1.74715069020324
PTPN22	1.57889600588235	5.16292440740741	8.64779084830383	2.12357217831051e-09	3.17717251852047e-08	11.3420211676358
CERS4	-1.57859489411765	5.47153148148148	-11.4971827813996	3.99619163819796e-12	1.6460231802806e-10	17.6687449863974
KCNJ3	-1.57819711764706	3.40125633333333	-6.9496964783207	1.4717352223758e-07	1.21315294966541e-06	7.07018683394009
HMGB2	1.57774775882352	10.054290037037	7.25752260257419	6.64655684010447e-08	6.03723927559985e-07	7.87031524312946
IRF6	-1.57694120588236	7.96659959259259	-13.2976112499894	1.24840243643983e-13	1.04549818982013e-11	21.1497515146987
PCCB	-1.57678642352943	8.71207814814815	-6.25696869298026	9.14304702213296e-07	6.08421094783084e-06	5.23497092044589
ADI1	-1.57647383529412	10.873432962963	-8.5880764734829	2.4494269134473e-09	3.60387734490642e-08	11.1980003244271
MYOF	1.57520722352941	7.90468374074074	7.85102244163038	1.48258138991769e-08	1.67073926257447e-07	9.38205491322961
MAN1A1	-1.57486087647059	10.4842106296296	-10.5753057811555	2.72102899564391e-11	8.14814958740074e-10	15.7368815355287
MINPP1	-1.57433974705883	7.33575614814815	-7.76253713843152	1.84904788430899e-08	2.00533763831318e-07	9.15938154812753
TNFRSF19	1.5735505117647	4.66939192592593	3.89470393626437	0.00055600026767673	0.00173362481114158	-1.12709207766599
KIF26B	1.57313378235294	5.82836474074074	8.4193813652707	3.67546616834593e-09	5.07053545288626e-08	10.7885975605592
TLN2	-1.57214096470589	6.54435866666667	-7.94663181459392	1.16910714899896e-08	1.36000516358766e-07	9.62155380423741
ARL4D	-1.57112664705883	6.34860911111111	-16.8225699156894	3.49767562833403e-16	9.4124782942221e-14	27.0065851574601
SPA17	1.57025611764705	4.97472877777778	14.4965189835476	1.49447795313712e-14	2.01086990187777e-12	23.2729574020689
STARD5	-1.56989877647059	6.91739681481481	-10.586738503583	2.65537586670506e-11	7.9897343727519e-10	15.7614958120709
GCSH	-1.56975056470589	9.44547533333333	-4.32097604072016	0.000176381573146634	0.00063118959057066	-0.00253370495347838
FPR1	1.56952692352941	8.17301455555556	6.70983373308395	2.75464543481616e-07	2.10196630665008e-06	6.43978812530238
APOE	-1.5694753764706	11.022928	-7.16331011311657	8.4673583428607e-08	7.42383550972883e-07	7.62653783917548
CCDC9B	1.56941369411765	6.13790396296296	7.77188372996608	1.80632039266109e-08	1.96745625931348e-07	9.18294826397725
HIPK2	-1.56928260000001	10.6558747777778	-10.5987925407532	2.58791510866444e-11	7.85441964483825e-10	15.7874296254424
LTB	1.5692230117647	7.1344037037037	7.10194357951178	9.91936249909821e-08	8.54470735464359e-07	7.46721780057271
KIRREL1	1.56919659411764	6.09778137037037	7.93237361781694	1.21117478023059e-08	1.40006532585304e-07	9.58591049715195
IGF2BP3	1.56917039411765	5.00539607407407	9.76969824787026	1.58561401245261e-10	3.52062129959637e-09	13.959757067314
RHOH	1.56881593529412	5.8696362962963	7.37672933101848	4.9001571932443e-08	4.63231253542153e-07	8.1773169203064
GK	-1.56873771176471	7.24075455555556	-3.38350735067886	0.00212894081582763	0.00565373848498014	-2.42703105325435
HMGA1	1.56855346470588	7.01201103703704	14.1385181747527	2.77659237446285e-14	3.29646846434022e-12	22.6541640125779
MICALL2	1.56727622941176	7.90984785185185	8.85008370898202	1.31389184348741e-09	2.10797130978588e-08	11.8264071611559
HLA-F	1.56698958823529	10.4003580740741	9.22550911226299	5.46788954667774e-10	1.00508574426773e-08	12.7109318133075
AIFM1	-1.5668620764706	8.64432611111111	-6.37229760458675	6.72337154719653e-07	4.63765577365234e-06	5.54344692563086
LINC01503	1.56618077647059	7.30000722222222	7.39351927995041	4.69487141598282e-08	4.47387109484331e-07	8.22042510400617
SLC16A6	1.5661533117647	6.47569562962963	6.66342368336819	3.11207785520844e-07	2.34282235552675e-06	6.31715905549709
PTP4A1	-1.56380785882353	10.653029037037	-8.53818107196258	2.76073182675273e-09	3.98163717365605e-08	11.0773002073067
PLSCR4	-1.56333235882354	9.07326992592593	-9.01110267174384	9.0006136893265e-10	1.52016222670859e-08	12.2080770194286
GFPT1	-1.56318220588236	8.47629866666667	-7.00740423308695	1.26691432951842e-07	1.06115335526352e-06	7.22096958229524
SERPINA4	-1.5631144	7.80576925925926	-6.72106928063338	2.67456593327076e-07	2.04705211343207e-06	6.46944471909183
TUBE1	-1.56284712352942	6.92108944444444	-9.14213066749025	6.63255952218103e-10	1.17267435353488e-08	12.5161096018758
GPX8	1.56258534705882	5.85421433333333	7.0232832020723	1.21581613625335e-07	1.02501324469512e-06	7.26239714250539
TMEM33	-1.56208845294118	8.59608392592593	-11.9862378100753	1.5045054125612e-12	7.58718895272916e-11	18.6512853720649
SLC7A8	1.56204253529412	7.75780396296296	10.1703300307801	6.53209309262478e-11	1.70849623739087e-09	14.8541084412894
PMAIP1	1.56178154705882	5.31803203703704	7.66562984857139	2.35778098512614e-08	2.47205681157407e-07	8.91440173105952
CENPE	1.56170608235294	4.38443022222222	7.56361483853113	3.04913503801215e-08	3.10184941896165e-07	8.65526907939821
COL6A1	1.56160005882353	9.21832366666667	7.22102861642455	7.2991731356499e-08	6.55334570270561e-07	7.77600464171434
ANKRD46	-1.5608021882353	7.8818332962963	-11.7742181253409	2.29010802890573e-12	1.03867978308774e-10	18.2288359246684
ACOT4	-1.56077762352942	5.25457796296296	-8.25290633569543	5.50596879038035e-09	7.16485932277541e-08	10.3809280139655
CDC42EP5	1.56070162352941	4.82852418518519	4.53170713977423	9.94235753936278e-05	0.000378616230598036	0.562333938060432
PRICKLE1	1.55977995882353	7.11250477777778	6.17753229732161	1.13069803242445e-06	7.27994461503571e-06	5.02191024614509
MRAS	1.55881079999999	7.72547766666667	10.9064391690715	1.35004795889083e-11	4.46688818922845e-10	16.4430553626915
CYBB	1.55862035882353	7.69091025925926	6.48679933824832	4.96108828428866e-07	3.54065222212864e-06	5.84864015773115
S100A10	1.55859914705883	10.0650667037037	17.7967541742397	8.22526876210738e-17	2.81373897331548e-14	28.4365186650578
MLLT11	1.55817214705882	7.39751185185185	6.01429105247853	1.7524868708575e-06	1.06762579277141e-05	4.58269784310034
HYAL1	-1.55789250000001	8.34291922222222	-6.00221442022466	1.81038351590148e-06	1.09562130439099e-05	4.55013667581798
IKZF3	1.55696926470588	6.48375248148148	15.5676797094882	2.50804499612422e-15	4.64402496851149e-13	25.051692410616
TMED5	-1.55682604117647	10.3433382962963	-8.88082422533856	1.22202539990511e-09	1.9874406644871e-08	11.8995391281798
MTHFD1	-1.5556309	9.30761859259259	-5.75696992035944	3.51091031450663e-06	1.96290035672264e-05	3.8871599015259
CCL2	1.55522782352941	7.41892851851852	4.01884905652197	0.000398792343457006	0.00129236125048053	-0.802625550463263
ARHGEF6	1.55500820588235	8.49870574074074	9.70832167037375	1.81967847736389e-10	3.93639557434463e-09	13.8208748302754
AGMAT	-1.5535099	8.24778203703704	-2.43555723824698	0.0214816382811823	0.0423547840860231	-4.60071693587458
MAGT1	-1.55307057058824	10.4247298518519	-11.32637228583	5.6580072013065e-12	2.19185334633338e-10	17.31877292886
ADK	-1.55300214705883	8.44462533333333	-7.9118140183655	1.27457191265637e-08	1.4632926571754e-07	9.5344694456765
MRVI1	1.55177315882353	7.48574925925926	6.50450420171712	4.73384665482645e-07	3.39287027820888e-06	5.89573085499922
E2F3	1.55083412352941	8.08568681481482	8.1646137524442	6.83224736281332e-09	8.60232367583663e-08	10.1632526153447
GGT5	1.5503659	6.76297640740741	8.029782904599	9.51805519812529e-09	1.13872500334181e-07	9.82890530744466
PLEK	1.55018477058823	7.79630796296296	6.82124368132155	2.05721428681809e-07	1.63082309312056e-06	6.73331208521617
GOLM1	1.55009762941176	7.6805312962963	5.89890478711843	2.3917677272941e-06	1.4016564471538e-05	4.27124326713486
SLC28A1	-1.549834	5.71693059259259	-6.11991494154773	1.31949948328152e-06	8.33014015360365e-06	4.86708959532653
NR1H4	-1.5497605	8.80174337037037	-9.84387508673965	1.34342046958284e-10	3.07069709372485e-09	14.1269390582891
ALDH7A1	-1.54941929411765	8.4133957037037	-10.276559343098	5.18110720108139e-11	1.41120494790048e-09	15.0877247156515
CLDN2	1.54814434705882	8.90837785185185	4.2149363733338	0.000235084057652121	0.000812031753481561	-0.284838815982814
GPRC5B	1.54808125294118	6.53943592592593	5.56001496456201	5.99286022941694e-06	3.13684521011962e-05	3.35278498219249
EMILIN1	1.54539557647059	6.79346344444444	6.7692968975815	2.35680459120794e-07	1.83586982108645e-06	6.5966036638522
WWC3	1.54498197058823	7.37344292592593	12.9370431969854	2.43046091684119e-13	1.73335663196487e-11	20.4818703021707
PTPN6	1.54363360588235	7.35780055555556	10.2733312992385	5.21760649079677e-11	1.41732102023891e-09	15.0806473310863
TRIB3	-1.54327792352942	7.55069359259259	-4.28440246015011	0.00019477422830953	0.000687620823853639	-0.100065219075947
SFXN1	-1.54197210588236	7.74716107407407	-5.91170221369535	2.31056470780322e-06	1.36078574547979e-05	4.30582362379317
ENTPD1	1.541754	7.451469	9.6437239222769	2.10455063575311e-10	4.44706567879544e-09	13.6741650422585
PLD3	1.54113989411764	8.06942174074074	10.5659010546416	2.77628515839786e-11	8.28901824732899e-10	15.7166209088892
GCDH	-1.54079572941177	7.09971755555556	-7.65755684946024	2.40613570867643e-08	2.51361475197808e-07	8.89394129867789
AAK1	1.54054168235294	8.38645888888889	9.58462917428842	2.40519099958566e-10	4.97376741236039e-09	13.5394686955773
MAFB	1.54040302352941	10.3698911851852	8.63327789014473	2.19844733001174e-09	3.28189811106709e-08	11.3070617441595
TIGD2	-1.53996720588236	7.63542151851852	-13.6214762649298	6.93993069417689e-14	6.57599160566067e-12	21.7378165170736
GOT1	-1.53911597647059	9.41817277777778	-3.57032087182652	0.00131071376122886	0.00367641262145682	-1.95965494744877
ZBTB4	1.53859434705882	8.21993388888889	7.86103761189937	1.44606605040172e-08	1.63690135138856e-07	9.40719652354784
TGIF2	1.53828061764705	6.38683755555556	8.8267443803937	1.38834093987912e-09	2.20489724290919e-08	11.7707987889747
TRMT11	-1.53683074705883	7.97968192592593	-10.0733695148771	8.08063771731337e-11	2.04631757902805e-09	14.639590704129
LPIN2	-1.53554540588236	8.51024481481481	-12.0675600869763	1.28231429440749e-12	6.7398305739652e-11	18.8119127390213
SLC22A15	1.53536942352941	5.42512848148148	8.24188467118516	5.65600769828163e-09	7.3242072741025e-08	10.3538104707711
PLAT	1.53493143529412	6.34645311111111	4.94836841225905	3.18417034972738e-05	0.000138444873262705	1.68953348895582
GMIP	1.53479738823529	5.64305111111111	12.7101253712196	3.72210471947019e-13	2.48752448851215e-11	20.0542644864988
ALKAL2	1.53425213529412	5.4019877037037	4.17384941466729	0.000262696834498449	0.000895609832885507	-0.393816224982488
ETFRF1	-1.53424324705883	9.29377659259259	-10.9485717897351	1.23605729651123e-11	4.15097244850021e-10	16.5319114726953
NAGS	-1.53250163529412	6.22944696296296	-4.42081079517578	0.00013447804171695	0.000496010657158844	0.26449654011594
SYTL1	1.53231813529411	5.909649	13.5274680353197	8.22064109473238e-14	7.44023314865397e-12	21.5682545751227
CRYZ	-1.53040157058824	9.79168892592593	-5.81150476159731	3.0290058944362e-06	1.72521255085632e-05	4.03484925353566
MICU3	-1.53008298235294	6.61789251851852	-11.2714949456215	6.33139235991129e-12	2.39300546816647e-10	17.2055760478642
S100A8	1.52983718823529	10.4016382222222	3.12547456311518	0.00410531499362828	0.0101070471476457	-3.05474941147048
TCF4	1.52939071764706	9.42798411111111	5.78720974522675	3.23485489851138e-06	1.82473662427767e-05	3.96907110491374
PFDN5	1.52905309411764	9.53694633333333	12.5603057251565	4.94652228839468e-13	3.12964449362601e-11	19.768800164654
CASP1	1.52822966470588	7.59428377777778	7.22771956855582	7.1748138685705e-08	6.46469947809636e-07	7.79330720404383
TTC38	-1.52807977058824	9.15711	-9.44958533215717	3.26897572843176e-10	6.42488281918961e-09	13.2299184374915
EXOC3L4	-1.52763351176471	6.03558277777778	-7.23273806874286	7.08295637661178e-08	6.39335011400517e-07	7.80628154696594
C1R	-1.52543352941177	10.4740408518519	-8.37604835378846	4.08176611968823e-09	5.53644392430562e-08	10.6828304819156
CD163L1	1.52537216470588	6.54880611111111	8.34734359356287	4.37593594779215e-09	5.89582878733572e-08	10.6126328060442
FAP	1.52354117647058	5.34707166666667	7.31950171002112	5.67116235257536e-08	5.25050778724902e-07	8.03013880278128
VGLL3	1.52303357647059	6.02729966666667	5.12395399315661	1.96966062740202e-05	9.01034914842587e-05	2.16681462024393
CHPT1	-1.52245112352942	9.15803196296296	-9.16604793361313	6.27458028683981e-10	1.12568759048256e-08	12.572089516262
ECM1	1.52219322941176	7.35782625925926	7.64503987583118	2.48311681285208e-08	2.58867492943148e-07	8.86220219405762
NT5E	-1.52162554705883	7.54830237037037	-6.7464111559621	2.50251242260089e-07	1.93304605007068e-06	6.53629049508829
IRAK3	1.52156514705882	5.99128	8.74443547735765	1.68717662506569e-09	2.60737257455597e-08	11.5741117994048
NBEAL2	1.52136864117647	6.14602607407407	8.91900073731848	1.11702166833213e-09	1.8329144985323e-08	11.9901864198936
TMEM243	1.52012377058823	6.71291066666667	9.68616322118166	1.91264789688666e-10	4.10602117141832e-09	13.7706124401112
SLFN5	1.51956509411764	9.15397740740741	11.1527591237689	8.085294163322e-12	2.94558649996982e-10	16.9593840063332
KIF16B	-1.51934700000001	6.16097011111111	-5.71775007143292	3.90465897480533e-06	2.15139018603502e-05	3.78086530738898
MFSD10	1.51897033529411	6.30505662962963	7.12987394600117	9.22944594698083e-08	8.02576077328367e-07	7.53978226895187
KDELR2	-1.51867086470589	10.2026509259259	-9.50909457136594	2.85469769241323e-10	5.73868162609325e-09	13.3666254625042
NR2F6	-1.51848231176471	8.07796844444444	-8.5654292197888	2.58601511700098e-09	3.77940210763438e-08	11.1432558789475
ACTRT3	-1.51800627647059	4.88690837037037	-9.45137848691305	3.25563283073731e-10	6.41057926075817e-09	13.2340446276928
ACE	1.5179183	5.70918603703704	6.58516809140772	3.82483381276635e-07	2.8122630543921e-06	6.10992593009647
DEF6	1.51745287058823	6.51611788888889	12.2068540919782	9.76943400474105e-13	5.38733569720461e-11	19.0852508653627
MET	-1.51726984705883	9.10144414814815	-6.60832002933927	3.59821473338919e-07	2.661149430707e-06	6.17129500629903
LOC102723493	-1.51564920588236	5.77161585185185	-2.72339999820388	0.0109930463088481	0.023757645749168	-3.98248052439313
SFXN3	1.51514157647059	6.65177762962963	13.2122613010461	1.45988755037464e-13	1.17859641716846e-11	20.9929247241985
EHD3	1.51505354705882	7.7672387037037	5.48045743438072	7.44192877254394e-06	3.80446931145528e-05	3.13658814113523
TSPAN6	-1.51416350588235	9.02302259259259	-7.27838838364109	6.30043186080745e-08	5.76174065458436e-07	7.92417024441472
PRKAA1	-1.51373958235295	7.60405540740741	-10.9945218248726	1.12295830906165e-11	3.86110179757942e-10	16.6285640444255
OSBPL10	1.5136721117647	6.60179911111111	7.03335166928368	1.18450673811223e-07	1.00238572307418e-06	7.28865135313028
AQP3	-1.51344434705883	10.7799792962963	-4.78067954387413	5.03739407928792e-05	0.000207427218421991	1.23467414812689
ZG16B	1.51310247058823	5.22848714814815	7.28116513836084	6.25577509588997e-08	5.72556331732038e-07	7.93133335919155
CCDC85B	1.51288548823529	6.47421362962963	7.36161456546633	5.09277684138718e-08	4.78526606097381e-07	8.13848165846684
MMAA	-1.51174525882353	7.72346659259259	-6.96393241750327	1.41827114258625e-07	1.17411675434037e-06	7.10741615635706
CDC14B	-1.51102064705883	7.87218262962963	-8.12250238414739	7.57571726572696e-09	9.4088697740973e-08	10.0590773497319
TMEM41B	-1.51069917647059	9.36660403703704	-15.1632331847088	4.86323749994027e-15	7.79005733819797e-13	24.3925380963246
SELL	1.51053625294117	7.26530748148148	5.06650011757567	2.30482295946082e-05	0.000103684538712555	2.0105668487799
BICD1	1.50937694705882	6.30205714814815	12.3213859380098	7.82426002128732e-13	4.59622508657381e-11	19.3083136168466
LAMA2	1.50900012941176	7.46716559259259	5.67233052855418	4.41666135373081e-06	2.39434531566879e-05	3.65769041292645
CDC42EP3	1.50865862352941	7.30596737037037	7.79006810577765	1.72605480898198e-08	1.89969252214732e-07	9.22876771452892
ZNF83	1.50839747058823	6.12440274074074	7.20393190228676	7.62699854342955e-08	6.82036825884088e-07	7.7317702350889
FGL2	1.50743712352941	9.07208277777778	6.69461056753647	2.86704572652115e-07	2.17785411736456e-06	6.39958669548389
C16orf70	-1.50696687647059	7.8678127037037	-11.8336300446496	2.03471027366995e-12	9.46234042706927e-11	18.3477520277211
BEX1	1.50655339411764	7.79011655555556	7.15145774298959	8.72988859965389e-08	7.6308073454662e-07	7.59579911562524
ABCG1	1.50651462941176	7.64565514814815	6.33460655911772	7.43292345287185e-07	5.06788810079293e-06	5.4427480954512
TJP2	-1.50638907647059	9.4729057037037	-9.2658634072239	4.9816633010146e-10	9.29250558265967e-09	12.8048909344217
EOMES	1.50493901176471	6.48417759259259	7.20008339392775	7.70283664185532e-08	6.87904212135248e-07	7.72180843932358
ITIH5	1.50380135882353	5.28845359259259	6.53108980574076	4.41227728475682e-07	3.19415324383956e-06	5.96639049979281
RNFT1	-1.50373132941177	6.273185	-9.17423850230442	6.15659043426311e-10	1.1084608807737e-08	12.591242545375
ITGBL1	1.50371317058824	7.18925966666667	4.36886055030144	0.000154877230586193	0.000563324408888293	0.125403705689139
HENMT1	1.50284050588235	6.52688411111111	10.4204825615568	3.79379131900647e-11	1.08302814980916e-09	15.4018988071829
SLC25A13	-1.50263295294118	9.22413137037037	-4.78146163898069	5.02663300003598e-05	0.000207045987428013	1.23679252688821
MAP4K1	1.50241512352941	6.43070777777778	10.7513004788769	1.87165586076104e-11	5.96771409758925e-10	16.1139420086062
FRK	-1.50215171764706	6.96951337037037	-7.78225762634638	1.76007460435074e-08	1.93354677361787e-07	9.20909256116377
NEURL2	1.50104474705882	6.34029914814815	7.83458160064747	1.54457770093398e-08	1.72710314337676e-07	9.34075537670794
F2RL1	1.50028608823529	8.08806007407407	3.05217231981691	0.0049312855500858	0.0118882150331321	-3.22879707484713
ATG2B	-1.50002156470589	8.93912077777778	-12.1106717150297	1.17851269348846e-12	6.2430240663196e-11	18.896752606539
MPP1	1.49976198823529	8.27221018518519	10.6053211530182	2.55211507206977e-11	7.75743049692532e-10	15.8014679255529
ME1	1.49967518235294	8.40863562962963	7.01965441747335	1.22730562833462e-07	1.0321128956949e-06	7.25293217488371
IDH2	-1.49892054705883	9.56163611111111	-11.1208400782044	8.63711880908986e-12	3.10183218725731e-10	16.8929035495866
PDE4A	1.49886631176471	5.95027074074074	11.385643129968	5.01293251619913e-12	1.97224204628552e-10	17.4406167030682
LILRA3	1.4985665	7.11039337037037	6.85558070315359	1.88070778971514e-07	1.50449168925171e-06	6.82352832138414
PTGDS	1.49808732941176	8.78074437037037	4.39972579773057	0.000142414732850655	0.000521928219054975	0.208007683195247
ITGB1-DT	1.49763093529411	5.28507111111111	7.7713151552359	1.80889059369039e-08	1.96919303411289e-07	9.18151495570343
TLCD2	-1.49751701176471	6.94957151851852	-7.17592773867998	8.19669681962232e-08	7.23366558419052e-07	7.65924405113603
MT1H	-1.49620027058824	11.1567727777778	-4.9938449050183	2.81164355863509e-05	0.00012379450685849	1.81307517312578
DEFA4	1.49584161764705	5.7601547037037	3.20576800138018	0.00335271270978422	0.0084510803823623	-2.8618414632814
CCN1	1.4957893117647	9.96412837037037	3.06619541517035	0.00476191305245908	0.0115363931266092	-3.19565807600827
VAMP5	1.4957475117647	7.11145185185185	9.90749733427825	1.16604397525845e-10	2.7525456786715e-09	14.2697544255628
GNPTAB	1.4953014117647	8.06748707407407	10.0503681542634	8.50041190887984e-11	2.14454766946152e-09	14.5885214467847
MARVELD1	1.49515178823529	6.17646566666667	10.2109532363389	5.97719049543475e-11	1.59784948038887e-09	14.9436192944645
LY9	1.49497300588235	6.321225	9.1534281427663	6.46092874898938e-10	1.14869556290614e-08	12.5425615792858
FAAH2	-1.49450313529412	5.92536544444444	-9.38935090418486	3.75133100274044e-10	7.21077272650574e-09	13.0910656729108
KANSL1-AS1	1.49309576470588	6.36422333333333	4.79382372877481	4.85955363622969e-05	0.000200943190002098	1.27028076778798
SMIM13	-1.49286302352942	8.37043040740741	-10.2692809427095	5.2637773655576e-11	1.42794110979905e-09	15.0717651365356
DENND1C	1.49259115294118	5.97281481481482	11.3828170493433	5.04190230067907e-12	1.97978043063435e-10	17.4348168742249
MCOLN1	1.49211825882353	6.54507566666667	9.00118610441268	9.21185344803268e-10	1.54677901948123e-08	12.184671121202
DOK2	1.4887206	7.01573	9.76135036707088	1.61554138757169e-10	3.57135507397146e-09	13.9408968532663
TCIRG1	1.48816664705882	8.94005781481481	8.78581018720484	1.52951306476047e-09	2.39303582837678e-08	11.6730940506221
TCAIM	-1.48787204117647	8.22183677777778	-13.8511792733083	4.60494821251194e-14	4.79080772026436e-12	22.1482793785984
RETREG1	-1.48568282941177	7.19247437037037	-6.94730648072189	1.48090989527017e-07	1.21768431254198e-06	7.06393451078885
AIG1	-1.48521846470589	9.43915814814815	-8.03395628960098	9.42054735618954e-09	1.13175540053556e-07	9.83928918003454
ACVR1C	-1.48492344117647	4.4422187037037	-11.0267946687495	1.04992861149433e-11	3.65357054582587e-10	16.6962893668307
STK4	1.48451430588235	8.34019859259259	12.6318138860642	4.31736143542259e-13	2.81088083390755e-11	19.9053650701328
TPD52L1	-1.48317975294118	9.22765248148148	-4.42818224852791	0.000131808107676673	0.000487767333560377	0.284256496392871
EFEMP2	1.48298022352941	7.77700188888889	9.43167988117434	3.40532553716074e-10	6.65340612938192e-09	13.1886931205194
SHMT1	-1.48259435882353	4.14685796296296	-13.1949368770304	1.50714250786079e-13	1.20231846783219e-11	20.9609965403117
P3H2	1.4818753	7.5279352962963	9.15312780409895	6.46543209364996e-10	1.14869556290614e-08	12.5418585846488
CYP7B1	-1.4817638882353	5.64893885185185	-9.85847272393247	1.30041481250001e-10	2.98253092735089e-09	14.159754121181
NR0B2	-1.48150005882353	7.00609166666667	-4.62564005273195	7.69468038898211e-05	0.000301381203746994	0.815470437952402
THY1	1.48034397647059	6.68392862962963	7.67507669318969	2.30245380980866e-08	2.42494579847388e-07	8.93833395299884
ALDOC	-1.47913311764706	6.69149896296296	-9.68576408251621	1.91436650760771e-10	4.10602117141832e-09	13.7697064707841
TMEM97	-1.4787791882353	9.29319640740741	-9.40620081927043	3.60947107401104e-10	6.98465529115674e-09	13.1299568495675
GPR34	1.47822142941176	6.30432611111111	4.92404978510537	3.40323512454767e-05	0.000146580227312731	1.62349701972266
SIDT1	1.47714877647059	4.54862803703704	10.1174625114199	7.3344086085198e-11	1.88333802729968e-09	14.7372954583866
NOSTRIN	1.47713822941176	6.9051192962963	5.72913431081475	3.78598737708963e-06	2.09292202771296e-05	3.81172578794156
TLR4	1.47588177647058	6.4258162962963	7.6911611149497	2.21128028804521e-08	2.34480745128578e-07	8.97905636653916
LOC101928419	1.47519672352941	6.56361466666667	8.09356611501689	8.13405126582431e-09	9.97991226128463e-08	9.98736253811326
CCDC85C	-1.47468035882353	6.81382785185185	-5.32402403502829	1.1401384452872e-05	5.55965553061887e-05	2.71113417473117
HOTAIRM1	1.47448920588235	7.25809059259259	8.43086320727449	3.5749083679697e-09	4.95487603061917e-08	10.8165811974408
GBP2	1.47426405294117	8.92513662962963	11.5263043302227	3.76745163851824e-12	1.56457770411962e-10	17.7280568684495
PLAU	1.47344400588235	6.8646997037037	6.12299692329424	1.30863628630313e-06	8.27190922845478e-06	4.87537681900614
PROS1	-1.47334085882354	11.0185777407407	-13.0896235371976	1.8303858773329e-13	1.41002588405381e-11	20.7662126746356
LRRC32	1.47095698235294	8.288747	7.90669329575355	1.2908825388804e-08	1.47697745364077e-07	9.52164887261806
TMEM219	1.47076965294117	7.54786685185185	10.5191603167225	3.06850539217003e-11	9.02793649127808e-10	15.6157588549295
MAFF	1.47013218235294	8.39751948148148	3.64560166150632	0.00107588298528476	0.00309182302632144	-1.76863969782718
FCGRT	1.47000775294118	9.32342803703704	7.00615713296107	1.2710188258484e-07	1.06399721949806e-06	7.21771480948013
MIA2	-1.46993632352942	6.42310503703704	-8.30288373308333	4.87500193170324e-09	6.44775944814919e-08	10.5036937304447
IL2RG	1.4684358	6.20022988888889	5.38865640042883	9.55786975417316e-06	4.75607705247724e-05	2.88695628302553
CBR3	1.4683036	5.49734685185185	11.826112909634	2.06533461421921e-12	9.53882117134699e-11	18.3327293073817
CKLF	1.46828891764706	7.18888840740741	11.2789053075588	6.23584957777869e-12	2.36131617313898e-10	17.220883249279
IMPA1	-1.46827156470589	8.95132051851852	-9.39114723426178	3.73593929165506e-10	7.19489148124753e-09	13.095213570446
SLC25A27	-1.46755277058823	5.47216559259259	-5.64346785604505	4.77667367297188e-06	2.5653332979075e-05	3.57937646554759
MERTK	1.46695385294117	8.13321311111111	8.31296496325577	4.7569602876313e-09	6.32475161299489e-08	10.528418141168
SLC37A4	-1.4661761882353	8.62542362962963	-9.39478147129562	3.70499727050006e-10	7.14894454211308e-09	13.103604056672
FUT4	1.46602333529412	6.46381262962963	11.0235759329841	1.05698777774469e-11	3.65920828785954e-10	16.6895406286434
TNFAIP8L2	1.46533120588235	6.49658944444444	8.87275720040567	1.24547755829278e-09	2.01745373667923e-08	11.8803597640041
PLA1A	-1.46480979411765	5.64085585185185	-4.06131897594339	0.000355782755978286	0.0011691246115125	-0.690996670190003
UBASH3B	1.46478673529411	5.98853562962963	7.85558713174016	1.4658232071569e-08	1.65462582718388e-07	9.39351545420989
LCN2	1.46465067647059	6.91545896296296	4.42503857082315	0.000132940253791265	0.000491146465727457	0.275828844062359
FRAS1	1.46413740588235	6.49590559259259	3.69240722314543	0.000951109101586455	0.00276882085638532	-1.64916593041191
KLHDC2	-1.46365354117647	9.21808196296296	-10.5893881127705	2.64039395435494e-11	7.96578044555243e-10	15.7671979435044
GPER1	-1.46338971176471	6.98836177777778	-8.40990934604296	3.76059679191997e-09	5.17383265516842e-08	10.7654992774169
SYT7	-1.46337791764706	6.3533397037037	-10.7916829960069	1.71858996544719e-11	5.53210546612768e-10	16.1999033687908
TMEM14A	-1.46194429411765	9.21132255555556	-5.9181779252109	2.2705412305388e-06	1.33955959239885e-05	4.32331846742929
EXPH5	-1.46139770588236	5.4994887037037	-7.82259270964345	1.59144933785052e-08	1.76776125403616e-07	9.31061787404864
HK3	1.46113808235294	7.34884462962963	6.53724949053113	4.34098849712623e-07	3.15045562162887e-06	5.98275287716227
RGS18	1.46098893529411	5.75116722222222	6.15097510409544	1.21406598493759e-06	7.75272693073226e-06	4.95057839985976
MAOB	-1.46097454705883	9.29696303703704	-6.35172220327055	7.10176154549277e-07	4.86705783608423e-06	5.48848996948567
CLTRN	-1.46074601764706	6.21255992592593	-4.7631685590178	5.28444210878597e-05	0.000216296684408086	1.18725276871664
KIAA1671	-1.46053111764706	8.86274733333333	-8.5665300317988	2.57919918409378e-09	3.77438292573126e-08	11.1459183992388
GPR160	1.46042701764706	6.17635622222222	6.19476456890332	1.07972517024326e-06	7.00935770698609e-06	5.06816889372545
ANKRD55	1.46001310588235	5.88941011111111	6.30340569867476	8.07741500351685e-07	5.45786632125814e-06	5.35930348580007
DCUN1D4	-1.45969791764706	7.89899074074074	-9.9957607261304	9.58902270897768e-11	2.35444337390872e-09	14.4670003323642
NHSL1	-1.45955803529412	7.71835581481481	-12.2071069425598	9.7646308937611e-13	5.38733569720461e-11	19.0857449868743
AP1S2	1.45903015882352	9.63711951851852	6.76280119239101	2.39726294672301e-07	1.86167850959487e-06	6.57949008702824
IYD	-1.45854401764706	3.03213237037037	-7.04589226280603	1.14665367497577e-07	9.72799963095251e-07	7.32133655601053
COCH	-1.45833013529412	7.02867003703704	-9.42063247333722	3.49234657681892e-10	6.79711002506618e-09	13.1632364059558
FAM13A	-1.45830968235294	9.57471681481482	-7.77005149518842	1.81461624844136e-08	1.97436117209121e-07	9.17832927764311
CLYBL	-1.45731614117648	7.12559877777778	-7.71208266802098	2.09817088186168e-08	2.23941739336935e-07	9.03197786415516
GBE1	-1.45636212941177	10.0657088518519	-5.3696166321278	1.00674316996908e-05	4.97707530450937e-05	2.8351660684247
BEX2	1.45589288823529	6.013664	5.13382019033231	1.91722868692096e-05	8.79841441294357e-05	2.19365116269532
PHF19	1.45586899411765	6.32561055555556	8.39318236525536	3.91588880775756e-09	5.34377172460925e-08	10.7246804946497
SAMD9	1.45521438235294	7.02306259259259	6.45972749800084	5.33014154513214e-07	3.77335134357776e-06	5.77658298381167
HADH	-1.45517280588235	9.46822818518518	-7.65873647749146	2.39900749485295e-08	2.51006574746589e-07	8.89693147756068
KCNB1	-1.45508444705882	4.98836651851852	-5.44113375482608	8.28360040444939e-06	4.18388155563068e-05	3.02967422992015
ECHDC3	-1.45478154705883	8.18201733333333	-4.31468312878642	0.000179419021937089	0.00064024294903753	-0.0193268594128337
FNBP1	1.45419694705882	9.56160718518518	11.3524524341416	5.3642486597644e-12	2.09008939575338e-10	17.3724392940589
TMEM173	1.45394062352941	7.3083122962963	8.80351724728852	1.46672470962461e-09	2.30809630889723e-08	11.7153858747432
LMOD1	1.45360232941176	6.2906142962963	7.33780622655723	5.41196174078307e-08	5.03362321724538e-07	8.07725566145677
HNF4A	-1.45328351176471	8.07123874074074	-3.41719250278371	0.00195172379722029	0.00523685740485206	-2.34349965640646
ABCC9	-1.45292432941177	4.90534859259259	-13.3785679965775	1.07692245877807e-13	9.28868631859733e-12	21.2977880012077
PCTP	-1.45221933529412	8.36832377777778	-7.83548295283612	1.54111123623093e-08	1.72513855135046e-07	9.34302045717966
TSPAN4	1.45168647647059	7.79284951851852	9.69734043205575	1.86515826195005e-10	4.01755487736796e-09	13.7959740266568
TMEM170B	-1.45086872941177	6.13311225925926	-7.42159430208771	4.37097462012138e-08	4.21698760793068e-07	8.29243399974271
KCNJ16	1.44987675294117	4.56475696296296	4.02834808005317	0.000388749089319832	0.00126429974548196	-0.777684663010694
CRAT	-1.44962042352941	8.28490062962963	-5.49643452610786	7.12504193618814e-06	3.66339543040133e-05	3.18001789251589
C1orf53	-1.44929811176471	5.88588766666667	-6.47028560114865	5.1830076058529e-07	3.68210638890986e-06	5.80469302334232
STX11	1.44917370588235	5.6372927037037	8.10122248912	7.98235063455031e-09	9.85971743311682e-08	10.0063483297865
RALGAPA2	-1.44867768235295	7.91997740740741	-9.83495220358676	1.37042386127093e-10	3.12534065446681e-09	14.1068668337658
PCBD1	-1.44863399411766	7.67809881481482	-6.4449292852785	5.5435215611639e-07	3.90932549507236e-06	5.73716796857942
LOC729970	-1.44782213529412	5.99722618518518	-10.7453854666321	1.89522482689061e-11	6.03333165317557e-10	16.1013334705062
TUSC3	1.44770653529411	7.13965862962963	4.8237618803669	4.47752797637245e-05	0.000186985199973361	1.3514143468008
PTGER4	1.44741189411764	8.31744381481482	4.73824976248665	5.65697065822995e-05	0.000229537240224027	1.11980032617314
HLA-E	1.44707360588235	11.9063415185185	9.4886648424818	2.99048349392809e-10	5.96412335552871e-09	13.3197465512558
RSPO3	1.44702437647059	7.66123522222222	5.21865469577299	1.52038390530053e-05	7.18807879144542e-05	2.42444491022091
UBR3	-1.44696033529413	8.780101	-11.4427673846752	4.46266618898084e-12	1.7909927909276e-10	17.5576406357618
ITGA4	1.44641725882353	3.58369896296296	7.74647697931958	1.92488970461627e-08	2.0742151045526e-07	9.11886181373313
GLS	1.44634235882353	8.4329967037037	9.39947302142515	3.66544127613974e-10	7.08616870462916e-09	13.1144329972894
LIPA	1.44616652941176	11.5769912962963	7.83075369982176	1.55938811582047e-08	1.73884698019915e-07	9.33113480541158
MAN1C1	1.44576958235294	7.87563966666667	6.86906984608845	1.81565015178571e-07	1.45997079735024e-06	6.85893663001457
RBP5	-1.44574917058824	6.31970418518519	-2.92717448810315	0.00671620642729413	0.0155219505693436	-3.52075571832135
GRPEL1	-1.44517266470588	8.78796137037037	-6.40342076097927	6.18943422098723e-07	4.31209357549828e-06	5.62651134602621
TPBG	1.44510644705882	6.90877803703704	5.05060680805206	2.40723895110234e-05	0.000107847511098998	1.96735514166728
DCN	1.44485058823529	11.5083037407407	6.80778132381066	2.13092899842153e-07	1.6833088052893e-06	6.69790900870693
CSAD	-1.44442832352942	7.67326662962963	-7.03935677454058	1.16622461053534e-07	9.87742816384166e-07	7.30430488546991
ALPK2	-1.44394105882353	5.28437492592593	-3.85226049498251	0.000622608003637357	0.00191527165636531	-1.23734736998803
SPINT1	1.44264367647059	6.1188167037037	8.53259440678026	2.79802054946444e-09	4.02799206489592e-08	11.0637652848646
LRRC1	1.4423620117647	5.30608425925926	6.8231632792429	2.04691641257629e-07	1.62493345063113e-06	6.7383587292271
THBD	1.44139679411764	7.63017862962963	4.50771285101614	0.000106143245156619	0.000401936651597379	0.497792783064456
MARCKS	1.44065512352941	9.18999785185185	7.49939519764281	3.58727963272399e-08	3.54564470260863e-07	8.49149782193171
RAP2B	1.44052477058823	8.70029877777778	9.3451545407957	4.15121313528072e-10	7.88183769608379e-09	12.9888767119436
LSS	-1.44017772352942	8.24480033333333	-7.82964162376549	1.56371792536887e-08	1.74271225222087e-07	9.32833950815079
ANO5	-1.43918121764706	5.33021496296296	-8.68038447327457	1.96477793106154e-09	2.9615468993738e-08	11.4204325078815
GRHPR	-1.43914180000001	9.15908248148148	-8.29103168463098	5.01761515903676e-09	6.59313325226815e-08	10.4746094358673
CARD8-AS1	1.4387853117647	7.68072196296296	7.99719813389462	1.03157018887543e-08	1.21920709195972e-07	9.74775426780943
MTMR4	-1.43873200588236	8.831856	-13.0393644152563	2.00904868840866e-13	1.5130085700803e-11	20.6728320257461
HOMER3	1.43869795882353	6.04007596296296	10.1940824769796	6.20151782559004e-11	1.64474683671332e-09	14.9064716855561
CCND2	1.43801122941176	6.63364177777778	5.89569674655527	2.41257149913785e-06	1.41138929179998e-05	4.26257332951388
BTK	1.43747465882353	6.59908103703704	11.8034256710156	2.16066871650641e-12	9.88861149778888e-11	18.2873489203278
IRS2	-1.43713008235295	9.02289851851852	-7.70400255829773	2.14113834817694e-08	2.27804930317634e-07	9.01154543877711
CENPV	-1.43704184705883	7.25735507407407	-5.54278651056774	6.28044142278805e-06	3.27286726661842e-05	3.30598038104708
EBI3	1.4366946117647	5.7900952962963	6.20108944485238	1.0616051418624e-06	6.90505207161097e-06	5.0851421660369
NCAPD2	1.43666737058823	5.70407544444444	9.41480748135501	3.53914495030291e-10	6.86832332038111e-09	13.1498072455817
FEZ1	1.43650625882352	8.1067507037037	6.7756841764412	2.31769770710527e-07	1.80889763428096e-06	6.61342752434817
TLR5	1.43470627058823	6.10525077777778	8.09398348231376	8.12570630218569e-09	9.97573785261641e-08	9.98839769284817
RCAN3	1.43338655294117	7.03430644444444	6.24210486146065	9.51338819796174e-07	6.29330429365657e-06	5.19513920096918
RHOQ	1.43222937647058	9.41488385185185	11.7784609939631	2.27082037140804e-12	1.03225152153442e-10	18.2373422010031
ACADM	-1.43175750000001	9.33718655555556	-6.80147965817896	2.16635108759069e-07	1.70765488464764e-06	6.68133076340333
TMCC3	1.43171348823529	7.34758833333333	5.71837159877624	3.89808430183325e-06	2.14841713445932e-05	3.78255028515936
AP1G2	1.43135078235294	7.32239496296296	9.88498433762939	1.22588580123771e-10	2.86698182229209e-09	14.2192796016982
DPP4	-1.4312818882353	6.21979481481481	-5.86108846570923	2.64896286365305e-06	1.53016649905866e-05	4.16900770152339
JAG1	1.4312419117647	8.82737281481482	6.18244195454055	1.11593211970624e-06	7.20295140199547e-06	5.0350919874324
DUSP4	1.43028902352941	5.38698914814815	9.66298176699977	2.01513486360518e-10	4.27670525259131e-09	13.7179599341964
CYP4F11	-1.43027976470589	4.57483348148148	-4.15257451338615	0.000278228917651029	0.00094267152005216	-0.450149362930017
ECM2	-1.42973507058824	7.31695003703704	-5.8242373262866	2.92645526287338e-06	1.67369358375102e-05	4.0693112105714
LOC101928152	1.42938989411765	5.10001662962963	9.73207663382457	1.72514589114472e-10	3.76417508334853e-09	13.8746864194543
OLFML2B	1.42937219411764	5.95135318518519	7.69995839593996	2.16297991785552e-08	2.2976538780041e-07	9.00131582422751
WNT2	1.42899764705882	5.95470625925926	6.30651887623374	8.01064307802887e-07	5.42182458899587e-06	5.3676329015171
CTSS	1.42885084705882	9.90906662962963	8.28144311950271	5.13610882176745e-09	6.71821674333975e-08	10.4510662377262
SNRPD2	1.42857185294117	9.19680966666667	13.003180248095	2.14872706927005e-13	1.58856258018599e-11	20.605432307227
SLITRK3	-1.42833995882353	3.50433374074074	-5.28859292732465	1.2559514147216e-05	6.06867785571608e-05	2.61473580910115
SIRPB2	1.42681687058823	4.67098977777778	7.42322541369825	4.35287187570486e-08	4.20354129508857e-07	8.29661475191854
TSPAN14	1.42537319411764	7.9099132962963	11.0543151294067	9.91515593163443e-12	3.52083567857011e-10	16.7539387445534
ZEB2	1.42508882352941	7.31103614814815	5.5237996472316	6.61349587059281e-06	3.43224960545576e-05	3.25438959499641
SLC19A2	-1.42487288235294	7.58844981481481	-6.56316010478979	4.05367936089968e-07	2.96325282654974e-06	6.0515437954115
MYO1G	1.42464396470588	6.17840285185185	8.68905600586273	1.9246138154483e-09	2.90752100577792e-08	11.441270160134
HDAC9	1.42457762941176	5.87575918518518	9.99704251795392	9.56189585880433e-11	2.35166153936683e-09	14.4698572636235
MARVELD2	-1.42419941176471	8.74300485185185	-8.07226986771072	8.57168432947492e-09	1.0434397154511e-07	9.93451393837917
FUT8	1.42356912941177	5.8925747037037	8.11327015368061	7.74947021565947e-09	9.58967243179982e-08	10.036208135019
TVP23B	-1.42245871176471	7.96183314814815	-7.93705278594591	1.1972015648527e-08	1.38549995317787e-07	9.59761053327944
VAV1	1.42171174705882	6.60202074074074	7.57534663611229	2.96009337076781e-08	3.01582859677975e-07	8.68513368566451
TACO1	-1.42132641764707	7.84217607407407	-8.53392601319299	2.78908611168851e-09	4.0179960736766e-08	11.0669917667797
AK3	-1.42019479411765	10.4109857777778	-8.96558761083271	1.00129105573463e-09	1.66603935514361e-08	12.1005407186621
BTN3A2	1.42006965294117	7.44523962962963	9.2008293773218	5.78896617749635e-10	1.05450094188095e-08	12.6533616615832
ZC3H13	-1.4195245882353	8.90973725925926	-10.9774525981767	1.163675267777e-11	3.960616851525e-10	16.5926910970873
TUBB2A	-1.41933611176471	9.59809662962963	-4.10349824658241	0.000317596622539333	0.00105811367327688	-0.579837084692756
HMGCR	-1.41927868235295	8.25766988888889	-5.94119430523169	2.1338687546333e-06	1.26819414236643e-05	4.38548095577778
HK1	1.41813367058823	8.70617677777778	9.83876724797654	1.35881085789121e-10	3.10236193945908e-09	14.1154501467495
EAF2	1.41811886470588	5.88603955555556	4.53454913031082	9.8656204930167e-05	0.000376119792993117	0.56998188786342
FIG4	1.41653154705882	7.75094233333333	13.7829794248664	5.19851481840778e-14	5.26153215541403e-12	22.0269776588976
LAD1	1.4158717	6.42114807407407	11.5880458256789	3.32596220134076e-12	1.42522070296519e-10	17.853465689483
CCR7	1.41573388235294	5.432193	6.37309815307043	6.70906912480025e-07	4.63253992972437e-06	5.54558449933958
RHOBTB3	-1.41510641764706	8.91566537037037	-10.046073021957	8.5812452017195e-11	2.15954204371951e-09	14.5789774073189
TDRP	-1.41500883529412	7.31410311111111	-9.12816110631489	6.85126131248386e-10	1.20557111656375e-08	12.4833776598292
PAPPA	1.41438070588235	6.486622	4.17459593004869	0.00026216765970252	0.000894107785700568	-0.391838347477709
JPT1	1.41380573529412	7.58189248148148	11.4426748105582	4.46350579119348e-12	1.7909927909276e-10	17.5574513121938
TMEM107	1.41368317058823	6.18084011111111	10.9131230222891	1.33126772690766e-11	4.41351629485826e-10	16.4571662679811
LYPD6B	1.41357156470588	5.60194974074074	6.34264286465589	7.27552803175403e-07	4.97432189244213e-06	5.46422818554501
PPP4R2	-1.4134196	8.84015874074074	-9.7220186997893	1.76454083052831e-10	3.83355517573229e-09	13.851911522935
SMIM3	1.41314439411764	7.31588348148148	8.03020512414842	9.50814368281381e-09	1.13821390243316e-07	9.82995594032072
ATL2	-1.41249122352942	7.49215807407407	-9.56377121890691	2.52153400688923e-10	5.18777990428596e-09	13.4918158971924
SCML1	-1.41146582941176	8.13380059259259	-6.95994381905444	1.43304835203733e-07	1.18440683411833e-06	7.0969874641835
ZFAND1	-1.41129525294118	7.34919959259259	-10.0098186130613	9.29577865529022e-11	2.29922427205542e-09	14.4983215688607
TRIM22	1.41125624705882	8.55185814814815	5.44988176252316	8.08843914479412e-06	4.10379505428305e-05	3.05346102189196
RRAS2	-1.41061549411765	8.23507588888889	-8.55490098214087	2.65214138315693e-09	3.84541447817933e-08	11.1177832898446
PRLR	-1.41043355294118	5.76375544444444	-8.40569962242586	3.79907665853112e-09	5.21143413649408e-08	10.7552297551214
FLNA	1.4103831117647	7.6011412962963	7.98739402810179	1.0568816803268e-08	1.24597213516564e-07	9.72331110766859
LOX	1.41030590588235	5.76093218518518	6.21957073531989	1.01040228852134e-06	6.62754286292693e-06	5.13472143829988
PEX3	-1.41029827058824	7.51391022222222	-7.93963922681391	1.18954851795805e-08	1.37743303143702e-07	9.60407661756569
PCCA	-1.4101819882353	8.58946503703704	-7.75170119355281	1.899876943042e-08	2.050546328418e-07	9.13204599398851
COG3	-1.40985155882353	7.28424918518519	-8.10000193269023	8.00633927104891e-09	9.87725828285942e-08	10.0033221750419
AGPAT4	1.40931342941176	5.87879359259259	7.67465161504736	2.30491467525794e-08	2.42544801307252e-07	8.93725731340737
MFNG	1.40908767647059	6.52789485185185	8.60691411367627	2.34144819619618e-09	3.46208417170897e-08	11.2434843494476
COLEC10	1.40901917058823	7.32887551851852	6.32340752015151	7.65803372554331e-07	5.20235929594886e-06	5.41280583839091
PVRIG	1.40874379411765	6.89738533333333	10.3938105357504	4.01856555610581e-11	1.13486945864522e-09	15.3438780800964
MTG2	-1.40827173529412	7.29038988888889	-6.40650075554724	6.13898853414664e-07	4.28582516723216e-06	5.6347271828084
GNPDA1	1.40749279999999	8.78577037037037	10.1550009245338	6.75499143865633e-11	1.75239064532649e-09	14.8202757167839
CCDC3	1.4068617117647	8.98572051851852	7.64096538209845	2.50871373466207e-08	2.61320748226032e-07	8.85186643679634
HIBADH	-1.40645929411765	8.67701055555556	-5.40845128750932	9.05555632035996e-06	4.52957356168092e-05	2.94079554229592
PDLIM3	1.40608552941176	7.16196511111111	5.2588294873845	1.36232171011024e-05	6.53415852546459e-05	2.53375420638779
SLC4A11	1.40585368823529	5.01968603703704	6.93640393576128	1.52350570956366e-07	1.24691466894255e-06	7.03540545763851
FAM49A	1.40550541764706	7.35804755555556	8.73611910433854	1.72082434484544e-09	2.64117093171221e-08	11.5541888203061
ADD3	1.40542057647058	9.79995203703704	6.91484173470597	1.61145312566939e-07	1.31039316822665e-06	6.97894641028445
GIPC2	-1.40509345294118	5.79735162962963	-6.17886370637071	1.12667435764496e-06	7.26043057482382e-06	5.02548506224828
PLPP4	1.40500743529412	5.72649811111111	5.38706663121175	9.59940650826343e-06	4.77205186343658e-05	2.8826321098303
GINS2	1.40425964117647	6.13272077777778	7.06159431495603	1.10098692919391e-07	9.37208738587967e-07	7.3622377039704
EMB	1.40358078823529	7.30497485185185	6.73876254206384	2.55322273694308e-07	1.9661081457353e-06	6.51612187463198
SEPTIN4	1.40342175294118	5.96002551851852	7.22296059873836	7.26304128397748e-08	6.52671247704887e-07	7.78100119756256
SFMBT2	1.40282324705882	6.07577448148148	5.84614562745455	2.75813203319591e-06	1.58551349547118e-05	4.12858974242366
STON2	1.40228964705882	7.04499211111111	6.21043793629335	1.03538477955952e-06	6.775995786592e-06	5.11022422917598
KCNA3	1.40196158823529	4.87040455555556	4.98146533989668	2.90850474345015e-05	0.000127558346886254	1.77943856726966
TXNIP	1.40171467647058	10.5135985925926	6.66230588041145	3.12124471594085e-07	2.34797175183877e-06	6.31420296387283
SCP2	-1.40135537647059	11.2978893333333	-11.976377256513	1.53401844020599e-12	7.65762700796865e-11	18.6317560592701
MOGAT2	-1.40121476470589	6.72773066666667	-3.14961667750097	0.00386350938373609	0.00957127898514122	-2.9969900787246
ORC6	1.40120994117647	7.0034272962963	9.42446625226144	3.46189231605686e-10	6.7443409860015e-09	13.1720724829591
LOC100507507	1.4008744117647	6.87235603703704	12.2136821258362	9.64057943402553e-13	5.37502250599274e-11	19.0985916343792
SLFN12	1.40072122352941	4.64624218518519	5.91818975970484	2.27046873145555e-06	1.33955959239885e-05	4.3233504375057
CIDEB	-1.4005665	8.38398333333333	-4.33902320065663	0.000167950094318653	0.000604986034915828	0.0456529954500322
ACSS2	-1.39887960588236	7.86229485185185	-7.61188094406342	2.69942014872661e-08	2.78255346587075e-07	8.77802932016283
ATRN	-1.39817974117648	7.13607840740741	-10.3176516021892	4.73873839436456e-11	1.30837150497209e-09	15.1776999544536
KIAA0895	-1.39720524117647	3.78336348148148	-7.37644452948593	4.9037171648701e-08	4.63350765630024e-07	8.17658540880126
MPDZ	-1.39639953529412	8.57567577777778	-9.8595284654321	1.29735982774268e-10	2.98230220994653e-09	14.1621263074886
HSPB8	1.39560493529411	6.87401751851852	6.77287221371246	2.33483242435228e-07	1.82086255103176e-06	6.60602141290339
ITGA3	1.39556265882353	5.663131	9.8751234663877	1.25308082088094e-10	2.91046623414338e-09	14.197150198079
TOR1AIP2	-1.39536847058824	9.04519466666667	-9.20179547122838	5.77604128272026e-10	1.05309702989289e-08	12.6556167853726
FSTL1	1.39487044705882	10.113762962963	6.78382410162747	2.26881349796334e-07	1.77486290036411e-06	6.6348619468798
CKAP2	1.39480892941176	6.56202862962963	6.76612608409611	2.37646655983013e-07	1.84762036121154e-06	6.58825036166734
NXF3	1.3944433	4.87964751851852	8.32575334339757	4.61141248889296e-09	6.17039062747022e-08	10.5597628419636
CHTF18	1.39391112352941	5.24630244444444	10.4343187950826	3.68231621813621e-11	1.05568449191254e-09	15.4319611312949
PTPRF	-1.39345758235294	10.0002215185185	-6.37465714834162	6.68130487214574e-07	4.61652777249289e-06	5.54974707968464
IVD	-1.39345413529412	8.09713888888889	-11.9965718731419	1.47420166118812e-12	7.46867295948506e-11	18.6717402191969
CD247	1.39308887647059	6.35943533333333	15.7320828884231	1.92369507332038e-15	3.80646447694364e-13	25.3154553832994
SOCS6	-1.39230831176471	5.92812233333333	-8.83888953349312	1.3490756945345e-09	2.15585073181233e-08	11.7997449111214
ABR	1.3913774117647	7.37408844444444	9.93388615662498	1.09969943711346e-10	2.62355008738309e-09	14.3288340082639
MTCH2	-1.39134359411765	10.1075371481481	-6.4040905109542	6.17842909532179e-07	4.30740015305284e-06	5.62829796046786
SRGAP2	1.39133477647059	5.587906	10.1033671981521	7.56493800932734e-11	1.93269802331967e-09	14.7060896069062
DNAJC22	-1.3907535882353	7.06314333333333	-6.21752614274287	1.01594167519099e-06	6.65954882441694e-06	5.1292376902051
TSC22D3	1.39061168823529	8.57182922222222	4.63651438417461	7.46957944654946e-05	0.000293532947760334	0.844820212446195
SUCLG2	-1.39052691176471	9.85487955555556	-6.14551696457801	1.23195628114329e-06	7.84371407644007e-06	4.93591188810389
HLA-DPB2	1.39048122941176	4.27674648148148	5.49355100219498	7.18121214263781e-06	3.68893878022039e-05	3.17218016530056
CHSY3	-1.3902555882353	5.51895788888889	-6.30073859237524	8.13506771608459e-07	5.48763608668902e-06	5.35216694897807
FCMR	1.38988139999999	6.26440411111111	11.49165993806	4.04115855090803e-12	1.65777851693042e-10	17.65748498213
DENND2C	-1.38930852941177	6.74840118518518	-9.92089334253816	1.13186661237666e-10	2.69074956862168e-09	14.2997570095092
ALAS1	-1.38923686470589	9.27286940740741	-3.74727261987419	0.000822754893605554	0.00244272756952646	-1.50845991335322
TBC1D24	-1.38885134705883	6.97115474074074	-13.9058603033472	4.17973430322164e-14	4.43997776010117e-12	22.2451932451867
FHL2	1.38827181764706	7.29988237037037	6.33290402180944	7.46670893349716e-07	5.08608121514591e-06	5.43819675555075
GNA15	1.38716756470588	6.699546	8.08968351398951	8.21210188114173e-09	1.00573332686337e-07	9.97773183742528
UCA1	1.38709428823529	6.29554596296296	5.26597810510681	1.33597599981115e-05	6.41236708779748e-05	2.55320459269205
PLA2G4C	1.38706922941176	7.76021318518519	4.58614851633676	8.57042529728064e-05	0.000331316886269817	0.708958791137303
MT1X	-1.38660168235295	11.6159432962963	-4.72727331540803	5.82926430953772e-05	0.000235539622741541	1.09009992229252
ELOVL5	-1.38637690588236	10.2425492222222	-9.03513116116861	8.5090948172315e-10	1.4577286738704e-08	12.2647367044885
RHPN2	-1.38587001176471	7.50286177777778	-8.48435429947601	3.142228617933e-09	4.45675335177383e-08	10.9467221527778
ZNF431	1.38566164705882	4.14989962962963	7.25775379925043	6.64261751679928e-08	6.03637772812066e-07	7.87091223809439
SEC24B	-1.38562047058824	8.4194922962963	-7.69320742849312	2.19994795140083e-08	2.33569434524581e-07	8.98423493162947
ACAA2	-1.38454281176472	10.8251982222222	-4.31174717339523	0.000180853799252968	0.000644678952723887	-0.0271600523270221
A2M	-1.38321638823529	11.1712557777778	-13.3820647544574	1.07008728806826e-13	9.26934409230971e-12	21.3041664500672
SH3YL1	1.38317335882352	8.31029862962963	5.10718305930127	2.06210461629959e-05	9.38220411874991e-05	2.12119994404517
KLHL15	-1.38234640588235	7.80673744444444	-7.79293618934526	1.71373149243807e-08	1.89006790775288e-07	9.23599071760323
SLC38A1	1.38225608235294	9.27120018518518	7.14338694706071	8.91338428404e-08	7.78109147944548e-07	7.57485885652063
CGAS	1.38194688235294	4.8992777037037	10.2867739944149	5.06732856247479e-11	1.38582509995161e-09	15.1101110980789
BLNK	-1.38162181764707	8.24330166666667	-9.64025869295435	2.12106702220061e-10	4.47330153699842e-09	13.6662794317016
INPP4A	1.38151324117647	8.27510837037037	8.30480501870645	4.85227678545049e-09	6.43452709334739e-08	10.5084067409506
LAYN	1.38060402352941	5.688082	7.49051081814139	3.66900394557293e-08	3.60347964153277e-07	8.4688022789477
TAT	-1.38024973529412	7.56123537037037	-5.55479913003165	6.07849644257558e-06	3.17582950298998e-05	3.33861596361069
CALML4	1.37960288235294	8.01653385185185	9.82773663481654	1.39266728769105e-10	3.16533827336356e-09	14.0906275677129
ATP6V1F	1.37942937058823	8.8583067037037	15.4787231103072	2.89784325027982e-15	5.08584089742588e-13	24.9079756597745
HMGCL	-1.37914733529412	9.71681407407407	-8.50865004208479	2.96376790001009e-09	4.21845751240506e-08	11.0057082554807
RTKN	-1.37862530588235	6.88908025925926	-5.43104527158058	8.51455381742137e-06	4.28150081903188e-05	3.00224086274784
KCTD12	1.37852392941176	9.37524411111111	5.15382906458052	1.81515089882216e-05	8.37758760368799e-05	2.24807992331017
INTS7	-1.37808184705882	5.74040003703704	-6.42869637595401	5.78756704329219e-07	4.06438641735443e-06	5.69391026011609
C9orf16	1.37786687058823	6.75041540740741	8.82916544757212	1.38042133319033e-09	2.19724319935176e-08	11.776570598029
FBXO22	-1.37777186470589	6.90373611111111	-7.07626343830264	1.05999616476777e-07	9.07675120640978e-07	7.40042411467131
CACNB2	-1.37734498823529	4.90611118518519	-10.0824812075488	7.92028812683218e-11	2.01075692155791e-09	14.6598019707694
MIAT	1.37721166470588	6.94080737037037	14.2254272785714	2.38631229836902e-14	2.93409424818864e-12	22.8055443988627
TMEM64	-1.37522609411766	7.0606037037037	-6.19373841988659	1.08269434090363e-06	7.02185728870757e-06	5.06541487502572
INTS6L	1.3739486117647	4.92258655555556	8.03224797198119	9.46033692469410e-09	1.13316308695015e-07	9.83503895347351
MAP3K8	1.37341634705882	7.46074692592593	5.43215100791227	8.48892770696737e-06	4.27368490670298e-05	3.00524774958494
MFSD6	1.37309275294117	7.05802048148148	7.5571832612962	3.09910336344869e-08	3.14317603942135e-07	8.6388897401402
WASF3	-1.37297529411765	6.61144907407407	-6.74383582197682	2.51947165363996e-07	1.94382631442719e-06	6.52950023772059
QPRT	-1.3728453	8.87734822222222	-5.49715385613107	7.11109862143169e-06	3.65850888290481e-05	3.18197307950093
ZFAND2A	-1.37257348235294	8.32166566666667	-7.45536522188005	4.01134338365437e-08	3.90926815607418e-07	8.37892933720086
ILDR2	-1.37228776470588	4.35821696296296	-6.46049382387318	5.31932118656422e-07	3.76701261433072e-06	5.77862358225334
TRPV2	1.3707022	7.00460051851852	9.59183384916038	2.36629556350238e-10	4.91347153890622e-09	13.5559153209323
ALB	-1.37066702352942	13.2016916296296	-3.48110047430828	0.00165390683565986	0.00451885767755828	-2.18410303174045
SIRPG	1.3705858	4.79571762962963	6.85795936294578	1.86906592099429e-07	1.49695863029475e-06	6.82977352783568
ARAP1	1.37057857647059	7.48826548148148	10.464672266174	3.4493965242412e-11	9.95982404131048e-10	15.4978243493913
KCNN3	1.36990315882353	5.22736651851852	9.99992668394465	9.50114519166991e-11	2.34714337091155e-09	14.4762848696952
ZNF180	-1.36932355882353	5.76913781481481	-8.15782137804562	6.94692392628113e-09	8.7249387432565e-08	10.1464650608471
RAB27A	-1.36913415294118	9.05523437037037	-9.59078913404745	2.37189537472323e-10	4.92003744584161e-09	13.5535309023316
STBD1	-1.36779338235294	4.60212325925926	-7.36924695240148	4.99456570291741e-08	4.70393465151573e-07	8.15809532575272
NCOA2	-1.36749962352942	8.60316051851852	-7.23221703482043	7.09243730473448e-08	6.39904613864354e-07	7.8049346489229
LEF1	1.36674077647059	5.36711988888889	8.78784479691985	1.52216068010485e-09	2.38338006257224e-08	11.6779556618444
MRO	1.36654920588235	6.57733237037037	4.19703418534967	0.000246744043640289	0.000845937664819425	-0.332351233308662
PDE4DIP	1.36648615882353	7.11820307407407	8.40705465354801	3.78664696908301e-09	5.20257969891098e-08	10.7585355750969
VASH1	1.36540586470588	6.13413488888889	7.1899030792369	7.90717067163991e-08	7.02411515565431e-07	7.69544886397534
KCNE3	1.36500642941176	7.09129259259259	5.30027200355431	1.21652656244064e-05	5.90220086772584e-05	2.64651206070095
SIGLEC9	1.3648102	5.03851574074074	7.8854070347631	1.36100057364481e-08	1.55104881862638e-07	9.46831982172382
PTPRCAP	1.36478397058824	6.48063392592593	11.0200964632655	1.06467366642048e-11	3.67950489886378e-10	16.6822437500211
ZC2HC1A	1.36448642352941	6.43733848148148	7.3902580989442	4.73404771627256e-08	4.5026995785829e-07	8.21205460035232
ERBB3	-1.36432179411765	8.60516207407407	-5.56526445443396	5.9078976964272e-06	3.09551140205063e-05	3.36704465783235
AKAP9	-1.36374351764706	9.01233107407407	-9.92297523368575	1.12664809085302e-10	2.68150217189699e-09	14.3044176293356
PTPRE	1.36370615882353	7.3519967037037	6.80159777134569	2.16568169514081e-07	1.70765488464764e-06	6.68164152867784
SMAD1	-1.36367814117647	8.12824403703704	-6.94524615166566	1.48886570317876e-07	1.22203239069772e-06	7.05854413238127
PEMT	-1.36308983529412	7.94198185185185	-5.44261073921864	8.25032084614247e-06	4.17124813721677e-05	3.03369040893764
MSN	1.36292797647058	9.41205603703704	8.65743221696336	2.07527760908683e-09	3.11183714592864e-08	11.3652303020869
TTPAL	-1.3625973	8.85072766666667	-8.95040995970164	1.03758149485632e-09	1.71933557558991e-08	12.0646198549945
KLF5	1.36158364117647	6.0568877037037	8.30392577557727	4.86266308698319e-09	6.43983786644238e-08	10.506249972856
TBXA2R	1.36052777058823	7.4002932962963	6.59745923137471	3.70277634050027e-07	2.73047624699733e-06	6.14251230180134
CTBP2	1.3587241117647	9.22564725925926	7.27031182624954	6.43217605411305e-08	5.86097558917218e-07	7.90333037496238
PKHD1	1.3574286	5.80488766666667	4.4669562278686	0.000118606491674619	0.00044330274471645	0.388285676776613
STMN3	1.3570976	5.64909425925926	8.82227276516821	1.40309064515077e-09	2.22106497969239e-08	11.7601364384818
GCNT2	-1.35695800000001	7.69679903703704	-6.0540388277088	1.57481771805755e-06	9.73194917438935e-06	4.68980262409183
S100A13	1.35515825882353	7.39619459259259	8.46955295393582	3.25630067143751e-09	4.59915440529203e-08	10.9107488655277
GSTT2	-1.3547781	4.92919066666667	-4.75084091259865	5.46557487351778e-05	0.000222811331423138	1.15387868298633
RXFP1	1.35418502352941	4.85468681481481	7.52946421684319	3.32419493850493e-08	3.32963902947122e-07	8.56824057667539
LAMC3	1.35413004705882	6.504335	7.39571865525215	4.66863713314706e-08	4.455182187154e-07	8.2260695588447
CEACAM1	-1.3536395882353	8.35969040740741	-7.52605790614772	3.35298262783345e-08	3.3551436974498e-07	8.55955235239512
CDCA7L	1.35351399411764	7.35275881481481	10.01166690262	9.25791425567011e-11	2.29266850824773e-09	14.5024376632664
LILRB1	1.35330191764705	6.69454018518519	9.76027910694246	1.61942361345596e-10	3.57284659397731e-09	13.9384759078352
LYNX1	-1.35248297058824	6.58749414814815	-10.7856989085448	1.74043413506279e-11	5.58646353862177e-10	16.1871782333705
EFEMP1	1.35153513529412	8.36430766666667	3.41675251186607	0.00195394389255755	0.00524211745094895	-2.3445929249429
TNFRSF11B	1.35140025294117	6.58753774074074	7.79679083723492	1.69731046868045e-08	1.87811497748781e-07	9.2456966801311
KIF2C	1.35107536470588	6.12521448148148	6.00863375025952	1.77937187695303e-06	1.08106750730111e-05	4.56744565910191
TRIP13	1.35093938823529	5.50182366666667	5.15476677433384	1.81050300029267e-05	8.35804713058254e-05	2.2506308192338
SLC22A9	-1.35084395882353	5.34386651851852	-5.25056559411029	1.3934281903943e-05	6.66145880107584e-05	2.51126928912414
ZCCHC14	-1.35060479411765	7.5994517037037	-9.25880571045926	5.06338889276045e-10	9.41016372215323e-09	12.7884737721585
SPRYD4	-1.35056507058824	6.78786681481481	-5.17635940102966	1.70671496023899e-05	7.94616563840913e-05	2.30937258560082
PDP2	-1.34996442941177	5.6663032962963	-10.6873269238504	2.14340639467665e-11	6.64716771508643e-10	15.9773387119398
CD28	1.34939721764706	4.72481937037037	5.43420725682083	8.4414789037602e-06	4.25723060256352e-05	3.01083936024642
C3orf52	1.3492812	5.45595022222222	7.58669126733667	2.87651086358213e-08	2.93808799391083e-07	8.71399691945173
C3orf80	-1.34893476470588	3.0250787037037	-7.38382779467612	4.81227307000583e-08	4.56205295312014e-07	8.19554623740516
SYTL5	1.34860577647059	6.86529355555556	4.94901173495679	3.17857075956258e-05	0.000138231186468976	1.69128068724937
CD226	1.34753279411765	4.71317207407407	9.89562405413334	1.19722123080484e-10	2.8129820839737e-09	14.2431424903763
ZFAS1	1.34620856470588	8.409615	10.5152470687816	3.0943616344363e-11	9.09075704044074e-10	15.607301709929
TMC5	1.34597138235294	5.05599096296296	3.70364066533555	0.000923330933687105	0.00269729168253102	-1.62041393119651
MTHFD2L	-1.34593853529412	5.87565051851852	-8.42490725307726	3.62671442239478e-09	5.0101284864609e-08	10.8020674550267
GALNT7	1.34583216470588	6.32999440740741	5.37964563463031	9.79571173369385e-06	4.85885598233332e-05	2.86244657508893
ANO1	-1.34578337058824	6.04042481481481	-4.94519225819543	3.21196102093747e-05	0.000139472911543849	1.68090758431822
HLA-C	1.34548457058824	12.5991768518519	11.6766418350962	2.78341946048504e-12	1.23196831076687e-10	18.0326167905515
MUC13	1.34460650588235	5.6457582962963	5.52416844891492	6.60686027043735e-06	3.42968777876124e-05	3.25539178420108
HIST1H2BD	-1.34430853529412	7.45701381481481	-5.45731864454702	7.92616834006546e-06	4.02652543688752e-05	3.07368161105944
ICAM2	1.34340762352941	6.07648744444444	9.46494912167877	3.1564465664729e-10	6.24574127952182e-09	13.2652578574333
LOC202181	1.3433073	5.24197877777778	6.57295197723275	3.95019287743944e-07	2.89704734176455e-06	6.07752481134583
NIT2	-1.34319708823529	9.46755781481481	-5.67752201835079	4.35486899309557e-06	2.36784269632672e-05	3.67177341206281
VDR	1.34296490588235	6.0972552962963	8.87750078663687	1.23163192734569e-09	1.99984128637313e-08	11.8916386959148
NCAM1	1.34290815294117	6.61000696296296	4.90623232631526	3.57324091807951e-05	0.000152955930964154	1.57512779633174
UHRF1	1.3426421117647	5.71660655555556	6.59925770673433	3.68525098134489e-07	2.7197741664962e-06	6.14727927392684
MLIP	-1.34192827058824	5.480876	-2.57146605434435	0.0157202724663175	0.0323724374234962	-4.31410210914412
BLM	1.34138905294118	5.72352059259259	9.18468469010423	6.0093979471956e-10	1.08583418771933e-08	12.6156571938029
FAM8A1	-1.34130021176471	9.70190444444444	-12.765212719292	3.35456377599738e-13	2.25683868969851e-11	20.1585959000919
CNTRL	1.34097005882353	6.47243148148148	9.74168558038895	1.68835200947732e-10	3.70794435334936e-09	13.8964321384519
TMEM56	-1.33961185882353	9.95001748148148	-11.2201729867624	7.03577010322748e-12	2.61034830870294e-10	17.0993769150597
LSM7	1.33891387647058	7.48686214814815	8.46340765269775	3.30489782154061e-09	4.65151692692846e-08	10.8958048308592
FAM78A	1.33885447058823	5.67439844444444	8.96987817983307	9.91269660326318e-10	1.65265616913703e-08	12.1106896235358
NAGK	1.33878008823529	9.19495311111111	9.97571479113685	1.00236869860361e-10	2.43158743316307e-09	14.4222927259732
SEL1L	-1.3373197882353	8.69255103703704	-10.7405160833301	1.9148561327567e-11	6.08622698069738e-10	16.0909504758589
PDSS2	-1.33677964705883	8.42400892592593	-9.8919077152742	1.20715447556921e-10	2.82644997452592e-09	14.2348091341987
PLEKHH2	1.33456207058823	5.30561322222222	5.2284426491055	1.48025566128992e-05	7.02303714429113e-05	2.4510761001089
PSMB8-AS1	1.33403052941176	6.42209614814815	7.783649428061	1.75396267219248e-08	1.92811702684427e-07	9.21259916371559
INHBC	-1.33373327058824	4.91898281481481	-9.31086054352203	4.49143706308137e-10	8.46411524221954e-09	12.9094043165902
PXDN	1.33368363529412	9.43103433333333	7.9918322525888	1.04534576670552e-08	1.23381366136944e-07	9.73437780447031
MAP3K6	1.33306296470588	6.30019274074074	5.70772419210972	4.01227345461634e-06	2.20113387155536e-05	3.75368271733778
NDN	1.33270317647058	7.85311240740741	5.77703537545716	3.32520179443173e-06	1.87151555541036e-05	3.94151616422072
DIRAS3	-1.3326367	4.70937014814815	-6.73778585586334	2.55977287303024e-07	1.96889847166042e-06	6.51354604121794
NME5	1.33187235882353	4.704543	5.86338505500155	2.63257550332369e-06	1.52200720090467e-05	4.17521859890803
SHFL	-1.33153344705883	8.79154788888889	-9.54106820065613	2.65474518012092e-10	5.40673279216756e-09	13.439882134636
UBASH3A	1.33107445294118	4.89445181481481	9.56235847117646	2.52961982765182e-10	5.1991157822298e-09	13.4885861964353
CSRP2	-1.33041715882353	9.31990303703704	-9.20539181960288	5.72818683548918e-10	1.04531640959022e-08	12.6640105389901
KLHDC1	-1.33008132352941	6.38451288888889	-6.11504262515894	1.3368595576734e-06	8.42392646035663e-06	4.85398698159042
STAB1	1.32985385882352	8.96995759259259	6.03294462439814	1.66671418698513e-06	1.02184970947512e-05	4.6329742463189
GOLGA2P5	-1.329203	5.95835040740741	-8.23725018358938	5.72033922707837e-09	7.39139607043039e-08	10.3424031403553
SRD5A3	1.32800666470588	7.31549144444444	6.61750007736715	3.5121735839152e-07	2.60419542410582e-06	6.19561499747499
COL14A1	1.32722998823529	7.36257392592593	4.88604239862739	3.77616222910278e-05	0.000160789625042155	1.52033279413774
STRN3	-1.32713626470589	7.62085118518519	-8.23132988423059	5.80360836708929e-09	7.47535418066033e-08	10.3278268625736
AP2S1	1.32671575882353	9.21267385185185	10.9393516979528	1.26012691664089e-11	4.2177680859972e-10	16.5124857340392
NDUFV2	-1.32628742941176	8.58688103703704	-6.30395134484324	8.06567128802781e-07	5.45175631635182e-06	5.36076343585554
NDFIP2	-1.32596074705883	8.28805492592593	-6.54356811835726	4.26907364602511e-07	3.10384414256934e-06	5.99953395111227
RHOG	1.32559193529411	7.73878025925926	11.2282850690873	6.91928701618406e-12	2.57660460973511e-10	17.1161846800577
FH	-1.32524908235295	9.31729711111111	-8.24177989748321	5.65745386727731e-09	7.3242072741025e-08	10.3535526114851
CXCR2	1.32475668823529	5.29369096296296	5.78068345084109	3.29251834041957e-06	1.85467199733989e-05	3.95139667767995
TGDS	-1.32360967058824	7.01344633333333	-7.65240781589533	2.43750392182799e-08	2.54375086113e-07	8.880887286092
ADAM9	1.32328402941176	9.08693733333333	7.31740162313783	5.70169819562949e-08	5.27635830730812e-07	8.02473058872811
PER2	-1.32275775882353	7.11475722222222	-5.89242150263672	2.43399960196649e-06	1.42244792055814e-05	4.25372120302382
PKLR	-1.32178486470588	6.20094718518519	-4.15748501388609	0.00027456538714955	0.000931823307354864	-0.437152924255436
SHANK2	-1.32175645294118	7.25626607407407	-6.16563749583349	1.1672970685935e-06	7.48873386377068e-06	4.98996728637283
CES5A	-1.32093579411765	4.90513518518518	-8.18580367966682	6.48676899055978e-09	8.2444873133796e-08	10.2155859061919
RPS6KA1	1.32036933529411	6.44167455555556	9.51775175162955	2.79908035231084e-10	5.63248641582151e-09	13.3864738532187
MNDA	1.32019889411764	7.24954674074074	4.9879553783792	2.85731572236592e-05	0.000125668344355004	1.79707214748926
KIAA1841	1.31940268235294	5.96917122222222	8.12208231460549	7.58353599202985e-09	9.4088697740973e-08	10.0580370307105
LMBRD2	-1.31913325882353	8.19486481481482	-10.6992427644461	2.08987872064117e-11	6.53953832848075e-10	16.0028221919947
PPP1R12B	1.31871562941176	7.51246033333333	9.71470746578571	1.79375573861198e-10	3.88865435793831e-09	13.8353477711577
ITM2A	1.31669740588235	7.04118	8.15796655349444	6.94445245728451e-09	8.7249387432565e-08	10.1468239284635
TRAPPC5	1.3162631	7.47814414814815	8.72781619151147	1.75510300877538e-09	2.68357909288739e-08	11.5342889382345
SAMD5	-1.31622156470589	6.9132597037037	-8.38465325160574	3.99758119960138e-09	5.43508809578585e-08	10.7038528392335
IL18RAP	1.31582084117647	7.81740888888889	5.63169618534678	4.93186477248757e-06	2.63577432643229e-05	3.54742760627401
LOC105379426	1.31556911764706	6.7631442962963	7.11652699691182	9.55282383756932e-08	8.27132747806356e-07	7.50511693706298
PRELP	1.31420878823529	7.79984259259259	4.33257252944953	0.000170916943789495	0.000613810796530848	0.0284249692142149
CNIH1	-1.31386650588236	9.83211151851852	-6.60466250747863	3.63308841349061e-07	2.68497339617287e-06	6.16160324994197
UHRF1BP1L	-1.31373931764706	7.902413	-8.17771479298163	6.61649263902138e-09	8.38296741577957e-08	10.1956154194509
CHST13	-1.31314625882353	7.58126440740741	-3.81246574635648	0.000692126562287059	0.00210379373593972	-1.34038788582693
NUSAP1	1.31305882941176	7.59849744444444	6.03635476330131	1.6514986395074e-06	1.01344472609236e-05	4.64216315373101
NPNT	1.31283323529412	5.6308257037037	3.52879988903025	0.00146082596794154	0.00404651828842564	-2.06437742334342
PCED1B	1.31235662941176	6.44792351851852	8.52196822728758	2.8703742703411e-09	4.10139374580803e-08	11.038009689068
PLAGL1	1.31218986470588	6.76208451851852	5.48302918650658	7.38997968349909e-06	3.78078478965937e-05	3.14357918405771
HINT3	1.31195867058823	7.16347685185185	2.88878228705984	0.00737743103762777	0.016847818343504	-3.60914160672596
LINC02499	-1.31184809411765	5.47150737037037	-6.7331127516096	2.59134994933449e-07	1.99166854636017e-06	6.50122028774497
THPO	-1.31142452352941	4.45937496296296	-7.01490707566818	1.24250362677339e-07	1.04315518715338e-06	7.24054754282511
SPDYE2	1.31115158235294	6.93775618518519	6.15761896438536	1.19264347556918e-06	7.63435561922387e-06	4.96842825477663
ARHGAP27	1.31112471764706	6.39929437037037	9.75125580609217	1.65250606989165e-10	3.6411058961379e-09	13.9180780883633
LOC101928429	1.31104870588235	4.73121011111111	5.08197413760816	2.20930222415298e-05	9.98216852251613e-05	2.05264339062387
SLC17A1	-1.31077655294118	5.16057744444444	-4.73614358585035	5.68963233587515e-05	0.000230543765177611	1.11410080685409
SUOX	-1.31025202941177	7.358583	-8.45332032513465	3.38628242261643e-09	4.74950230268711e-08	10.8712638973003
TFPI	-1.30977386470589	10.4552116666667	-9.15776881269698	6.39620143511393e-10	1.14178642720532e-08	12.5527203258438
RCN3	1.30945709411765	6.85019818518519	7.61044127587925	2.70923530982845e-08	2.78982123766672e-07	8.77437174182212
RXRA	-1.30941456470589	9.90371859259259	-11.9581679376892	1.59009565066818e-12	7.86590698956761e-11	18.5956615149307
SLAIN2	-1.30934744705883	8.27985985185185	-9.71078445045421	1.80963575504569e-10	3.91887107769175e-09	13.8264571817673
KAT2B	-1.30925995294118	8.36170574074074	-9.535080614912	2.69106571417976e-10	5.46966559005943e-09	13.4261739612033
GCH1	-1.30898543529413	9.76645918518519	-4.94183806018755	3.2415728532364e-05	0.000140577277389064	1.67179851200886
GPX7	1.30820275882353	4.95659551851852	6.01222278521004	1.76226788763078e-06	1.07196662977854e-05	4.57712198568693
VPS37B	1.30731205294117	7.1205127037037	8.03345918476082	9.4321080950412e-09	1.1324701825236e-07	9.83805244128537
TMPRSS6	-1.30714594705883	6.85777048148148	-7.50296649125119	3.55495354886993e-08	3.52578021999223e-07	8.50061820001658
AXL	1.30691790588235	8.57734803703704	6.3761890121363	6.65413720396765e-07	4.60130260003939e-06	5.55383702492803
LINC01127	-1.30680916470589	4.02781362962963	-6.81852523797067	2.07188776846835e-07	1.64116604517255e-06	6.72616463432637
PGRMC2	-1.30673787058824	8.32678451851852	-11.7391121684926	2.456307414248e-12	1.09680647216299e-10	18.1583715667077
TNFAIP2	1.30673387647058	7.51074866666667	8.55893073469393	2.62662916115324e-09	3.81664912595794e-08	11.1275348180298
MXI1	-1.30667787058823	8.0714942962963	-6.94398263901011	1.49376614448061e-07	1.22456060495744e-06	7.05523822137214
ATM	1.30659741764705	7.55556814814815	5.05469165831563	2.38048914686691e-05	0.000106720152046234	1.97846077985928
GFM1	-1.30646271176471	10.2535326666667	-9.09515090031797	7.39789644894746e-10	1.28606153341177e-08	12.4059284070672
FUCA1	1.30564745294117	10.2429312222222	7.0580140182853	1.11123409616968e-07	9.45134334723666e-07	7.35291399347321
NUDT6	-1.30558592352942	7.39414251851852	-8.17383374157214	6.6796721314901e-09	8.45240267271879e-08	10.1860305727361
CXCL16	1.30522861764705	8.72318111111111	7.1670527044858	8.38614010142838e-08	7.36222121214132e-07	7.63624087959329
ZYX	1.30517555294117	6.893638	9.99840514765598	9.53314456753344e-11	2.3492973969051e-09	14.4728941344295
AKAP13	1.30500959411764	8.98693140740741	9.12871970612291	6.84237586203921e-10	1.20505822010068e-08	12.4846870088862
LAMTOR4	1.30427484705882	8.22054888888889	8.01881110123221	9.77934942255439e-09	1.16475724688633e-07	9.80159557834746
ETS2	-1.30407454117647	9.25936562962963	-6.56796946374018	4.00251182398456e-07	2.93179670394945e-06	6.06430566995922
DNAJC5B	1.30379287058823	5.35690322222222	7.48695055639261	3.7022838607662e-08	3.63086468230535e-07	8.45970479429587
HLA-G	1.30344507647058	10.3666227407407	9.66005017791304	2.02849093151458e-10	4.30052862087802e-09	13.7112962842583
CENPW	1.30332345882353	6.57613066666667	8.27950087312643	5.16045699842035e-09	6.74132709379404e-08	10.4462959044892
ADRB2	-1.30324081176471	6.44905437037037	-6.96453174065106	1.41606415952001e-07	1.17277073990941e-06	7.10898301730983
SLC15A2	1.30293038235294	4.85767507407407	7.06229222753179	1.09900065536175e-07	9.35912667812919e-07	7.36405502705403
ODF2L	1.30291850588235	4.6263962962963	6.79840204257544	2.183867399108e-07	1.71840139244432e-06	6.67323281785189
ALS2	-1.30244452941177	7.03476333333333	-11.8188810145008	2.0952445979064e-12	9.65486797249881e-11	18.3182702850875
MR1	1.30221955882353	6.92949351851852	9.33589111830591	4.24042350809109e-10	8.0361002501223e-09	12.967425240007
[truncated: 1,015 more rows]
