# Supplementary material for: Systematic analysis on multiple Gene Expression Omnibus data sets reveals fierce immune response in hepatitis B virus‐related acute liver failure
Source: J Cell Mol Med. 2020 Jul 19;24(17):9798–809. doi: 10.1111/jcmm.15561 (PMC7520256; doi:10.1111/jcmm.15561)
Supplement: Supplementary file 4 — Table S3 [file JCMM-24-9798-s004.csv]

logFC	AveExpr	t	P.Value	adj.P.Val	B	symbol
-3.38760604206882	7.70626241485626	-26.0047114777543	1.8160209537163e-24	2.49433461644214e-20	45.5586655336602	ST3GAL6
2.80359985547819	10.0790905330039	25.7649981900515	2.47171839314487e-24	2.49433461644214e-20	45.263750823979	GUSBP11
-2.85048498675236	8.07125353590907	-24.0513003033863	2.421508445044e-23	1.62911016487743e-19	43.0701354721699	PID1
-2.12427255503148	11.2430030099479	-23.6843660915146	4.0222144581182e-23	1.73492262442811e-19	42.5800050363822	ALDH2
3.53207989037324	9.83556349825243	23.6367838154593	4.29798004367069e-23	1.73492262442811e-19	42.5158946258315	IGLL3P
3.22047026418894	7.23492255653278	23.4393463896995	5.6664918103423e-23	1.90611340346898e-19	42.2485017597063	S100A11
-2.37172251333658	5.94086501907093	-23.1546788003012	8.47199624731659e-23	2.44271857513701e-19	41.8590284282693	NECTIN3
4.13809650892548	5.64514219126093	22.8927372403384	1.23138033803533e-22	3.10661867032089e-19	41.496465817498	KRT23
-5.94185598085796	7.32534010541002	-22.5050607855405	2.15662981090109e-22	4.83636216371298e-19	40.9523574712095	AVPR1A
3.35571687120477	6.76296960143049	21.758674959788	6.49905833105398e-22	1.21683794121061e-18	39.8787394518192	IGLV1-44
4.08150842080268	7.16779724144362	21.6861049419013	7.24750534625114e-22	1.21683794121061e-18	39.7724727322867	PLA2G7
-6.08056184593686	6.52997325521844	-21.6674886772099	7.45339625913395e-22	1.21683794121061e-18	39.7451575630512	LPA
-2.96635919650055	4.42836874130201	-21.6341090130682	7.83773137578055e-22	1.21683794121061e-18	39.6961243007225	PLGLB2
2.61548965604269	8.86207694849433	21.5254235335101	9.23617579247215e-22	1.33152668585332e-18	39.5359688562262	LGALS1
-1.8064238437465	12.6492656750646	-21.068409259752	1.85673623877602e-21	2.49830050048109e-18	38.8540170206245	C1S
2.57629162927435	6.25783706759457	20.8338603641783	2.67047679838198e-21	3.21561840983312e-18	38.4985859346243	JAK3
4.25833814815384	11.6937994456417	20.7858809890469	2.87781960220973e-21	3.21561840983312e-18	38.4254163723491	IGLC1
3.64180976567291	6.48468068679221	20.7840344909877	2.88612173448486e-21	3.21561840983312e-18	38.4225972637213	IGLJ3
3.57423350104306	6.00423809169528	20.7534770384326	3.02713916597281e-21	3.21561840983312e-18	38.3759101335075	CCN4
-2.6835091762312	7.01162537818093	-20.5954190617221	3.87803850137342e-21	3.91352255366099e-18	38.1333911409143	KCND3
3.10354490594393	5.53216936027622	20.4272544433091	5.05645203296642e-21	4.82883732098327e-18	37.873452561834	OSBPL3
3.74919354247161	10.4816834767365	20.4019149143698	5.26355948380479e-21	4.82883732098327e-18	37.8341119255168	COL1A1
-5.10461578738432	6.63685033467842	-20.3576757217128	5.64625274833757e-21	4.95470953129118e-18	37.7653200027245	SLC6A1
2.52908288505751	7.39623373276777	20.0594149061421	9.09368686559163e-21	7.64741175034317e-18	37.2978821373356	CMTM7
-1.95024738561694	10.6649790803419	-19.8025589621232	1.37746602667931e-20	1.11205587265874e-17	36.8901773740115	ST6GAL1
4.26924030929923	7.67664454564096	19.75280938573	1.49361269545665e-20	1.15944557816929e-17	36.8106506906402	TACSTD2
-2.12749658776983	7.4442723862933	-19.7239253924047	1.565611251431e-20	1.17032340324563e-17	36.7643944648918	KLF15
5.90008483749496	6.66898835443949	19.5039392764209	2.24508991500184e-20	1.61830891980294e-17	36.4100584541591	KRT19
3.47710030183962	9.85204830284288	19.4552821293625	2.43253681553427e-20	1.69296174303201e-17	36.3311949652904	COL4A2
2.05453950759428	5.51434598529328	19.1503418367182	4.03632809935949e-20	2.71550700097909e-17	35.8328458331237	TACC3
1.76768679995431	11.8151431944659	19.1012181858543	4.38215041954936e-20	2.80274120088147e-17	35.7518973020415	TMSB4X
-1.82511016786512	11.6202650640723	-19.0928901727029	4.44372583006526e-20	2.80274120088147e-17	35.7381554239772	SERPING1
-3.42719581214761	6.44719499845965	-19.0307252645166	4.93232506271717e-20	3.01663990123699e-17	35.6354081198408	PPP1R1A
5.70352174504945	7.39203439250511	18.9889815134787	5.2910582188267e-20	3.07797383786483e-17	35.5662442504881	MMP7
-3.72443263123692	8.27320141507129	-18.9837779744535	5.33761503865972e-20	3.07797383786483e-17	35.5576131301882	IGF1
1.94131908928713	9.63573712992674	18.9575454119925	5.57880339579361e-20	3.12769413714729e-17	35.514068849929	CLIC1
3.02226501651124	5.60941928558267	18.8789111486	6.37100668698428e-20	3.47529805306496e-17	35.3832176618057	IL18
2.45234013907551	7.76121032260267	18.8492518089848	6.69900863141486e-20	3.55805503178542e-17	35.3337366308219	CD3D
2.78037825905728	8.23332939277514	18.6670799112274	9.13164155232901e-20	4.42010948237637e-17	35.0282868844548	CCL18
-3.50998769615377	10.7078452209448	-18.666845816196	9.13529202976684e-20	4.42010948237637e-17	35.0278926726533	C6
2.27102461021728	7.36757436787114	18.6660161384494	9.14824208222561e-20	4.42010948237637e-17	35.0264954749898	TMED3
-5.89928584891085	8.58865904605938	-18.6605242293982	9.23443896082915e-20	4.42010948237637e-17	35.0172455753735	CFHR3
-1.89081459859642	9.45768461111883	-18.6490599246793	9.41706920389356e-20	4.42010948237637e-17	34.9979287161654	SAR1B
3.16765936299633	8.08680621524208	18.6142930666943	9.99390576313093e-20	4.58425000039254e-17	34.9392835909771	COL5A1
2.36994212315404	7.10856724649883	18.5245960608933	1.16555263117296e-19	5.1353934867246e-17	34.7875324106712	PLXNA1
-3.43352700060345	4.79063937820227	-18.5221651819551	1.17043105776808e-19	5.1353934867246e-17	34.7834107610671	SLCO4C1
2.50803443860712	6.23290969907856	18.354775093934	1.56216153090792e-19	6.70832046347116e-17	34.4984396073473	TRAF5
-4.35810254318526	7.41139171309939	-18.3339064511356	1.61965565450181e-19	6.81031459891876e-17	34.4627517092455	MFAP3L
2.65002144231929	10.8190879536255	18.2267984522551	1.95081640738207e-19	8.03537296942702e-17	34.2790206324685	ANXA2
2.65633451310367	8.51297114036857	18.1478176692247	2.23893507931863e-19	8.82102174627649e-17	34.1429312275568	SERPINE2
2.73365285746159	8.5318726976423	18.112270644471	2.38251842676487e-19	8.82102174627649e-17	34.0815121078966	AKR1B1
-5.86303754737347	6.54538001868133	-18.1042196979777	2.41632986013135e-19	8.82102174627649e-17	34.0675868383932	GNMT
1.88585944588402	4.76303093568429	18.0959291080167	2.45166231505873e-19	8.82102174627649e-17	34.0532414191658	SP140
3.64186499082241	7.0391938533861	18.0921837166344	2.46779759771139e-19	8.82102174627649e-17	34.0467587914322	LXN
2.80554832865786	6.09753761701306	18.0880562077763	2.48570525727951e-19	8.82102174627649e-17	34.0396134273044	MICAL1
2.92080755882512	5.6870378376135	18.0868244673685	2.49107508136646e-19	8.82102174627649e-17	34.0374808161004	VTCN1
1.24355169476323	7.66429635318303	18.0867965909321	2.49119674744964e-19	8.82102174627649e-17	34.037432549918	LCMT1
2.27368502160126	6.73723493441585	18.071575577127	2.55854724802109e-19	8.90330329427754e-17	34.0110686854293	TRAC
1.19754366927256	9.6035489775735	18.0595400971722	2.61312275079466e-19	8.9390943185235e-17	33.9902086724175	EIF3D
3.27737145699078	7.50950490178734	18.0265608086831	2.76887074597396e-19	9.31401971099875e-17	33.9329864767761	S100A6
1.92733379794865	8.18209796012033	17.9102064480932	3.39866487916571e-19	1.11792779051755e-16	33.7303701268464	PTAFR
3.12742607712522	5.56424073926906	17.9043250991915	3.43415364475489e-19	1.11792779051755e-16	33.7200981654332	C12orf75
3.59956426486813	7.81807004338383	17.7441148333279	4.56220213940343e-19	1.44602739493964e-16	33.4391551334693	MZB1
3.45280257186544	7.31126614470641	17.741272914792	4.5853318771311e-19	1.44602739493964e-16	33.4341518025448	CCL5
2.86183923022375	6.71838412524517	17.725968498046	4.71197514216001e-19	1.46310452760331e-16	33.4071957566075	CD2
-2.1960334024234	9.70214138297979	-17.7027879714684	4.91066264878856e-19	1.50169551879545e-16	33.3663290531191	ACACB
2.62532907833781	6.57744413017227	17.6792914744731	5.12083776971835e-19	1.5425950553168e-16	33.324858179177	C4orf48
3.04719116491111	9.07052028795296	17.6378810504516	5.51398902961178e-19	1.63660059683315e-16	33.2516538285825	SEL1L3
2.42355514210831	7.76756300509963	17.6218745132671	5.67413296041786e-19	1.65972500782774e-16	33.2233182062666	RHOBTB1
1.73818067698601	6.33672922028869	17.5582316502232	6.3595463992754e-19	1.83363892823679e-16	33.1104348781969	TBC1D10C
-2.34191151324846	11.3034513388217	-17.5020647567886	7.03484917948192e-19	1.99977973224625e-16	33.0105195107158	ACAT1
2.20045174654494	6.93557187868791	17.489927764694	7.19019128549412e-19	2.015550426599e-16	32.9888928889687	PRAG1
2.43213234093028	10.0625301898158	17.4755365716944	7.37895224690825e-19	2.04012867396369e-16	32.9632328967933	ANXA2P2
2.70330171328363	6.66911724279559	17.4331480706815	7.96501641648893e-19	2.17240440991887e-16	32.887547517142	ADAMTS12
2.10230739993061	6.88967174529411	17.4103541205691	8.29969231327462e-19	2.23350253278429e-16	32.846783453111	ABCC1
-2.43484076109165	7.02627772715356	-17.3958803261516	8.51965965916809e-19	2.26253014343407e-16	32.8208752484641	GFRA1
2.91860772915892	6.49598251955335	17.3877194015833	8.64631308400714e-19	2.26634463603268e-16	32.8062590134744	THEMIS2
-2.59107285123316	7.36939460841855	-17.3640563833763	9.02457866831056e-19	2.33516758028862e-16	32.7638453663093	TMEM220
3.00581644991968	9.77640730235255	17.3088999371871	9.97358263599129e-19	2.54806099167357e-16	32.6647911798465	COL4A1
2.73402436336904	11.562767788806	17.2461157469996	1.11793138971317e-18	2.8204011548226e-16	32.5517109394536	COL3A1
3.15028153269324	10.045464396158	17.1763330601663	1.26961701500906e-18	3.1635407671516e-16	32.4256146294642	IGKC
2.5600751733599	7.28374565986174	17.1464824851534	1.34080144647508e-18	3.29073471793133e-16	32.3715423704127	STK10
1.66419507183773	6.28861175514923	17.1414205702644	1.35327246488778e-18	3.29073471793133e-16	32.3623651550976	SFXN3
2.81610968635327	11.5335610423962	17.0921084177459	1.48116756216481e-18	3.55885772704432e-16	32.2728423860062	TMSB10
1.75720061695336	4.99572455756842	17.0777010507951	1.5208262246245e-18	3.6111571401878e-16	32.2466455967194	HELLS
1.62380025095934	7.1131490005883	17.0706971730716	1.54049722194494e-18	3.61533202680405e-16	32.2339037619636	WDR54
-2.93982296760976	9.26314068835762	-17.0593917697665	1.57280152234635e-18	3.64871875005934e-16	32.2133270403454	GNE
-2.30339621066787	11.2929673975787	-17.0448097853444	1.61549677820034e-18	3.70517857663836e-16	32.1867696773152	CFH
3.38787478957015	10.0714667407665	17.0331455966614	1.65050328248362e-18	3.7429334550974e-16	32.165512529708	COL1A2
2.60975155441727	5.65588890518439	16.982376379154	1.81217011648732e-18	4.06389216234041e-16	32.0728460688039	CAPG
2.7685902813474	6.78187317609559	16.9556785851168	1.90361199100304e-18	4.22204404554003e-16	32.0240223058247	HLA-DOA
2.31545676518719	5.75555555331497	16.8983757790169	2.11619713508136e-18	4.6425224757986e-16	31.9190107672778	CD300LF
4.2727636222738	6.82326770616614	16.888492840557	2.15525301209446e-18	4.6773625315164e-16	31.9008693346111	CD52
2.45021904728342	6.58441488191177	16.8796882262841	2.19066979802422e-18	4.70364771633223e-16	31.8846998021091	INAVA
-3.46013863811913	6.69900090629652	-16.8147394865365	2.47106342517926e-18	5.23485226502398e-16	31.7652035248796	ADCY1
3.38003518167361	6.1096336301748	16.8033711618117	2.52380503783792e-18	5.23485226502398e-16	31.7442477123817	SLAMF8
1.70110630699582	8.13781594755083	16.7987967138126	2.54535183806669e-18	5.23485226502398e-16	31.7358120519712	FBLIM1
2.58167503658271	7.30036560153721	16.7961617417982	2.5578487296514e-18	5.23485226502398e-16	31.7309520733893	ARHGAP9
-2.82441538784881	4.84260299962977	-16.7897980363419	2.58828995730851e-18	5.23485226502398e-16	31.7192121372798	VXN
-4.22299173375694	5.88123427264377	-16.7886763852412	2.59369383393152e-18	5.23485226502398e-16	31.7171424992168	TENM1
-1.47937743131119	8.96022244331673	-16.7833192709545	2.61966326244069e-18	5.23491719067727e-16	31.7072561122758	MTMR4
2.19097161639704	6.84826249662178	16.7148146040571	2.97625542882297e-18	5.88919248234647e-16	31.580599917912	JAML
2.86758208115323	5.81988723480214	16.6685016858885	3.24519937639991e-18	6.35901543824072e-16	31.4947278139068	RACGAP1
2.77517350335366	7.08998605107872	16.6184369138084	3.5640870436349e-18	6.91672776939262e-16	31.4016754074099	EMILIN2
2.49373910579608	6.29836128441463	16.5778343774213	3.84620211016166e-18	7.39313306565646e-16	31.3260386333347	ARHGAP30
1.41857718157801	10.3396547673683	16.5648560562242	3.94112727770832e-18	7.50412941943275e-16	31.3018294265441	SLC25A6
2.64883389483536	6.40363932977425	16.5298474439959	4.20934526558898e-18	7.89504640573425e-16	31.2364473319619	ANKRD36BP2
1.94209564344531	5.35171687474237	16.5279169212976	4.22466933468414e-18	7.89504640573425e-16	31.23283854995	SEMA4D
1.41453736598058	10.3795369428944	16.5172466677333	4.31040506997389e-18	7.98136747956724e-16	31.2128860363425	H2AFY
2.1336721870919	10.4661555938547	16.4653231697469	4.75379194201346e-18	8.72234388778705e-16	31.115640767688	TPM1
-2.32321567546351	7.32503158019803	-16.4588431674544	4.81231681433795e-18	8.7501793030435e-16	31.1034868627241	SMOC1
3.8529682024233	7.92302301317912	16.4437694482132	4.95133125698079e-18	8.92256417496815e-16	31.0751992660844	EPCAM
2.23927474280525	7.61899444370523	16.430202086306	5.07997239975474e-18	9.00632256916302e-16	31.0497202108903	ADGRE5
2.33031402268357	6.19149994044992	16.4294651308338	5.08705729021743e-18	9.00632256916302e-16	31.0483357357906	CXCR6
3.778404665992	6.71998257031385	16.3998781471001	5.3800268918376e-18	9.44218110938768e-16	30.9927100405376	RNASE6
1.78109559845722	8.09989917240094	16.3290168123509	6.15410398031661e-18	1.07076103995457e-15	30.859148639539	ITM2C
2.04549242167273	5.77481714121207	16.3223757734012	6.23226961125463e-18	1.07509314157224e-15	30.8466070005253	CD8B
2.34528502366913	6.63452047566921	16.3146689325848	6.32425682169852e-18	1.08171589349442e-15	30.8320473303135	WFDC1
2.58273975051499	7.83818269010156	16.2907537419148	6.61866280768809e-18	1.12255858359301e-15	30.7868310454653	TNFRSF21
-1.91636034737229	7.71402351917338	-16.2772881656406	6.79057487137229e-18	1.14211810524089e-15	30.7613477884282	CMTM8
1.61114772387915	5.60970233429653	16.217772544359	7.60698563742437e-18	1.26885777785236e-15	30.6485085398343	PCYOX1L
2.40789740928791	6.24229072781524	16.1838392113536	8.11684887012968e-18	1.34280623562154e-15	30.5840204341185	PIK3R5
1.59905420418112	6.71619923776349	16.1636956047278	8.43595538319053e-18	1.38425111787752e-15	30.5456865018269	HMGA1
-1.28189386664012	6.54871482020461	-16.1189245100168	9.19207083776614e-18	1.4961577880535e-15	30.4603457648456	ELFN1
2.7636965190014	6.67881630432611	16.0404452953387	1.06893809765406e-17	1.72595020999615e-15	30.3102848175643	LCK
2.84963144798993	8.65890889613974	15.9851226888276	1.1893275207091e-17	1.90509502781521e-15	30.2041427417004	CYBA
1.82877665977872	5.7086750720269	15.9485962293518	1.27635221837908e-17	2.02663282464946e-15	30.1338995537526	KCNK6
1.93686205793118	5.96929030194474	15.9449924578793	1.28528465319888e-17	2.02663282464946e-15	30.1269621625332	GVINP1
2.19177709808446	8.87194805096826	15.9365286795675	1.30651606048743e-17	2.02932147365208e-15	30.1106640880706	GM2A
-1.7875787228473	5.89291844241697	-15.936298286124	1.3070990020055e-17	2.02932147365208e-15	30.1102203384321	KBTBD11
2.38479294539078	5.91653031365301	15.913922910594	1.36500243559415e-17	2.10304153874784e-15	30.0670994587672	GNLY
1.83013637965294	5.85180604966451	15.8857080626279	1.44178376045128e-17	2.19012244439648e-15	30.0126550527524	PILRA
2.3558197886235	6.07802105969082	15.8851929694661	1.44322590846124e-17	2.19012244439648e-15	30.0116603840652	P2RY8
-2.34417425311916	6.88658308670567	-15.8744759218907	1.47356897727554e-17	2.21948079614569e-15	29.9909593589082	DUSP10
-2.60706867830596	7.0944543658669	-15.842747676634	1.5672911928545e-17	2.34315838113943e-15	29.9296069492558	ABCA6
-2.71235095396314	9.08087007655538	-15.8283184541544	1.61191360064602e-17	2.39215089719401e-15	29.901672603062	SLC1A1
-1.57500040626482	5.97942882470837	-15.8047559990117	1.68759891972785e-17	2.48619043772754e-15	29.8560125759348	TBC1D8B
2.49670636480404	6.78851677586543	15.775310514627	1.78732697329536e-17	2.61403045666814e-15	29.7988751501354	CMKLR1
1.64062259325533	5.47835152734018	15.7317506457158	1.9460591072476e-17	2.80902880911586e-15	29.7141920665405	SYTL1
2.86097768906929	7.33795317630579	15.7311118376936	1.94849146943576e-17	2.80902880911586e-15	29.7129487839344	SELPLG
3.27438195709451	8.16894853127054	15.6925245670963	2.10134936806304e-17	3.00791023373166e-15	29.6377729420458	ADAMTS2
2.67519506081914	5.91523311576463	15.6676014590631	2.20656043182533e-17	3.0928335304762e-15	29.5891388856803	MAPK13
4.88104468671111	10.8207424475271	15.6655807300112	2.21532391799801e-17	3.0928335304762e-15	29.585192993661	IGHM
-2.39182909756676	8.08069807163345	-15.6651338217041	2.21726687853172e-17	3.0928335304762e-15	29.5843202576157	IL1RAP
2.49023441977913	5.5822421631846	15.6640529500392	2.22197325431824e-17	3.0928335304762e-15	29.5822094163929	PDZK1IP1
1.83693508132552	6.05765643496433	15.6568639302972	2.25353754186806e-17	3.11528412380295e-15	29.5681669670906	PIM2
-2.3756131243057	9.06295233535906	-15.6470027579097	2.2975832378635e-17	3.1483716443266e-15	29.5488965581748	MARC2
-1.77309835954008	7.34852577093609	-15.6445509594584	2.30867068007896e-17	3.1483716443266e-15	29.5441038191082	COQ10A
-2.11823172772174	6.76718899553982	-15.6377733817821	2.33960614811576e-17	3.16536152582128e-15	29.5308519858906	CECR2
2.03556967046902	6.56867686363388	15.6349764762295	2.35249580772527e-17	3.16536152582128e-15	29.5253820084708	SLC38A6
2.73521073976918	4.72979999322543	15.628453531974	2.38284057998442e-17	3.18495837257122e-15	29.5126218854049	CCDC102B
-1.63227592005716	8.93665229293826	-15.6170463764165	2.4368742491164e-17	3.23575216907344e-15	29.4902970821953	MTFR1
2.41156397622839	6.01882815860782	15.6033378790017	2.50347349370579e-17	3.28433336173198e-15	29.4634511153112	CD72
-3.55078299658865	6.028858775911	-15.6028238535472	2.50600672698174e-17	3.28433336173198e-15	29.4624441099405	PCOLCE2
1.39548767224563	7.5261798860353	15.5866260536959	2.58719323414589e-17	3.368859422243e-15	29.4306981206678	FIG4
2.04626248975782	7.34256764217378	15.5144565321925	2.98301325743613e-17	3.85936901120727e-15	29.2889330485418	MCM5
2.73208136037955	6.31724427067743	15.4966132117065	3.09011525501814e-17	3.93497746776114e-15	29.253801908711	DPEP2
1.31087524110826	9.57399372513285	15.4952816094777	3.09826432537509e-17	3.93497746776114e-15	29.2511788711077	PTBP3
-1.71939489333844	9.79427683661065	-15.4950078140107	3.09994261197057e-17	3.93497746776114e-15	29.2506395168266	IQGAP2
-1.83572998207949	10.0653673696937	-15.4800442016631	3.19309626030384e-17	4.02789136385702e-15	29.2211509273365	SMIM14
2.09245447215252	8.5145550600178	15.4709646194953	3.25101322029141e-17	4.07547825000878e-15	29.2032468821272	CBLB
1.1534904169169	10.87545720627	15.425972066825	3.55430566680385e-17	4.4133897990129e-15	29.1144028025504	PDLIM1
2.75618507171832	6.88386245749054	15.4223498059233	3.57995055618683e-17	4.4133897990129e-15	29.1072412140262	MELTF
1.29742317527235	7.24530283989538	15.4210040392327	3.58952654937186e-17	4.4133897990129e-15	29.1045801531824	MID1
1.40246685896455	8.75703349346206	15.4184136068876	3.60803308149001e-17	4.4133897990129e-15	29.0994574266148	COPS9
3.83932888440674	5.65995710064645	15.4110364726891	3.66127416610713e-17	4.45153593340603e-15	29.0848649918368	CXCL5
2.1765370407146	10.4854583497477	15.4075469821269	3.68673772420814e-17	4.45565434058042e-15	29.0779606339711	NPC2
3.54876859442941	6.34277330823565	15.4006386758452	3.73768564944302e-17	4.49033984897074e-15	29.0642881057935	CXCL6
-3.29688520819016	9.2389837674522	-15.3853164551342	3.85327538686461e-17	4.60181403154369e-15	29.0339459127904	ALDH6A1
2.21952808816377	7.89778575591794	15.3770125179204	3.91744360133199e-17	4.65092730621669e-15	29.0174918584883	ISG20
3.05853695107289	6.45224207064834	15.362813089138	4.02971701680496e-17	4.75624435965933e-15	28.9893397510925	SLAMF7
1.53921501925613	6.13627593692858	15.3515989703961	4.12071250734905e-17	4.83536863580383e-15	28.967091857948	IKZF3
1.47800663853158	10.2619593595776	15.3390217786286	4.22527676381494e-17	4.9294081459004e-15	28.942124471193	ARPC2
5.37631966786107	7.29779149903091	15.3070537297295	4.5034642522939e-17	5.22375971287631e-15	28.8785909130637	POU2AF1
1.39171345935919	6.55037960588494	15.3039592313011	4.53137028120028e-17	5.22609407916944e-15	28.8724353318864	LOC100507507
2.17058190072873	7.24269542928251	15.2878582749255	4.67945336538311e-17	5.35415228836299e-15	28.8403914553084	LILRB2
1.0116883468722	10.8235309434487	15.2861490992845	4.6954613042672e-17	5.35415228836299e-15	28.8369883203642	SUB1
1.75613206502478	6.19593455178364	15.2535459677553	5.01179718381535e-17	5.68275857083962e-15	28.7720149236272	LOC728392
2.18694372346103	5.1490571109814	15.2084259239693	5.48597773000805e-17	6.18566974998617e-15	28.6819168540585	FLJ32255
2.01530796484306	4.87473712024488	15.1965859679687	5.61785841364491e-17	6.29917979792196e-15	28.6582394713392	NT5DC2
-2.84397325581205	8.29405319664306	-15.1545605672981	6.11276970614842e-17	6.8162448054803e-15	28.5740807717879	COBLL1
3.51181167260854	6.35326804943713	15.1289471625984	6.43610166706597e-17	7.13735384320837e-15	28.5226985850078	GZMB
-2.48492270091464	8.24237456673807	-15.1260243068144	6.47409575647604e-17	7.14025544551672e-15	28.5168308209551	FZD5
-1.63272758748636	8.6825946831736	-15.1207212752745	6.54361732037165e-17	7.17770806397071e-15	28.5061824852708	LPIN2
2.94693457236748	7.12099113454735	15.0742301439383	7.18682959287963e-17	7.8074528661728e-15	28.412704593251	DOCK2
1.05995879791472	9.45033565381033	15.0732902564649	7.20048105402662e-17	7.8074528661728e-15	28.4108124807922	GRB2
2.2385211489693	6.61417108851069	15.0710053417155	7.23377934882978e-17	7.8074528661728e-15	28.406212274647	FGD3
1.80180419221136	7.78837333646011	15.0464247997256	7.60213015142282e-17	8.16137195990249e-15	28.3566900119006	TNFRSF1B
-4.01810427473417	8.68318770845764	-15.0153685986078	8.09515632725961e-17	8.64468466418416e-15	28.2940311625465	ACADSB
-1.99157722316814	7.9901816273365	-15.0095084693808	8.19180073390953e-17	8.70184811644716e-15	28.2821964932591	CGNL1
2.15918641446149	5.87620784328827	15.0045565094798	8.27438873017905e-17	8.7435595676023e-15	28.272193094095	RUNX3
1.51093058344932	6.80822929135827	14.9852909310365	8.60389575505958e-17	9.04439729293581e-15	28.233250502622	CKLF
2.1493285487113	9.30507648281288	14.9805630747954	8.68679289146973e-17	9.08422491857687e-15	28.2236878832363	PPT1
2.51381260786203	4.63073975162983	14.9760759561767	8.76622572651285e-17	9.12003782671179e-15	28.2146100164004	ZC3H12D
3.23372684329392	10.7713356029854	14.9602011316202	9.05327060677351e-17	9.37036721315434e-15	28.1824767947499	TIMP1
2.67712859249166	6.28361308410473	14.9191314380304	9.84140830530875e-17	1.01341399911248e-14	28.0992222927967	CTSE
2.58386107499332	7.938117257939	14.9162536756492	9.89920173631114e-17	1.01419080529933e-14	28.0933819829533	SYK
2.3429168771547	7.87317436741574	14.8839412535509	1.05725016619767e-16	1.0777010153721e-14	28.0277452597716	LY86
1.38047263863084	8.52040658350808	14.8465386266183	1.14107515031794e-16	1.15730250044557e-14	27.9516311624972	ATP6V1F
2.80656787335639	7.99397356404643	14.8415831670252	1.15268087767888e-16	1.16322790770964e-14	27.941535742085	TRBC1
2.40151073757297	9.32974008840985	14.8345739914777	1.16930322013394e-16	1.17413168616733e-14	27.9272519888839	PECAM1
1.83779205071039	7.61062521287227	14.8302997655202	1.17955990816816e-16	1.17848372769278e-14	27.9185391409196	GNPTAB
1.83964631310478	6.17837030481577	14.8279179676765	1.1853153481724e-16	1.17848372769278e-14	27.9136830967153	TMC6
1.84576309984174	6.48617212951914	14.8082035173924	1.23407213772444e-16	1.22094499782806e-14	27.8734659091476	TRPV2
1.17054892398483	5.34136044704466	14.7929335111809	1.27324571742358e-16	1.25355699096391e-14	27.842286994878	CCNE1
1.71454038194203	3.59495630307618	14.7786248516816	1.3111089932963e-16	1.28456858309219e-14	27.8130485290737	DEPDC1B
-2.08386095522581	5.67398831151442	-14.7677731382507	1.34059214750848e-16	1.3071097252736e-14	27.7908595151672	PAIP2B
2.7926498260578	6.24814546155811	14.7631020001736	1.35349145780912e-16	1.31334221600776e-14	27.7813043616424	DOK3
-2.5192299867007	7.53896179588254	-14.7602403727419	1.36145654420318e-16	1.31475011634702e-14	27.7754495473689	ADGRA3
2.65726843068814	6.56386142953894	14.7552912494458	1.37534548596846e-16	1.32183799730007e-14	27.7653217145986	TRAF3IP3
-1.40356346314151	9.74674361963632	-14.7358152709408	1.43142611082639e-16	1.36418858895624e-14	27.7254409518938	FAM8A1
-1.1540603284191	7.29609990268107	-14.7353042870519	1.43292860753467e-16	1.36418858895624e-14	27.7243940712699	ATF7IP2
2.26784158753156	5.74139604280067	14.7194815002213	1.48026217628102e-16	1.40263528187229e-14	27.6919632822156	NLRC4
2.55733482215179	7.04447220409396	14.7132102261869	1.49946299019909e-16	1.41418979117702e-14	27.6791021263188	CD8A
-1.99266264919825	6.54301431134904	-14.6746134039411	1.62338599123913e-16	1.52394416098509e-14	27.5998550762132	SLC16A2
2.15116673004636	9.33847925128978	14.6377347256646	1.75159835719519e-16	1.63546801315406e-14	27.5239867326172	ARPC1B
1.43287772972933	10.1534375371388	14.6358580794316	1.75839349380386e-16	1.63546801315406e-14	27.5201221182764	ANXA11
2.98700335552368	5.12110867235851	14.6023665456308	1.88430864222607e-16	1.74454134523159e-14	27.4510887216322	APOBEC3B
4.25265562261491	6.35975697958377	14.5996670913188	1.8948513828125e-16	1.74629157348423e-14	27.4455193020469	CTHRC1
-2.52525906402563	9.90513533673217	-14.5890152532426	1.93704516919669e-16	1.77706284772258e-14	27.4235351489119	SLC30A1
2.8439216650736	9.92916837845079	14.5851739359857	1.95249631589906e-16	1.78313272143849e-14	27.4156041200584	LGALS3
1.96425612759776	10.6658114216879	14.5679203496053	2.02346852900199e-16	1.83090592043036e-14	27.379961653789	SPARC
1.25652018568181	10.1646028833328	14.5659246367513	2.03184657626777e-16	1.83090592043036e-14	27.3758368383436	NAP1L1
1.93468275669844	6.18186711568391	14.5658830268917	2.0320216329406e-16	1.83090592043036e-14	27.3757508329268	GLIPR2
2.5381918598779	6.17324614108642	14.5594740553076	2.05917004264556e-16	1.84184690909858e-14	27.3625015917027	LOXL2
2.36015259080409	7.79329560402728	14.5561723067046	2.07330094150451e-16	1.84184690909858e-14	27.355674170134	PRF1
1.89309288309566	7.17203585742834	14.5557063976619	2.07530292968122e-16	1.84184690909858e-14	27.3547106593943	ARHGAP18
-5.1266449564899	7.69514529137914	-14.5544602334985	2.08066736993746e-16	1.84184690909858e-14	27.3521334477574	HAO2
1.65523326807112	7.41714076791302	14.5315845245656	2.18170488146714e-16	1.92285369531228e-14	27.304794035359	EFEMP2
2.00282384528019	6.70540867742375	14.5163997431143	2.25153519740507e-16	1.97577108214029e-14	27.2733391296212	LAIR1
2.39431224196757	5.84082270585135	14.5131604840467	2.26672544985481e-16	1.98049003265886e-14	27.2666258541574	STK39
3.49711760421776	7.37256349325703	14.5090923939971	2.28595121373446e-16	1.98867902356908e-14	27.2581932400189	GZMA
2.28263791265725	10.2904023207407	14.4871674866105	2.39248161553747e-16	2.07242302345034e-14	27.2127149274869	ARHGDIB
2.43391230266339	6.62032869245166	14.4792106163739	2.43238891592912e-16	2.09798741411101e-14	27.1961972914875	ELF4
1.96130351757591	6.37332243642494	14.4514778608092	2.57688929862219e-16	2.21172550086926e-14	27.1385732430226	PARVG
1.83938592985271	6.69703449427523	14.4497510080277	2.58617261162932e-16	2.21172550086926e-14	27.1349823665265	HCST
3.06378579650497	5.94855363562309	14.4325653794971	2.68044772651858e-16	2.28267833182804e-14	27.0992283074637	DCDC2
2.58906905620981	9.23309717260441	14.4305291905265	2.69184843885433e-16	2.28275533787382e-14	27.0949899624975	BASP1
2.27535977195792	7.63748914489892	14.4254552268802	2.7204743141998e-16	2.29737795328429e-14	27.0844264990372	PYCARD
3.22105250341765	6.69405129258312	14.4134539048757	2.78942960520547e-16	2.34579407174425e-14	27.0594298353084	SYT13
1.38188944473574	8.97777083924842	14.4076947030681	2.82315288419814e-16	2.36430268306104e-14	27.0474288465015	SNRPD2
1.68617869880814	7.58114619562396	14.4042393740166	2.84358581991089e-16	2.37157407451494e-14	27.0402269173604	ARHGEF2
2.34942841404782	6.62101661113357	14.3975410943354	2.88362820544191e-16	2.39507276010017e-14	27.0262620089651	ADA
1.57773454777249	6.0522114865513	14.3903932821971	2.92699511937975e-16	2.4211287907558e-14	27.011354492487	DEF6
-4.32316145034647	10.1831277969387	-14.3849472064441	2.96048518572749e-16	2.43883561238931e-14	26.9999923826415	PON3
1.55166897715603	7.09667792219328	14.3789780124672	2.99764311398452e-16	2.45940776298982e-14	26.9875351735629	WWC3
1.66076469283122	6.72831827286912	14.3733529524815	3.03309589123039e-16	2.47842001508919e-14	26.9757925802068	ABR
1.20446580987349	7.630672989701	14.3680495669644	3.06691449475053e-16	2.48977070642549e-14	26.9647183306455	BICD2
1.73859109074579	4.52757290723834	14.3673103568409	3.07165885101296e-16	2.48977070642549e-14	26.9631745069067	IGF2BP3
3.14350417751447	7.47623450207296	14.3532676863271	3.16322812931638e-16	2.5537373333597e-14	26.9338353515208	LY96
1.74481182606797	7.12705903374962	14.3478097243872	3.19956843399995e-16	2.5727844503355e-14	26.9224262837761	MRAS
2.34864580000668	9.87986463884917	14.3456070485567	3.21435514718354e-16	2.57441785458752e-14	26.9178209896887	GRN
2.07094356547129	10.4919941397607	14.3370516046757	3.2724552898143e-16	2.61059150649494e-14	26.8999284619186	LDHB
1.48683812887185	8.16790003622568	14.3297651647852	3.3227850614791e-16	2.64030594078082e-14	26.8846835560224	LPXN
-1.66133825677356	7.34064774063644	-14.3272540026813	3.34031352904056e-16	2.64382541006375e-14	26.8794282795172	MCEE
2.31763933707326	5.57035813094967	14.3236776812362	3.36544062727244e-16	2.65330813204061e-14	26.8719426792911	IL2RA
1.97684189845272	9.33833452283598	14.3173553915251	3.41033531754639e-16	2.67824115618828e-14	26.858706059175	BGN
2.33675145874893	5.57966948748783	14.3143884460755	3.43161460316856e-16	2.68114817884483e-14	26.8524928214057	BCL11B
-1.49330469387998	7.96828117302389	-14.3131405333029	3.44060535262751e-16	2.68114817884483e-14	26.8498792124784	C16orf70
-1.80860465907847	7.56548491579903	-14.307147857744	3.48411756046106e-16	2.70461325856868e-14	26.837325865245	GLT1D1
2.99342445163047	5.29696753122212	14.3019835757752	3.52206673818079e-16	2.72359666577406e-14	26.8265046583941	C16orf54
1.48670096637031	6.58079010250043	14.2663402315883	3.79579490297482e-16	2.92406597430309e-14	26.7517378570127	IL16
1.94027256556641	9.34534290509507	14.2627966274456	3.82417295916304e-16	2.93472558307177e-14	26.7442970217027	VOPP1
2.00624090652879	4.9334186483499	14.2599822653804	3.84686577903115e-16	2.94095803099188e-14	26.7383864584466	PYHIN1
-2.53409711928933	7.39357003633374	-14.2514509066132	3.91650212185686e-16	2.98289669152593e-14	26.7204640514679	THRB
2.17507734167724	7.86140097051471	14.2300302728685	4.09709133793587e-16	3.10870655915638e-14	26.6754288958926	SYTL2
2.83158625242021	8.40494060955849	14.227116545617	4.12230631287804e-16	3.1161239068471e-14	26.6692991075187	FOLR2
1.60104815122999	6.40155607254595	14.2215222829836	4.17116456756998e-16	3.14129158459943e-14	26.657527483317	MARVELD1
-2.17570353285596	6.81991747781762	-14.2180824956428	4.20150038696677e-16	3.15237480706878e-14	26.6502876580737	SOX5
3.60870375199629	7.98298067093696	14.2145590835963	4.23280794446516e-16	3.16410232382001e-14	26.6428704701548	VCAN
2.12797244286435	7.31357351645281	14.1951390526251	4.40970386982429e-16	3.27458636399445e-14	26.6019644431961	ARHGAP45
1.16044315173475	7.22214692266568	14.1947785838234	4.41305797456518e-16	3.27458636399445e-14	26.6012047634687	NDE1
1.44241579816411	5.71954497506744	14.1893867891153	4.46354065763152e-16	3.29935347944427e-14	26.5898399637658	PPM1M
-4.7292093587774	6.12737364469185	-14.1877343586092	4.47913022527736e-16	3.29935347944427e-14	26.5863563342979	ACSM2A
-2.76842248956173	5.87539967025163	-14.1790168332048	4.56230190076105e-16	3.34839779138401e-14	26.5679731720716	ZNF385B
2.78908100874115	6.09505253861031	14.1611568760058	4.73767304331853e-16	3.46450924033688e-14	26.530284527797	CLIC6
2.42048836532696	7.20740418319393	14.1054804286821	5.32998285453519e-16	3.88357559397414e-14	26.4125671133364	SIGLEC7
2.07821794297674	7.7710349023835	14.0985557733187	5.40877436095468e-16	3.92680909809886e-14	26.3979021258961	SH3BGRL3
-2.93623957506987	6.22868168789638	-14.0937574111657	5.46407061182418e-16	3.95273609886908e-14	26.3877370553748	ABCC6P1
2.82015792515244	6.13027883909914	14.0918376508832	5.48635568775016e-16	3.95468274449506e-14	26.3836694287549	SRPX2
2.20831037708299	6.30477750211604	14.0617242523413	5.84835665072676e-16	4.20061858653446e-14	26.3198107821301	SNX20
1.25303079236999	11.0777628375629	14.0382985237092	6.1468145168786e-16	4.39933182248797e-14	26.2700640448758	GNS
2.2107443768575	5.86067940752358	14.0196262040841	6.39585225771695e-16	4.56139526916966e-14	26.2303676738817	HOPX
2.15289651852909	6.45707882009375	14.0146755269529	6.46359703144988e-16	4.59347812978003e-14	26.219836249402	TRNP1
1.15685183587401	5.19529431879742	14.0099093909272	6.52951063315325e-16	4.62403905645375e-14	26.2096948002073	RSPH1
1.71827288997549	5.58727031575083	13.9974173000248	6.70555578285723e-16	4.7321060267625e-14	26.1831018801806	NUDT1
1.93091294153831	6.19300549546416	13.9736307080778	7.05432648673785e-16	4.94366220423021e-14	26.1324170544541	DBN1
-2.12148613348746	6.20544517434507	-13.9665259551965	7.16206095832148e-16	5.00179502843607e-14	26.1172658213621	PIK3C2G
1.5227125258956	6.69466953251518	13.952771789992	7.37543730684226e-16	5.13305004013784e-14	26.0879182713411	SPOCK2
-2.8800532896491	7.45118381938159	-13.9157393392197	7.98288731186674e-16	5.53672215173218e-14	26.008795547229	LGR4
1.99779553566015	6.05716613370663	13.9067502969875	8.13791261706221e-16	5.6249140530879e-14	25.9895664517614	NCF4
1.4777788528873	6.90731619323976	13.8964295056184	8.31971119636048e-16	5.7309464531107e-14	25.9674772768036	ITPR3
1.85547185498263	6.75778267140577	13.8873268884408	8.48350074363182e-16	5.82389440505854e-14	25.947985332512	CHST11
3.41729441546024	8.85787999610127	13.8815003625093	8.59007044929313e-16	5.86050725092935e-14	25.935503753943	HLA-DMA
4.26565670231139	8.69234890764907	13.8812376721703	8.59490732931224e-16	5.86050725092935e-14	25.9349409285781	SPP1
1.45631139525231	8.2212944138232	13.8776825885302	8.66064142525675e-16	5.88544531602549e-14	25.9273232419089	STK4
1.73845293049121	6.93923775596618	13.8688066153775	8.82701536161616e-16	5.97837755179526e-14	25.9082979366002	SMURF2
1.67568920653176	6.26605761589734	13.866668307185	8.86758322013695e-16	5.98576696093726e-14	25.9037132241493	TRG-AS1
-4.53964682824412	7.85055124105906	-13.8543596287943	9.10484266922694e-16	6.12543465310024e-14	25.8773123249713	ANXA10
2.89366566458773	6.34846765104664	13.8403435563094	9.38294103891436e-16	6.29155810592719e-14	25.8472283507134	BICC1
2.01883173153075	8.14062521060189	13.8305344143868	9.58272705550156e-16	6.40424437619828e-14	25.8261608570558	CCR5
1.57630035586575	9.87661126332228	13.828759108425	9.61934805860136e-16	6.40750171177397e-14	25.8223467945345	S100A10
1.82536204125909	7.70821242501933	13.8260248275442	9.6760312355648e-16	6.42405718511199e-14	25.816471773833	RUBCN
2.23846122691696	6.73465085117218	13.8220526960617	9.75898548746404e-16	6.45788865880284e-14	25.8079355312435	CCDC146
-1.9903327280905	8.21940386077049	-13.8034977647155	1.01562388110989e-15	6.69880287334673e-14	25.7680366521955	C1RL
2.02475763247265	6.56468014686277	13.7969315813933	1.03007510100579e-15	6.77198884807815e-14	25.7539079493326	P2RX5
1.15275315993273	6.1157125225354	13.7656058272621	1.10197159101994e-15	7.2211339680375e-14	25.6864356787662	PAFAH1B3
1.25150782402331	10.885037367083	13.7634765442011	1.10704118667216e-15	7.23087775747706e-14	25.6818453817477	TPP1
3.71255709734342	8.95895913135837	13.7525353994024	1.13346990713627e-15	7.37962036636492e-14	25.6582503767449	GPNMB
-1.72221273187524	7.70980557029987	-13.7498820869991	1.1399758155577e-15	7.3901688276482e-14	25.6525263504005	APOOL
-1.74736051332747	4.38754901434176	-13.748892011809	1.14241325582234e-15	7.3901688276482e-14	25.6503902423935	TTPA
1.33109612701518	6.9354054879227	13.7435826463521	1.15557554620357e-15	7.45143170895421e-14	25.638933268703	STX6
1.87607141861648	8.15847599929628	13.7373337374317	1.17126607095581e-15	7.52855513060546e-14	25.6254447552542	MAN2B1
-1.64016999870462	7.88576562889966	-13.7297560675714	1.19058593488136e-15	7.62844315038429e-14	25.6090820838626	TIGD2
1.02027490118562	5.9737903423951	13.6946559309773	1.28442272992766e-15	8.20364049307911e-14	25.5332038635592	PRR5L
1.29799542613144	6.38378886196428	13.6818119443775	1.32062299062274e-15	8.4082441071731e-14	25.5054029916169	LAD1
3.12207192799113	8.88090789949183	13.6526288322378	1.40680741898001e-15	8.92880318782189e-14	25.442165775414	ADA2
-3.14946185625584	7.00156555011176	-13.6477608563777	1.42173436080143e-15	8.99525536177278e-14	25.4316078025655	RORC
2.48746412189845	8.76899814623814	13.6418481098887	1.44008317933718e-15	9.08287462767572e-14	25.4187802086014	RAC2
-2.14547242852011	10.3881955906815	-13.6394282580408	1.44766234743358e-15	9.08378325665201e-14	25.4135292278097	ECHDC2
2.38223904561909	7.11159711995982	13.6389297871122	1.4492286620631e-15	9.08378325665201e-14	25.4124474825339	SPINT2
3.67101984176752	7.81505745074768	13.6087704381936	1.54729738291624e-15	9.66845296575804e-14	25.3469447570711	FABP5
2.12130510870253	8.03754670547847	13.60140079499	1.57227739544333e-15	9.76862245425027e-14	25.3309228202236	MCM6
1.47542849636882	7.80200320066285	13.6011870221875	1.57300812447671e-15	9.76862245425027e-14	25.330457975246	NBDY
1.52759289352592	5.23551103650684	13.5992913228931	1.57950332639428e-15	9.77886982718272e-14	25.3263355823408	CBR3
3.10885127097258	8.651791380839	13.5877732251698	1.61956199663314e-15	9.99621399940265e-14	25.3012794028341	TYROBP
2.93169897439328	6.71373656787382	13.5849384376889	1.62957955118708e-15	1.00273792931735e-13	25.2951103349734	APOBEC3G
2.11738310260214	6.40620629559303	13.5789093835677	1.65109637679773e-15	1.01288991407017e-13	25.2819868220445	ADGRG1
1.82959759971005	7.83708855816881	13.5646502943263	1.70314964436276e-15	1.04165664461132e-13	25.2509322233071	TSPO
-3.15125307227774	9.29575815406077	-13.5607995253059	1.71749294076083e-15	1.04725558983008e-13	25.2425416858601	HSD11B1
2.67025991957031	6.49514731856574	13.5592946182076	1.72313194199682e-15	1.04752927666632e-13	25.2392621410262	CD86
-3.25237923545121	8.39045074586646	-13.5577008356322	1.72912462803738e-15	1.04801568671707e-13	25.235788630804	ACSM5
2.27420712725272	5.24238174994143	13.5507536433607	1.75549649365846e-15	1.06004693531995e-13	25.2206444067781	ASPHD2
-2.01763747338067	6.86223447174759	-13.5497137155149	1.75947938033089e-15	1.06004693531995e-13	25.2183769827487	BCKDHB
1.72088393712436	6.24428768520065	13.5351042394836	1.81642089127627e-15	1.08785824476644e-13	25.1865097659814	TNFRSF11B
1.20051782467842	3.38356667206468	13.5325013200086	1.82676222596829e-15	1.09081485226976e-13	25.1808295068577	TRIM59
-2.54154262173088	8.78077327413383	-13.5305482009566	1.8345614718222e-15	1.0922405364539e-13	25.1765667699765	ABCA8
2.70207052364532	7.72552676847083	13.5288905798516	1.84120745693154e-15	1.09297323833086e-13	25.1729486196863	CSF1R
2.28330896782875	8.00206363913296	13.5161164159592	1.8932572195355e-15	1.1205750868588e-13	25.1450553254528	GMFG
2.43364114064001	7.05721270139323	13.5140127054702	1.90197235023683e-15	1.1224417527728e-13	25.140459913917	SDC3
-1.21078071600591	4.76572789367128	-13.5034755241973	1.94624705230239e-15	1.14522169844371e-13	25.1174344547183	TTC6
1.61596553692641	8.68332778097561	13.500835869637	1.95750253705255e-15	1.14671642798099e-13	25.1116643656305	SERPINB6
-1.46145547466375	6.77541887091225	-13.5002171309471	1.96015046154408e-15	1.14671642798099e-13	25.1103117320044	CAPN5
-1.29203748064606	8.84775076485546	-13.4919525789637	1.99587256931316e-15	1.16423977070657e-13	25.0922402228244	ENOSF1
1.30037653612229	10.8552689142069	13.4844364378903	2.02893814250226e-15	1.18011696052228e-13	25.0757983385234	ASAH1
-1.4219544050354	7.32925888919085	-13.4829721087606	2.03544509814986e-15	1.18049966712525e-13	25.0725942929011	NR5A2
3.01447690649219	8.08930582687825	13.4750017086074	2.07123905909377e-15	1.19781713265586e-13	25.0551501884383	C1orf162
2.37694420847776	9.39854232544379	13.4710895314619	2.08904313979554e-15	1.20466164829981e-13	25.0465852588871	AIF1
-2.53570358290637	9.64500729595154	-13.4249934704274	2.31100985163318e-15	1.32508840441797e-13	24.9455332932685	SC5D
2.19564834451515	7.2075386218127	13.3874368034568	2.50962260456215e-15	1.43100088824176e-13	24.8630186507931	GSTP1
2.24202883828183	6.67429678667299	13.3873854288895	2.50990593290186e-15	1.43100088824176e-13	24.8629056646529	TMC8
-3.34883250422103	8.58352793876437	-13.3820711256382	2.53939158797326e-15	1.44373353295956e-13	24.851216455514	AR
2.05709702462918	6.46808728149574	13.3704126144387	2.60532529309933e-15	1.47705843793887e-13	24.8255611382518	FER1L4
3.58593855232811	7.44883611500098	13.368304598084	2.61743273780141e-15	1.47976596490325e-13	24.8209206162286	VMO1
1.62875268417408	5.66484699529884	13.3655895046902	2.63311182332527e-15	1.48447195335681e-13	24.8149429289052	PDE4A
1.60593004608884	6.29303982642175	13.352410429822	2.71059480900885e-15	1.52389791170545e-13	24.7859149728939	HENMT1
1.71337642153814	6.51415237556234	13.3377101250092	2.79977904856733e-15	1.56966501492318e-13	24.7535124314245	CSNK1E
1.77684185654713	6.51889140431709	13.3264695796166	2.86999527915549e-15	1.60457381493615e-13	24.7287188640828	CRYAB
-6.18693968794714	8.58517972222399	-13.3101196115578	2.97535961349595e-15	1.65888627290577e-13	24.6926288955231	CFHR4
3.80087978140311	5.90616757564336	13.301975154486	3.02931374414998e-15	1.68431513218124e-13	24.6746396053144	TNFRSF17
-1.46768184955468	7.35885062132069	-13.2929838608865	3.09004171644745e-15	1.71336021876535e-13	24.6547708078295	ATRN
1.51894848356624	8.90686620716757	13.2539033322152	3.36881790857842e-15	1.86281785887228e-13	24.5683010793794	SLFN5
-2.1784615952994	4.5083621848036	-13.2493136794166	3.40320449231855e-15	1.87669060842802e-13	24.5581342170752	ADRA1A
1.55870420938785	5.29974373388097	13.2455719145564	3.4315041492498e-15	1.88714027913648e-13	24.5498437370858	CIITA
2.15475813374068	6.65564585508123	13.2411477412974	3.4652758521568e-15	1.90053430771959e-13	24.5400391461245	FGR
1.4185439201531	6.02475722210724	13.234148116081	3.51940329258949e-15	1.92498961122855e-13	24.5245222844865	RHNO1
2.80361163944654	7.77950706353731	13.2298302558599	3.55322354003316e-15	1.93823542455376e-13	24.5149475177298	HAVCR2
2.01138394758768	7.13000878649408	13.2245379474512	3.59513027606346e-15	1.95137059648405e-13	24.5032089365161	GRK3
-5.64866039205249	7.88254591876325	-13.224348460899	3.59664005297561e-15	1.95137059648405e-13	24.5027885855179	APOF
-3.35742638789837	6.94841958063842	-13.2206155355787	3.62651560934121e-15	1.96230467944594e-13	24.4945067188675	CYP39A1
2.35670442295142	8.88728824118812	13.213350730125	3.68538771316611e-15	1.98882834799015e-13	24.4783843157347	HCLS1
2.87757697409	6.70380505711519	13.1987142266185	3.80698580091575e-15	2.04897051786353e-13	24.4458833866488	CORO1A
1.75380826712734	8.360667582571	13.1926851882722	3.85826080454905e-15	2.07104462282483e-13	24.4324883201463	GNPDA1
2.11174705406448	7.32228974789703	13.1910457575113	3.8723254356069e-15	2.07308074978393e-13	24.4288451590454	PIK3CD
1.86689706542095	6.34955305090593	13.1605330885219	4.14388443615687e-15	2.21259311044852e-13	24.360981618338	CDCP1
1.48425879732544	6.73528821494077	13.1578684047918	4.16850628728216e-15	2.21566766354729e-13	24.3550498418645	ORC6
1.51667782176794	7.72722292623473	13.1575348977328	4.17159843505906e-15	2.21566766354729e-13	24.3543073721615	LUZP1
1.25538633145546	6.52278898435742	13.1505598996233	4.23680843418026e-15	2.24439644690447e-13	24.3387762746703	MIAT
-2.62950754496713	11.0130799419563	-13.139242681607	4.34484139363218e-15	2.29560036250466e-13	24.3135641847498	CFI
-2.7054620754812	7.7582555327163	-13.1351734691806	4.38437100234994e-15	2.30739742877285e-13	24.3044952327052	HOOK1
2.74540888184056	8.21889315238018	13.1345935652086	4.39003424985766e-15	2.30739742877285e-13	24.3032026555194	CD300A
2.52197931087142	7.24537649796787	13.1268169491067	4.46670657612162e-15	2.34159841106137e-13	24.285865113743	HCK
2.91484904743452	9.00337023571083	13.1124294424212	4.61218988719609e-15	2.40753684097193e-13	24.2537700496022	PTPRC
1.82084489909626	5.56608374267323	13.1120254493448	4.6163442375075e-15	2.40753684097193e-13	24.2528684839249	FERMT1
-1.29064067731572	11.2047656059575	-13.0977685008426	4.7654295340861e-15	2.47888310016649e-13	24.2210397552618	LMAN1
1.87986007056942	6.93966135142205	13.0871358571635	4.87981511747838e-15	2.5318588307472e-13	24.1972865992263	PREX1
1.03796658605034	12.5254461805396	13.0783654023317	4.97627938476456e-15	2.57528838006931e-13	24.1776834337331	PSAP
1.86988617557881	8.2666002240274	13.0755538355603	5.00761436060399e-15	2.5848767427128e-13	24.1713972622713	SCPEP1
2.02116456581075	4.81175503071715	13.0714152442537	5.05410672431998e-15	2.60222030655485e-13	24.1621423860074	C19orf33
3.14961381341697	6.86872485356294	13.0656626723429	5.11946486362792e-15	2.62916435986266e-13	24.1492748808648	CR1
-2.38041200558383	7.80979988029398	-13.059968912347	5.18500642150409e-15	2.65606559911718e-13	24.1365350508997	PRRG4
1.60440898658063	6.58880538876697	13.0560253272973	5.23090411105612e-15	2.67279335882141e-13	24.1277089887717	DERL3
2.96131728296274	7.06167154695451	13.0409010702712	5.41081702043082e-15	2.75610535100523e-13	24.0938425101614	COTL1
3.51909947025728	7.92740128469639	13.0393892044655	5.42914623753784e-15	2.75610535100523e-13	24.090455618045	RNASE1
-2.21597969246005	11.0659257086848	-13.0370381181456	5.45777608603176e-15	2.75610535100523e-13	24.0851881572724	PGRMC1
2.81551699317969	7.11500945052371	13.0369146427483	5.45928394274835e-15	2.75610535100523e-13	24.084911500218	PFKP
1.5009942666324	5.91175931764243	13.0366733913828	5.46223128574589e-15	2.75610535100523e-13	24.084370950918	RHBDF2
2.19502636309171	8.55345873878915	13.0354947889357	5.47665356785204e-15	2.75649124588423e-13	24.081730067272	COL5A2
1.6802946071036	7.33897639781027	13.024363357216	5.61480273834013e-15	2.81733155231255e-13	24.0567798031207	CMTM3
-2.25353829528462	10.3686912669245	-13.0235170934411	5.625450208502e-15	2.81733155231255e-13	24.054882362397	SERPINF1
-1.86645981516862	7.91759095723806	-13.0178851670234	5.69683774564134e-15	2.84602168862077e-13	24.0422526264446	ADHFE1
2.06271160213781	6.36857517241645	13.0133514718175	5.75497751466488e-15	2.86533300834889e-13	24.0320829521032	INPP5D
3.5981091902451	9.56655434289915	13.0126609023226	5.76388644596765e-15	2.86533300834889e-13	24.0305336986799	VSIG4
3.02324770178476	6.78368558896317	13.0106193105685	5.79030730467664e-15	2.87139489755009e-13	24.0259531707109	CCR2
-1.92720256820636	9.35744803461111	-12.9992132085611	5.94021367178771e-15	2.93426415353209e-13	24.0003532131605	SLC35D1
-1.7725592982253	8.17124416802403	-12.9987666455039	5.94616280431366e-15	2.93426415353209e-13	23.9993506269927	PEX13
1.88111035243395	5.79912953715741	12.9931922045268	6.02094071154154e-15	2.95981930210902e-13	23.9868333518145	KCNAB2
2.3400660962617	6.64432407874342	12.9927229619514	6.02727906241295e-15	2.95981930210902e-13	23.985779509312	FERMT3
2.73120022608046	6.00055545277363	12.9884681738068	6.0850635858139e-15	2.9809426784583e-13	23.9762227462169	POM121L9P
1.62231181861773	6.04003104069988	12.972027204554	6.31372728501287e-15	3.08547113301246e-13	23.939274023804	FUT4
1.90232270469347	6.7841816326473	12.9627547178614	6.44654845537926e-15	3.14277022886279e-13	23.9184211782659	CST7
1.92032873671988	8.52400740831024	12.9597506392755	6.49018980602904e-15	3.15642170735143e-13	23.911663115024	HK1
2.55951512388338	7.88000838382583	12.9510186259507	6.61876682835492e-15	3.21121564655498e-13	23.8920131865497	WIPF1
1.83315188122331	6.1474132957009	12.9369664056351	6.83117857776798e-15	3.30632319508612e-13	23.8603718484826	CDH6
1.3275153663852	5.99635534142792	12.9354562213887	6.85441751052021e-15	3.30963417738826e-13	23.8569699631749	GATA3
-1.61952698265007	6.45771715255361	-12.9276621521908	6.97564584996574e-15	3.36013031479376e-13	23.8394084665691	IFNLR1
1.63608742485366	5.45936977823945	12.9198863510181	7.0987762767845e-15	3.41130003796051e-13	23.8218808701476	G6PD
1.04653500130892	10.0012700436567	12.9141994254411	7.19023495252899e-15	3.44704304149389e-13	23.8090572582898	SNX5
1.84639490518733	6.24602116793906	12.8995273394596	7.43180261587136e-15	3.5544092937472e-13	23.7759548176676	SASH3
2.46055618118269	5.65159413718015	12.8838289447402	7.69947490401086e-15	3.67372345124471e-13	23.7405082276518	TESC
2.1707878017847	5.48266349467324	12.8802057524085	7.76264211494281e-15	3.69512749542195e-13	23.7323229398832	DTL
2.42350788635235	8.86706708849201	12.869953698915	7.94426519288744e-15	3.77268480913052e-13	23.7091535904967	NPL
1.61540682482817	6.17050086089419	12.8560443116874	8.19765338782371e-15	3.88387883395413e-13	23.6776985454762	MAP4K1
-3.0176765289707	6.06215469508322	-12.852938049636	8.25536070462776e-15	3.89449936937595e-13	23.6706707822069	PALM2
2.20363268985097	6.45762260934408	12.8372771000866	8.55269791608924e-15	4.02375529231769e-13	23.6352209547009	FCRL5
2.19443591215261	7.40333651454542	12.8337408412501	8.62133956376125e-15	4.04661619570682e-13	23.6272122544408	PTTG1
2.46935209417434	6.18996782868425	12.82782885287	8.73735704440614e-15	4.09155631617747e-13	23.6138197802632	GZMH
2.20525564816681	8.21847615683256	12.8215104553646	8.86311627866337e-15	4.14083971880238e-13	23.5995020025668	LAMB1
2.38240395431102	10.623281835147	12.7832812540258	9.66453375437549e-15	4.50483336638708e-13	23.5127700498906	VIM
1.44809286647098	6.47739768871284	12.7663277856699	1.00433038598553e-14	4.6705991198954e-13	23.4742505540534	BTK
1.89879392216714	5.81097612010465	12.7642450842993	1.00908707408859e-14	4.68193204973104e-13	23.4695161077522	LAMC2
2.39164143713014	5.91614962682546	12.7589479398281	1.02128933736176e-14	4.72391573508561e-13	23.457472145956	TNFSF8
2.8880780139503	9.74536813367027	12.7582894070575	1.02281681426567e-14	4.72391573508561e-13	23.4559746218299	LAPTM5
2.18085078401616	5.31713174916237	12.7437860280205	1.05705655462826e-14	4.85981149021919e-13	23.4229801623215	CRIM1-DT
1.34092174920002	6.48063146099957	12.7378073966645	1.07151012791016e-14	4.91506566172972e-13	23.4093716545877	TPGS2
1.33763363950199	6.11640135870062	12.7237134150718	1.10638814201548e-14	5.05208865843856e-13	23.3772739018225	CD247
-1.44037280336228	4.29920769045248	-12.7148305973666	1.12896465674074e-14	5.13195803310772e-13	23.3570317133545	LRRC2
-2.59682199266529	7.47679818424362	-12.7086257343224	1.14501392145579e-14	5.19321707342523e-13	23.3428863713995	SYBU
3.29438480784721	9.45658307557712	12.7035543081509	1.15830466743621e-14	5.2417181844989e-13	23.331321473384	UCP2
-1.49746467481503	6.08659169299138	-12.7024127647982	1.16131801444452e-14	5.24359764777042e-13	23.3287178630677	LINC00526
-1.60310698031527	4.57539142560741	-12.6997414945523	1.16840077118331e-14	5.26380195642696e-13	23.3226246619823	ACVR1C
-2.59191613955563	6.15101305516574	-12.6846298413191	1.20930888534324e-14	5.43596463984025e-13	23.2881384570351	AASS
-1.87193762806441	7.26995791820044	-12.6748939231897	1.23643767269731e-14	5.54556034401105e-13	23.2659054707329	SEPSECS
1.63482959521523	5.06587618296044	12.6685152335806	1.25454838212034e-14	5.61431263776824e-13	23.2513328120216	DUSP4
1.62585781828109	6.67982758879717	12.6629989534329	1.27042915803964e-14	5.67280347272433e-13	23.2387264068673	CHST2
1.60810381459602	6.63767518274672	12.6513568182004	1.30462388591944e-14	5.80664754429736e-13	23.2121083642521	LOXL4
-2.98448557798732	8.64951129022946	-12.6508419619103	1.30615765005748e-14	5.80664754429736e-13	23.2109308392102	GRB14
2.7967869611265	7.03115050855677	12.6406527169065	1.33689384323572e-14	5.93022603033551e-13	23.187620424996	ZWINT
2.16485876220787	6.43786847941384	12.6389835823457	1.34199890569151e-14	5.93981664771311e-13	23.1838006609333	PCSK5
1.57300845058008	9.76209817195099	12.6299642030466	1.36993171175392e-14	6.0372646693334e-13	23.1631542047822	ARMCX6
1.89740562685624	9.47490427435031	12.6299429828923	1.3699981264206e-14	6.0372646693334e-13	23.1631056175669	ITGA9
1.64671825556437	6.39784582198057	12.6256376967266	1.38354110840391e-14	6.08366235096211e-13	23.1532467835038	TBXAS1
1.61625095367936	5.58474562723723	12.620235596853	1.40072817035912e-14	6.14584710051265e-13	23.1408731152618	PLEKHO1
2.79803187504505	8.37139983078301	12.6185886470217	1.40601133675307e-14	6.15564572878245e-13	23.1371000198034	HLA-DMB
1.82595664670057	4.88211831466332	12.613852843462	1.42131690787477e-14	6.20918596355769e-13	23.1262486401098	LOXL1
-1.8459349548878	8.97279700559665	-12.6120903502736	1.4270564928979e-14	6.22079507476423e-13	23.1222094534786	STRADB
2.2386829137971	7.70740528468241	12.5981037097648	1.47345285307401e-14	6.40920235637775e-13	23.0901421725799	SIGLEC1
2.30611992946528	7.15556262500864	12.5826663455807	1.52645569189319e-14	6.62547424289897e-13	23.0547210467331	LPCAT1
3.99792506191751	9.58835009663854	12.5758919290619	1.55032677819759e-14	6.71464492797466e-13	23.0391679049883	C1QB
1.30006536841776	7.29003766819672	12.5713482960609	1.56655078769584e-14	6.7703842715343e-13	23.0287331933409	PPP1R12B
1.03390691950888	7.11941132256453	12.5677832948509	1.57940186411341e-14	6.8113392785045e-13	23.0205441961344	SLU7
2.29864193941859	6.55628116545839	12.5620576570609	1.60026760766654e-14	6.88661004808822e-13	23.007388845534	FCN1
1.57328359282091	7.48427396281147	12.5462002879239	1.65953987645269e-14	7.10108106980443e-13	22.9709336467236	SLC7A8
-3.89923058651756	8.74735480515948	-12.5460333907957	1.66017550846794e-14	7.10108106980443e-13	22.9705497957673	SLC27A5
-4.53381099809978	7.61463678638937	-12.5459061980078	1.66066009262631e-14	7.10108106980443e-13	22.970257259542	CNDP1
-4.86360748165257	9.16935029431865	-12.5408178358381	1.68016503546667e-14	7.16929617564983e-13	22.9585526874544	CYP1A2
1.33632597070617	7.32248016194107	12.5356411142836	1.70024914669342e-14	7.23887115089924e-13	22.9466416078828	PGS1
1.44539835523869	4.56919187179711	12.5347723776221	1.7036435597667e-14	7.23887115089924e-13	22.9446424162258	SPA17
-2.22241512283567	8.17883596630877	-12.5234217104791	1.74863611757592e-14	7.41443755483923e-13	22.9185130371984	MYRIP
1.77577537298751	6.13569873814733	12.5110984448626	1.79886140277642e-14	7.58611797957602e-13	22.8901268222657	VSIR
2.86755573753388	8.23738404956753	12.5107261289114	1.80040158163648e-14	7.58611797957602e-13	22.8892689152126	IL10RA
1.58886023268036	5.05930967737309	12.5038324999754	1.8291637032511e-14	7.69125229639937e-13	22.8733812313499	TNFSF15
2.04458153312576	4.83341571083995	12.4991490398775	1.8489720294678e-14	7.75837889204753e-13	22.8625839730202	CEP128
1.40940579776395	5.88453623972435	12.4975235443996	1.85589809259906e-14	7.77128448193502e-13	22.8588359224105	DENND1C
1.88988653505758	7.32539212923864	12.4964125813872	1.86064704352504e-14	7.77503918829521e-13	22.8562740886164	MYO1F
-3.48950716296357	8.31276174539259	-12.4946904393797	1.86803312723534e-14	7.7897753320229e-13	22.8523026020436	PPP1R3C
2.20571321962553	6.54145765507884	12.4848882940218	1.91064817954328e-14	7.95105406344784e-13	22.8296906188615	ITGB2-AS1
-3.42198501813506	6.46088688121791	-12.482975463425	1.91907949247367e-14	7.96970810629549e-13	22.8252766465954	RUNDC3B
-1.3535861604982	7.73349605494152	-12.4692574261345	1.98067082791973e-14	8.20859944967228e-13	22.7936082570637	ZCCHC14
3.06456523309431	10.1417785023256	12.4671698600844	1.99021924991924e-14	8.23126949203278e-13	22.7887870349789	HLA-DPB1
3.51064356366128	9.0613607956723	12.4558087635858	2.04301564587978e-14	8.43234862592877e-13	22.7625392407867	C1QA
1.61801588442264	6.12629151644702	12.4545421084099	2.04899000586588e-14	8.43974801803901e-13	22.7596118742528	FGF1
1.90197320982141	6.97023851466353	12.4504921617367	2.06821229524149e-14	8.50157408449268e-13	22.7502507170675	SPATS2
-2.75081369577529	7.33769266463368	-12.4394524615091	2.12155187138741e-14	8.70310597971789e-13	22.7247229895271	ARHGEF26
1.35218656647737	6.08832841490833	12.4346363565045	2.14526010300947e-14	8.78251210122516e-13	22.7135817292215	VRK1
1.36349263162495	8.68060197089442	12.4333292152426	2.15174138065766e-14	8.79121382303917e-13	22.7105573812159	PEA15
2.06126992201932	5.58066287692515	12.4298954123651	2.16886295691006e-14	8.84326486046782e-13	22.7026115475766	CRIP1
1.37856209263898	6.98455714611413	12.4221928422051	2.20777789409265e-14	8.97667468588222e-13	22.6847824789206	NIN
-2.39253948640165	7.54545109899486	-12.4216636027415	2.21047778768442e-14	8.97667468588222e-13	22.6835571844296	LARP1B
1.18167911244675	5.53993244529814	12.4123301680315	2.25865058826327e-14	9.15388450259387e-13	22.6619427487302	TGFB2
1.37567584938035	8.59269665104688	12.408514908421	2.27865016914878e-14	9.21624732632807e-13	22.6531042465835	RNF213
1.65683602929092	4.78571680993206	12.4076572621321	2.2831708185919e-14	9.21624732632807e-13	22.6511171596427	FAP
1.03522602440117	8.20849490396232	12.4044357190958	2.300233624274e-14	9.2665898680084e-13	22.6436523316753	SARNP
2.1637247143459	6.58276729381995	12.4026939760552	2.3095129542827e-14	9.28543823830434e-13	22.6396159019985	METRNL
2.37040785788333	5.58285223382458	12.3842310657663	2.41026141797899e-14	9.67123383679324e-13	22.5968056963534	C1orf116
1.4354826834793	5.46768050609503	12.3830654041412	2.41677104211718e-14	9.67811308393868e-13	22.5941014466003	STMN3
2.56831565360147	8.24121953459955	12.371767872854	2.48080098250308e-14	9.91485271878411e-13	22.5678832935313	AEBP1
1.77169818085744	5.35822717694719	12.352012414514	2.59696628443233e-14	1.03586107744462e-12	22.5219988957074	NXPE3
2.01503095730112	7.11943960646221	12.3429809323912	2.65191091743247e-14	1.05569069125325e-12	22.5010061097047	FXYD5
1.74421470892127	6.63372400516102	12.3393045879894	2.67461563646838e-14	1.06263321635514e-12	22.49245791709	NAIP
1.8363184515234	7.53811769156562	12.3325497105861	2.71685246587008e-14	1.07729338543528e-12	22.4767471895468	MRC2
2.15147579179782	7.4559330516781	12.3208767540026	2.7914552890326e-14	1.1047047470303e-12	22.4495844885719	BACE2
2.77451239619235	7.4232577035459	12.3092572858923	2.86779727883726e-14	1.13269574322451e-12	22.4225294677351	NCF2
1.83350477589134	6.33616974457795	12.3004702925891	2.92694433182722e-14	1.15379916893103e-12	22.4020585148917	THY1
1.66315838982994	7.08867058675647	12.2993552423738	2.93453861510418e-14	1.15453787268319e-12	22.3994601103412	ANKRD13D
-5.34841104749802	8.50883886241743	-12.2969322810538	2.95111021914404e-14	1.15879878507751e-12	22.3938133446911	AMDHD1
1.32896450563335	9.59323692672172	12.2937583001847	2.97296319263618e-14	1.16511293431021e-12	22.3864152079623	ARPC3
-3.36018590455715	8.91593973145818	-12.2819184942868	3.05595070738611e-14	1.19531498308477e-12	22.3588071175084	AQP9
1.11847773974076	4.65167756942445	12.2783953203929	3.08109969671881e-14	1.20282079649663e-12	22.3505884080321	C11orf80
2.07146874970924	9.57406948081385	12.2672490828053	3.16206573416147e-14	1.23204580526218e-12	22.3245767765795	CTSC
1.56983075207487	9.41667549437474	12.2654591386093	3.17526911108814e-14	1.23480648302682e-12	22.3203981990471	FNBP1
2.29327859490286	6.06826441903177	12.2588854022133	3.22424522782232e-14	1.2514411814065e-12	22.3050485646962	BHLHE41
1.404724869274	5.07760259496341	12.2433480100098	3.3430961084259e-14	1.29508078227178e-12	22.2687474697205	MCOLN2
1.40863889310509	7.6391780916635	12.2401842737193	3.36784032869442e-14	1.30157670412272e-12	22.2613521281478	TSPAN14
-1.36959348290084	6.22886714468588	-12.2395577954338	3.37276230617937e-14	1.30157670412272e-12	22.2598875658955	RAB33B
1.5898509802941	5.91426429907066	12.2383716766851	3.38210129399017e-14	1.30177625595249e-12	22.2571145589547	LY9
-3.85745690787475	9.3522951396914	-12.2371528966363	3.39172498049699e-14	1.30177625595249e-12	22.254265011153	KLKB1
-1.92659984914274	7.79854770293565	-12.2370385901431	3.39262899782494e-14	1.30177625595249e-12	22.2539977493245	MCC
-1.58373696726887	6.6982121734385	-12.2324067058275	3.42946921399876e-14	1.31341512611266e-12	22.2431664975267	TMEM192
2.86888941523766	5.12334856969426	12.2301967702625	3.44719003336383e-14	1.31770144779133e-12	22.2379978166739	NDC80
2.92766879346252	9.83577442568758	12.2170652543703	3.55443574568822e-14	1.35612810312335e-12	22.2072727756062	MS4A7
1.1544227783276	8.79841174823992	12.204981618262	3.65613604123859e-14	1.3896759646011e-12	22.1789805595528	USP4
1.3687292419349	7.22333242885998	12.198322899473	3.71344455114123e-14	1.40880547698653e-12	22.1633822755134	PIK3IP1
2.02359791817141	9.41878692146681	12.1955949942918	3.73718674523281e-14	1.41515272193309e-12	22.1569904632724	FGD2
1.87769767596868	7.36829982394255	12.1947157068729	3.74487260396434e-14	1.41540756115753e-12	22.1549299883794	TMEM273
1.76268400573573	8.92889718791841	12.1865392122563	3.81712174249989e-14	1.44001809586683e-12	22.1357650076712	GYG1
1.59476039465782	6.23743893957699	12.1780697292889	3.89346305323904e-14	1.46607770155828e-12	22.1159044841439	PKM
2.29518103367382	5.79397494785489	12.1715895532675	3.95292594709346e-14	1.48569654357891e-12	22.1007027361524	MS4A14
-1.43479384603642	7.93523124608071	-12.1644141221936	4.01985255214697e-14	1.50804245464651e-12	22.0838638762438	IRF6
-4.88820080436771	6.1846246960068	-12.1631941778733	4.03134588456799e-14	1.50954831147005e-12	22.0810003457989	LOC100507389
1.89241180235854	6.35245275031795	12.1595853639349	4.06554226053409e-14	1.51953406378443e-12	22.0725284200273	SLC44A2
-1.38317301660908	9.14117191474626	-12.1547430109365	4.11189378691779e-14	1.53401760261297e-12	22.0611581219425	AKAP9
1.95630922269471	8.86718811206645	12.1475959316271	4.18129546715989e-14	1.55703111464369e-12	22.0443707510603	IQGAP1
1.71480847829582	6.76130585282239	12.1390413671694	4.26594110561498e-14	1.58396459517616e-12	22.0242690135005	IGK
1.50091687359948	6.12739021767504	12.1387035532753	4.26931942613006e-14	1.58396459517616e-12	22.0234750216408	GAB3
1.07086593029546	6.07253174207256	12.136998477093	4.28641288538188e-14	1.58738846359014e-12	22.0194672224071	OSBPL7
2.46681524877121	5.70588292642207	12.1348131452849	4.30842325643282e-14	1.59261733671398e-12	22.0143300451283	NKG7
1.72457432954324	6.99091673734854	12.126874978197	4.38935205486852e-14	1.6195665909216e-12	21.9956643361728	ENTPD1
1.49500716408156	5.92940821353807	12.125562389686	4.40288270909967e-14	1.62159455689341e-12	21.9925771711966	CENPW
1.82880048173335	7.08089045700987	12.1201302510591	4.45933407817347e-14	1.63935487975491e-12	21.9797986649361	VAMP5
-3.25746003044563	7.79456253566818	-12.1193646391244	4.46734966984689e-14	1.63935487975491e-12	21.9779973501399	ALDH5A1
3.42562424402278	7.61795173958964	12.1169261694763	4.49297756529685e-14	1.6457670816767e-12	21.9722596832474	CFTR
-3.2865462080526	8.02185749651373	-12.1131004102132	4.53348883602118e-14	1.65759791988071e-12	21.9632562518373	WDR72
-1.62986983856732	9.07842135781339	-12.1067393227402	4.60167521498221e-14	1.67948663406846e-12	21.9482821908481	TSPAN6
-1.11538502103017	7.44097084831245	-12.1023947019467	4.64884814248972e-14	1.6936408314056e-12	21.9380519959043	PEX5
1.10126119576967	10.0433924508088	12.094133534466	4.73991416860885e-14	1.72370608405464e-12	21.9185930533646	CLTA
1.37550173183995	3.84410976258061	12.0921842472637	4.76166651131724e-14	1.72847391381518e-12	21.9140003149763	KIAA1211
2.90904146667494	5.29578505550615	12.086950789692	4.82057341468668e-14	1.74361349872081e-12	21.9016673459083	PAPLN
-1.28144356776525	11.0980645511965	-12.0757087460544	4.94964346842616e-14	1.78709578038006e-12	21.8751631450695	PROS1
-1.11959286578504	7.41459349827935	-12.0716198107916	4.99745991446214e-14	1.80113809738552e-12	21.8655191508101	FGFR1OP
-1.38476712337311	7.14377437329723	-12.06795366833	5.04073353538428e-14	1.81349598831838e-12	21.8568705527919	RMND5A
1.47552183308685	7.15540013098447	12.0670814297568	5.05108535454027e-14	1.8139867564179e-12	21.8548126534131	CDCA7L
-1.76035237832295	5.69009080179969	-12.0603185814573	5.13208845533215e-14	1.83897057241217e-12	21.8388536131143	PLPPR1
-1.4041715556851	9.32446717076556	-12.0597568353715	5.13887629609308e-14	1.83897057241217e-12	21.8375277403083	KLHDC2
1.71302947346112	5.99764601973078	12.0587969644039	5.15049610788003e-14	1.83986660080253e-12	21.8352620932493	BMF
-1.94089198826913	10.2156315225014	-12.0538873240267	5.21035156058743e-14	1.85531352656996e-12	21.823671732768	MMUT
-2.41442551424608	10.3819587511556	-12.0537429077448	5.21212292307965e-14	1.85531352656996e-12	21.8233307583071	TMEM176B
2.94395488666083	11.5470062492552	12.0463927253028	5.30309547181268e-14	1.88437281527456e-12	21.8059731270218	HLA-DPA1
2.54277152012544	5.46122517225255	12.0441751691707	5.33085939835704e-14	1.89090923087944e-12	21.8007349813751	NCEH1
-2.93028308708774	8.23170802514178	-12.0416775015542	5.36230828426175e-14	1.89735633814424e-12	21.7948344367155	CA2
1.31957556373367	5.07752529177559	12.0412399875906	5.36783664014449e-14	1.89735633814424e-12	21.7938007633908	CLEC2D
-2.21515491103391	8.7688058624764	-12.0365645076586	5.42728025580628e-14	1.91501394061081e-12	21.7827529406775	PPARA
1.41556996158706	7.50044623030341	12.0247200361063	5.5808992652039e-14	1.96578167311711e-12	21.7547529966351	RHOG
3.04902925071659	6.79983275213772	12.0221023204692	5.61544560612479e-14	1.97450415798635e-12	21.7485624199195	CYTIP
-1.87891493304818	8.28548337023783	-11.9988377670179	5.93223938992182e-14	2.08226761055291e-12	21.6935066863448	CDC14B
3.18221494903364	8.02566863980538	11.9977333237226	5.94772500703108e-14	2.0840787120991e-12	21.6908913178732	THBS2
-1.26040287759202	9.21173889839636	-11.9854261897062	6.12310688232877e-14	2.14181397237507e-12	21.6617370998736	PLPBP
3.22376255136561	7.64141925700068	11.9764926386395	6.25371717516697e-14	2.18371580876116e-12	21.640562556388	IGSF6
-3.19199132504314	9.33865195554001	-11.9652018749889	6.42287332721954e-14	2.23890936724131e-12	21.6137864788987	EPB41L4B
1.87244347256555	6.4811964332805	11.9622136245714	6.46842036966032e-14	2.25089876415266e-12	21.6066971419623	SLCO3A1
1.78714785625944	5.45522534018163	11.9578942005789	6.53484132307857e-14	2.2690486127157e-12	21.5964477311018	KIF26B
1.71901197706668	9.1040814955591	11.9573626954079	6.54306244166148e-14	2.2690486127157e-12	21.5951863782047	PXDN
-4.64229431758503	7.79354383228948	-11.9565141179028	6.55620982752316e-14	2.26970811233104e-12	21.5931724843546	HAL
2.43878377529797	7.62566036655694	11.952782356618	6.61434884039606e-14	2.28591442886496e-12	21.5843149705501	TPM4
1.88005773192519	5.94305488675983	11.9498744118377	6.66001825205993e-14	2.2977632201936e-12	21.5774116052933	ITGAL
2.36720728816292	6.59890306965142	11.9490608578475	6.67285275219766e-14	2.29826257845743e-12	21.5754800636613	PIK3CG
2.04009391649319	5.7625133652368	11.9439116396316	6.75467437871389e-14	2.32248028936256e-12	21.5632528392651	LILRB5
1.0772157446711	7.75747658351962	11.938716167444	6.83827041395706e-14	2.34722468987917e-12	21.5509123856652	UBALD2
1.66700291333296	7.23985076766109	11.9297922129466	6.98433420373211e-14	2.393290615177e-12	21.5297079575062	GBAP1
1.99003417728647	10.2942037317615	11.9284714407228	7.00622135975359e-14	2.39672145260859e-12	21.5265687827786	SAMHD1
3.68794714409318	8.22576748422177	11.9275541735734	7.02146306808833e-14	2.39787122002076e-12	21.524388517915	PLTP
2.36004834787912	7.3674724512518	11.9255418683854	7.05501921800323e-14	2.40329789673895e-12	21.5196050693955	GGTA1P
-1.38713363551397	8.77416631267267	-11.9251741627368	7.06116857140266e-14	2.40329789673895e-12	21.5187309413554	UBR3
-4.30888319918199	7.3665237964524	-11.9224841726636	7.10632174689978e-14	2.41459413834475e-12	21.5123356439028	HPGD
1.19091081533785	6.17345153966528	11.9125477928145	7.27568369656555e-14	2.46384436321783e-12	21.4887045345498	PTPRCAP
-2.04881269720906	8.24305178103488	-11.9064408857707	7.38181474019373e-14	2.49142419567441e-12	21.474174637427	CHN2
-3.82507132695761	6.93872021820899	-11.8942708855492	7.59805827409236e-14	2.56012704751262e-12	21.4452050097005	FYB2
1.82277538846471	5.37551323497989	11.8917761579451	7.64317958837825e-14	2.5676406872873e-12	21.4392642112679	ADPRH
-1.81323760140493	10.0021245033798	-11.8916316745605	7.64580118446051e-14	2.5676406872873e-12	21.4389201228374	EBPL
2.70620691602898	6.21515000760484	11.884939780257	7.76823534735796e-14	2.60442348863332e-12	21.4229804212205	HPSE
-1.40469957408465	7.60949033714228	-11.8838697815126	7.78799690211571e-14	2.60671876410284e-12	21.4204312206013	ATL2
2.07198276713792	7.3128519112037	11.8761355052122	7.93237558084331e-14	2.64270005798869e-12	21.4020005091008	CD209
2.32519877755815	6.15536614039354	11.8760080314473	7.93477795739557e-14	2.64270005798869e-12	21.401696676753	ANKRD36
1.93014549803493	5.60913039216993	11.872559341246	8.00005504512025e-14	2.66005125165835e-12	21.393475979121	FANCD2
-1.26365865495861	9.27641432477195	-11.867190417983	8.10277248791531e-14	2.6897739658486e-12	21.3806749907536	TMEM97
1.44937751939947	6.52226987808905	11.8604431860673	8.23377321049823e-14	2.7206988038426e-12	21.3645825529288	PVRIG
1.05725140978726	4.11632739415267	11.860310444771	8.23637204155888e-14	2.7206988038426e-12	21.3642659013275	LYPD1
1.27840124483346	6.19715592702847	11.8464776787476	8.51183935333155e-14	2.80251963569805e-12	21.3312558722193	FAM53B
2.64923909138411	6.25394037359484	11.8404653166505	8.63448834483756e-14	2.83827163296183e-12	21.3169006111108	FCGR2A
-2.16412860645773	9.25143710671752	-11.8393281187346	8.65788889702535e-14	2.84133612371809e-12	21.3141848938443	AGL
1.02583103468328	5.02917328815616	11.8371710217765	8.70245449299759e-14	2.8513253089638e-12	21.3090331270896	PRKCQ-AS1
2.52875200403711	4.71119101123279	11.8271717981054	8.91212022966424e-14	2.911194899562e-12	21.2851443931837	NCAPG
2.84925433049694	7.06460098228744	11.8264814861613	8.92678392094153e-14	2.911194899562e-12	21.2834947287325	NCKAP1L
1.65035551881395	7.32202662907684	11.8264029916903	8.92845287038042e-14	2.911194899562e-12	21.2833071437063	P3H2
-4.06322730457176	11.24481105099	-11.8117343233332	9.24600308655156e-14	3.00502544759855e-12	21.2482384162352	C4BPA
1.54066146292669	6.36965342988143	11.8093691695673	9.29827451579254e-14	3.01715553942509e-12	21.2425814280311	TMEM243
1.35932022781534	6.70697209922123	11.7941338039987	9.64230160592274e-14	3.11870575688929e-12	21.2061243474001	FANCG
1.02253579984502	8.00115686517095	11.7934697662342	9.65758855500076e-14	3.11870575688929e-12	21.2045346837611	NDRG3
3.10014061219713	7.48842269539099	11.7791886990496	9.99241737458798e-14	3.22167667526053e-12	21.1703331509665	PMEPA1
2.21783264384791	7.2776707636208	11.7770104437564	1.00445207583478e-13	3.22816182270278e-12	21.1651141957331	TGFB1I1
-2.78727587150669	9.58273742660437	-11.7729120737573	1.01433065988763e-13	3.25472745763307e-12	21.1552931356436	CXCL2
-1.77776431100741	6.82610120689074	-11.7709446981152	1.01910796801263e-13	3.26486605053952e-12	21.1505778884036	KCNT2
-3.44944042753954	8.52031701901078	-11.7657101155947	1.0319311881844e-13	3.30070795105003e-12	21.1380296630042	FMO5
1.48112577270212	5.41362074422967	11.7585455648246	1.04975000613096e-13	3.352389932554e-12	21.1208493032914	AGPAT4
3.63596663061522	7.82721581798181	11.7562386096702	1.05555425250374e-13	3.36469754712848e-12	21.1153159081047	HLA-DQA1
2.91796480612902	9.18138520022506	11.7556904839739	1.0569381384727e-13	3.36469754712848e-12	21.1140010901409	LUM
2.02767894042563	6.92545896925224	11.7542146500588	1.06067348744225e-13	3.37010997683447e-12	21.1104607393353	ARHGAP25
1.98146165953059	6.27913980131498	11.753700537955	1.06197787507641e-13	3.37010997683447e-12	21.109227380096	DOCK8
1.15507913906988	9.15076671288245	11.74037844632	1.09635584679575e-13	3.47374412180198e-12	21.0772558246335	GLTP
1.50980239077041	5.03679106427207	11.7374057156957	1.10418097979757e-13	3.49305403060414e-12	21.0701185103638	LZTS1
-1.44959414360945	9.1923004207109	-11.7357803778677	1.10848346876353e-13	3.501177128334e-12	21.0662157136536	TOR1AIP2
-1.95780568446846	10.4404183584378	-11.7321505238565	1.11815413122369e-13	3.5262038797637e-12	21.0574984125604	RARRES2
-1.12870181664071	6.25328303597884	-11.719044714498	1.15379392986073e-13	3.63292088711063e-12	21.0260100760464	EPM2A
-1.14370366826499	7.77076828570026	-11.7128033197254	1.1711726037732e-13	3.68189667631689e-12	21.0110066449559	SLC25A4
-1.18851660076598	7.08259755406706	-11.7096328438143	1.18010274132551e-13	3.70420118634103e-12	21.0033833644612	ALS2
2.28062077836629	9.00648582410802	11.7080629901947	1.18455019766172e-13	3.71238767692646e-12	20.9996082402237	FBN1
-3.41242745488911	11.3090252361612	-11.7070839323535	1.18733257287514e-13	3.71533849896728e-12	20.9972536798857	CPB2
3.67944466593376	10.1078761520864	11.705297154585	1.19242762375652e-13	3.72550568580151e-12	20.9929562984937	JCHAIN
-1.84227324437638	5.79574928957524	-11.7017249384963	1.20268097994668e-13	3.7517326457904e-12	20.9843635350052	GCGR
3.21173172271428	6.64536639788263	11.7004557565498	1.20634556990882e-13	3.75735688849842e-12	20.9813101973746	ADORA3
2.35495905645346	7.13148139190937	11.6973770945729	1.21528225834845e-13	3.77935929433693e-12	20.9739028438809	MICB
1.73276795527599	10.0080652900075	11.6957247100546	1.22010663599142e-13	3.78852495910996e-12	20.969926657684	ALDOA
1.73912250443172	8.08640845864892	11.6832202644678	1.25725529141563e-13	3.89787765693421e-12	20.9398254987245	LRRC32
2.29162932518106	5.5567326573355	11.682335545285	1.25992702025265e-13	3.90016979290787e-12	20.9376950134969	SLC7A11
1.13793039762538	5.67945589770815	11.6782443214815	1.27235758005857e-13	3.93261761689466e-12	20.9278416689931	ARHGAP4
1.08410041164498	4.48840739275618	11.6763284432537	1.27822168842802e-13	3.94470158066402e-12	20.9232267130561	LINC01943
2.65361558866827	5.5367107404885	11.66529509576	1.31253401118429e-13	4.04440823629503e-12	20.8966405184335	RASGRP1
1.96835972557951	5.13192239343777	11.6597866150067	1.33001542368309e-13	4.09202763661521e-12	20.8833613365088	GPX8
-2.31680049772603	7.46496321930686	-11.6566139501438	1.34019178804444e-13	4.11706101340958e-12	20.8757112965395	C1orf115
-1.6099562414667	6.56758218111111	-11.6500725986608	1.36142507362531e-13	4.17593347431302e-12	20.8599344969748	ACADS
-3.40705904436811	5.65497592827465	-11.648798321876	1.36560121893712e-13	4.18238685915141e-12	20.856860487288	LOC101928505
-1.80154424440464	11.039273645939	-11.6448694015465	1.37855990583946e-13	4.20930023896488e-12	20.8473812231639	PTP4A1
-1.05248949484442	9.28872213865936	-11.6384376251645	1.40004548847302e-13	4.26844684197145e-12	20.831859079842	RNF103
-5.20189164183422	9.27569954862121	-11.6339192972158	1.41534343242286e-13	4.30498778078031e-12	20.8209515946481	C8B
1.40580030448042	7.98805850582823	11.6336393607041	1.41629682724973e-13	4.30498778078031e-12	20.8202757269428	SLC18B1
-1.44046288327137	6.87007864827706	-11.6218969637998	1.45688518375716e-13	4.40628744674835e-12	20.791916304814	MICU3
1.75094169260339	6.52719835214128	11.621745661105	1.45741585475324e-13	4.40628744674835e-12	20.7915507737805	PAQR8
1.25952214291933	4.97071624865551	11.6214777348797	1.45835604936228e-13	4.40628744674835e-12	20.7909034856481	TMEM54
-3.89272245121578	7.84790000260701	-11.6147203557689	1.48227473180943e-13	4.47186112288634e-12	20.7745751616814	MASP2
1.63621047471066	6.53080748314427	11.6119070668098	1.4923505581862e-13	4.49553900236897e-12	20.767775491106	IL12RB1
-2.03872021691934	4.23129094348583	-11.6100839720993	1.49891732712051e-13	4.50859141777545e-12	20.763368561141	GASK1A
1.04757074826076	10.436967294093	11.60881920374	1.5034903455642e-13	4.51561691138724e-12	20.760311011864	DYNLT1
-2.86515000898252	9.54991744413775	-11.6080014074157	1.50645483335332e-13	4.51779760795989e-12	20.7583338983431	SDC2
-2.55844040246152	7.74743112883437	-11.5885678591038	1.57868549354541e-13	4.72739010626515e-12	20.7113259027992	GRTP1
1.79679701036848	5.58745281754596	11.581467237454	1.60595128432407e-13	4.8008319966396e-12	20.6941380573443	KIRREL1
1.14402052778836	7.50720427192162	11.5809468615136	1.60796830487458e-13	4.8008319966396e-12	20.6928781749861	MIF4GD
2.06413246093484	7.24983741263017	11.5785581173291	1.61726053308683e-13	4.82144303386876e-12	20.687094339752	TCN2
-1.61893362063875	6.94511549914264	-11.5661239844228	1.66652287754328e-13	4.96097805862182e-12	20.6569759062383	SLC35A3
1.73466389140291	6.74030201681086	11.5561495257629	1.70714668355402e-13	5.07442437616655e-12	20.6328010400186	SYTL3
1.41262518968081	6.41879804601426	11.5492298506128	1.73592206212123e-13	5.15236984996954e-12	20.6160224742036	RRAS
-1.53607038977012	8.52731283173742	-11.5428945920519	1.76270152942108e-13	5.22417106729892e-12	20.6006555846356	ORMDL3
1.51650057979905	5.45933245985349	11.5272139727976	1.83081409162558e-13	5.41808223039282e-12	20.5625982733862	GMIP
-1.80360575202003	8.76001455908527	-11.5179706575525	1.8722182510474e-13	5.53250087275105e-12	20.5401496706556	GGCX
1.73076194504221	9.14332654029756	11.5169787696846	1.87671773079949e-13	5.53262989661734e-12	20.5377400879931	RHOQ
1.52967436996892	7.43626317492005	11.5167527906591	1.87774437852791e-13	5.53262989661734e-12	20.5371911018436	ABCC5
-4.14841722974763	6.05646653834531	-11.5146510872601	1.88732017040914e-13	5.55273804655505e-12	20.5320849767536	GPLD1
1.70816053204819	6.46061854006932	11.5036418605099	1.93830164281489e-13	5.69443115821439e-12	20.5053285814732	ACVRL1
-3.75055233022607	8.15297847380267	-11.4986296746752	1.96197592092839e-13	5.74382202315727e-12	20.4931419927819	F11
2.8205193756738	8.3315793996199	11.4982773397242	1.96365118960438e-13	5.74382202315727e-12	20.4922852067298	ARL4C
-2.44897218285395	6.66827035089775	-11.4973971128822	1.96784284574656e-13	5.74775284453007e-12	20.4901446564224	SLC38A3
1.18921887638728	8.33826733989233	11.4962064644816	1.97352728099244e-13	5.7560261722934e-12	20.4872490590686	METTL9
1.50087300673987	6.26618554888879	11.4910967382211	1.99811338733562e-13	5.81932503558367e-12	20.4748203878053	GALNT10
2.24742296451535	9.51655980916764	11.4798788311336	2.05319307854019e-13	5.97112332913209e-12	20.4475226542392	RNASET2
1.18746199811823	5.46489485641751	11.4785610376965	2.05976441130786e-13	5.98161512423402e-12	20.4443148624871	TBC1D31
1.34239917803915	4.39438156368865	11.4733978744153	2.08571878081964e-13	6.03960719559295e-12	20.4317444604024	CD226
1.83952006226096	6.20173433777604	11.462272380537	2.1427861769805e-13	6.19596753724892e-12	20.4046463008883	HEYL
1.48301125470001	5.72445411283577	11.458158926351	2.16428748912673e-13	6.24918660844705e-12	20.3946231964783	ICAM2
-3.09111874438831	6.29850718563842	-11.4553161776811	2.17927538493039e-13	6.28347358486429e-12	20.3876950992308	SRD5A2
1.2954838443522	7.4780311292594	11.446300202375	2.22751556778782e-13	6.41340181236258e-12	20.3657152624903	TNRC6C-AS1
2.17909423644329	6.69474654130449	11.4435445403893	2.2424763576286e-13	6.43810815448336e-12	20.3589952061525	SLC8A1
-1.41936217782001	9.16374406910787	-11.4357391415517	2.28541220045878e-13	6.55205602867324e-12	20.3399553625971	NR1H4
-3.16098193771245	5.82801045095431	-11.4306094605681	2.31408583517675e-13	6.62485027111666e-12	20.3274381625959	ACSM2B
1.76242872658852	7.51598079333426	11.4279104924435	2.32931963982391e-13	6.65901675503767e-12	20.3208509073256	ID3
-2.39812557635625	6.14760851492509	-11.4212354471201	2.36743707671151e-13	6.7556937337525e-12	20.3045553731296	CPEB3
1.22890077501151	8.70420472799737	11.4200742582291	2.37413274221277e-13	6.7584091870353e-12	20.3017200195002	LIMA1
-3.46897894894963	10.4214261208942	-11.4169610234725	2.39217992351108e-13	6.8001925910175e-12	20.2941173640515	SLC7A2
-2.6427212480378	11.8798738848573	-11.406670231459	2.45283808097887e-13	6.96281729794607e-12	20.2689778931401	ADH1B
-1.95586843153905	6.86392317238158	-11.3995180711986	2.49591911828357e-13	7.0751594893704e-12	20.2514977573166	C4orf19
1.92137004518896	7.05869976736811	11.3926316855878	2.53812957703164e-13	7.18472219540387e-12	20.2346609385946	CD48
2.3641570980419	5.88178331428515	11.3605176459286	2.74481459972434e-13	7.73723366846878e-12	20.1560629903611	SELENOM
1.12671118295904	8.45322406355903	11.3538453279447	2.78987090536396e-13	7.84233488620623e-12	20.1397159964584	ZNF266
-1.07009612362132	6.82131019452423	-11.3471726585143	2.83568518576852e-13	7.9600325597171e-12	20.1233623794283	CRADD
1.2248132132264	6.75044008524859	11.3391685611712	2.89165603018946e-13	8.10587411907136e-12	20.1037380477518	PFKM
-1.73564959551369	6.34249748678829	-11.3383129165923	2.89770572842294e-13	8.11156653491821e-12	20.1016396998294	C14orf28
-3.55297865889967	6.16354467215193	-11.3325241829831	2.93897498761609e-13	8.20421301702012e-12	20.0874411549204	NR1I3
-1.67435800794063	9.39666572726409	-11.3320473068625	2.94240139724257e-13	8.20421301702012e-12	20.0862712847135	GCLC
2.28470618298796	6.49430078516371	11.3319645135119	2.94299669242559e-13	8.20421301702012e-12	20.0860681734632	MCUB
1.82021999662924	9.37324135157275	11.3306816798267	2.95223616901622e-13	8.21861828955231e-12	20.0829209720914	RGL1
1.47172621633602	7.1627405523847	11.3271819203446	2.9775937551512e-13	8.27779266669652e-12	20.0743338586306	TMEM184B
-1.81764091989407	10.1218438144043	-11.3249671760815	2.99375553924505e-13	8.31127483474317e-12	20.0688988768477	CERS2
1.6809706090183	5.85318078437357	11.318606259023	3.04067335298812e-13	8.42993273123067e-12	20.0532856547624	CXorf21
1.29616801896038	7.65525548078545	11.314861673805	3.0686436735175e-13	8.49580730625565e-12	20.0440919121035	PRKD2
3.72610960382229	5.32685756588685	11.3136944759255	3.07741570539753e-13	8.50842207973128e-12	20.0412258248673	TOP2A
1.01794138240928	10.3127737112409	11.3119157222437	3.09083313574108e-13	8.53382834181426e-12	20.0368577056014	CAPZA1
2.39639203405524	9.04460270195778	11.3108309250013	3.09904524892565e-13	8.54481287692164e-12	20.0341935470742	RNF135
-1.32431178470615	11.3869929568152	-11.3086826888209	3.11537360060273e-13	8.57811533164597e-12	20.0289172338902	SCP2
2.63356229130012	6.77013765880534	11.3063742576098	3.13301751046866e-13	8.61494447054347e-12	20.023246796688	RCSD1
-1.49113988658986	6.1411519233205	-11.3013789150489	3.17154829975211e-13	8.69140459379359e-12	20.0109738577836	GOLGA2P5
1.37472403512305	5.9301918956465	11.3010962702232	3.1737428457741e-13	8.69140459379359e-12	20.0102793377016	ARHGAP27
-1.86519328525466	6.84659378940945	-11.2943084369798	3.22691414037057e-13	8.82504174730341e-12	19.993597037213	RMDN2
2.33762056546062	6.47333123419867	11.2883592923917	3.27426342085823e-13	8.94241659312336e-12	19.9789710492928	EMP3
-2.88875865085923	6.56288842769332	-11.2810033329871	3.333791947656e-13	9.09269228101906e-12	19.9608800560694	ADGRV1
2.59795568370952	6.9014392474699	11.2697225879474	3.42723693792818e-13	9.32938000924909e-12	19.9331229420557	LCP2
-1.50437028922498	5.49230161098984	-11.2694155756577	3.42981715644989e-13	9.32938000924909e-12	19.9323672846015	C1orf226
-1.16920570510931	8.80640831619546	-11.2667794841821	3.45205341289548e-13	9.36462285382653e-12	19.9258784995895	PRPSAP1
1.48582565306125	4.23937413544732	11.263299225649	3.48163613441232e-13	9.43219625514682e-12	19.9173104012169	SIDT1
1.55438075814102	8.24520877623043	11.2614219343121	3.49770073989357e-13	9.46301528596137e-12	19.912688017975	GLS
2.04045791109923	4.69573895756231	11.2571332573151	3.53468493875119e-13	9.55027391148798e-12	19.9021264547982	CTLA4
-1.49290486453514	7.04404270687429	-11.2562174413545	3.54263424850424e-13	9.55895548630497e-12	19.8998707999403	STARD5
1.10926259940042	9.27910676798839	11.2544320697344	3.55818384945543e-13	9.58500123224946e-12	19.8954731162638	RALA
-1.39573392522322	8.97425024784241	-11.254019714913	3.56178512817079e-13	9.58500123224946e-12	19.8944573551241	ZC3H13
1.69397470024118	3.70408501501378	11.2529033545725	3.57155348955542e-13	9.59849055655087e-12	19.8917072935688	THEMIS
1.37714278321251	5.50219965317087	11.2459570099501	3.63295305362808e-13	9.73249115251571e-12	19.8745919103639	RASA3
-2.41603592994995	6.90722517254335	-11.2457439459854	3.63485329566148e-13	9.73249115251571e-12	19.8740668342729	LIPG
1.69955579522552	6.67958191776503	11.2456287786684	3.63588085467812e-13	9.73249115251571e-12	19.8737830128028	MOB3A
1.69761348820966	6.77980778831535	11.2449118978312	3.64228376373649e-13	9.73431814154089e-12	19.8720162734223	CPNE2
1.72786836146533	5.43094344690553	11.2439607014563	3.65079726778461e-13	9.73431814154089e-12	19.8696719647479	UBASH3B
-3.21331835282692	7.92718906263676	-11.2437359626648	3.65281171577499e-13	9.73431814154089e-12	19.8691180587004	RNASE4
2.05859368315712	8.11803301107444	11.2433966277508	3.65585549783877e-13	9.73431814154089e-12	19.8682816990599	FMNL2
1.07089199116098	7.82018271503691	11.23128778362	3.76618213640923e-13	1.00148687824964e-11	19.8384272086787	SRGAP2C
-3.50088567802168	10.5059102818793	-11.2219476349969	3.85360087462866e-13	1.02203976941695e-11	19.8153859520136	ABAT
-1.26629063095773	8.37753660465089	-11.2181009524325	3.89020353322501e-13	1.03039341090657e-11	19.8058932561218	DCAF11
-2.49173091739741	9.07839002855397	-11.2136447006726	3.93305060066727e-13	1.04037693674007e-11	19.7948938837267	PXMP2
-2.59671682608777	6.69855472866249	-11.2087390323838	3.98077635200146e-13	1.05162315592206e-11	19.7827822302657	SLC30A10
1.68637541513567	9.54264088872073	11.1862692513125	4.20705175926156e-13	1.10849772398402e-11	19.7272663617843	LGMN
1.55449975591211	8.51757608380615	11.1847929799136	4.22237012564128e-13	1.11108339303544e-11	19.7236166529062	PLEKHB2
2.7699176840176	6.75413441926318	11.1771673833956	4.30240792639961e-13	1.13067056222036e-11	19.7047597714933	BMS1P20
-3.61713403462501	7.13927102011547	-11.1761402260004	4.31330666157092e-13	1.13206070676835e-11	19.7022191970316	ATP2B2
-1.38238357320892	5.59911437636554	-11.1744665850109	4.33112538010807e-13	1.13526108502235e-11	19.6980793137414	CERS4
3.10363680456719	6.20778287200951	11.1659286962517	4.42320215161247e-13	1.1563923448963e-11	19.676954495965	SUSD2
-1.37217810664632	7.45396747317118	-11.1626084004394	4.45954739124153e-13	1.16438609311032e-11	19.6687367116716	ZFAND1
2.84089248827861	7.54635504657888	11.1528201625691	4.56847774809893e-13	1.19128664586409e-11	19.6445023143632	C1QC
-1.62446696711267	8.48552646710561	-11.1516150663579	4.58207542483945e-13	1.19329068773593e-11	19.6415177909286	MAP2K1
-3.93935181740897	5.68458460859497	-11.147231679168	4.63188473660008e-13	1.2047078561701e-11	19.6306603635612	KCNN2
1.48196051110655	5.96042686728534	11.1344484008672	4.78032400788963e-13	1.24171530825272e-11	19.5989825366979	VASH1
-2.45289428908139	7.88297782649306	-11.1328006765518	4.79980756218967e-13	1.24517372786213e-11	19.5948978152346	LCAT
1.27615287393865	8.544565033414	11.1244022534918	4.90038203278873e-13	1.26963299830263e-11	19.5740725600871	HEXA
1.35235176994086	4.28609761547968	11.122927422958	4.9182645748068e-13	1.27263248606828e-11	19.5704145289385	MTFR2
2.49991027154886	9.56919954642718	11.1221421118763	4.92781375716829e-13	1.27347074341777e-11	19.5684666013831	COL6A3
1.91340949441592	5.61317350486567	11.1188518723416	4.96802846028261e-13	1.28157338945005e-11	19.5603044413234	CCRL2
-1.36772512156451	10.5821283062549	-11.1185392187552	4.97186723450127e-13	1.28157338945005e-11	19.559528762163	TFPI
-1.65181268487902	8.32363610075473	-11.1062116689601	5.12566405838724e-13	1.31953160319426e-11	19.5289345183462	MXI1
-2.72191114923631	6.88586284918467	-11.0945840944826	5.27517917782789e-13	1.35629224644714e-11	19.5000592922224	GRAMD1C
1.793157399835	6.32597298948082	11.0903941600551	5.33014106681859e-13	1.36867986197964e-11	19.4896499351222	NLRC3
-1.64360965661788	8.06870554635547	-11.0886715992705	5.35290617906885e-13	1.37277897601203e-11	19.4853697882883	ANKRD46
1.09837859068646	4.99065497650783	11.0872580864074	5.3716610885835e-13	1.37584055521422e-11	19.4818572615273	TTLL3
2.32127761698875	8.75382660616119	11.0817639626253	5.44519813210651e-13	1.39216638668836e-11	19.4682020922314	RAB31
1.46829555191591	6.47261949020486	11.0809662030204	5.4559610067875e-13	1.39216638668836e-11	19.4662190021879	CYTH4
2.22243096748288	4.27236736857737	11.0806423453921	5.46033648710737e-13	1.39216638668836e-11	19.465413925387	KIF11
1.42753555985828	6.07366544045723	11.0804458851442	5.46299250982105e-13	1.39216638668836e-11	19.4649255387174	TNFAIP8L2
1.08294398973938	9.11748232867912	11.0782289820421	5.49305525645248e-13	1.39568284495359e-11	19.4594141208267	XPNPEP1
1.41531373152439	5.30734394211766	11.078177297411	5.49375814698326e-13	1.39568284495359e-11	19.4592856205932	ZBP1
1.79209325491059	6.82307153616106	11.0778995594111	5.49753684654462e-13	1.39568284495359e-11	19.4585950921769	SLC15A3
-1.9823182763765	10.7622782463053	-11.0676250230954	5.6392053654466e-13	1.42985027501016e-11	19.433042863396	UGP2
2.64764369290379	8.4273843344305	11.0636414323112	5.69513001661368e-13	1.44221843319089e-11	19.4231321755505	HLA-DQB1
-4.1189558882317	6.85259263141032	-11.0608422041645	5.73476610710987e-13	1.4487130291026e-11	19.4161667977031	PZP
1.27187923724331	5.3866794338712	11.0608164492137	5.73513209261743e-13	1.4487130291026e-11	19.4161027063702	KREMEN1
-1.47441952485582	7.01854649610796	-11.0576622741651	5.7801346074678e-13	1.45643516582425e-11	19.4082528698891	EPB41L5
1.35488712629012	5.47886383192882	11.0559817513375	5.80425866797901e-13	1.46069018323965e-11	19.4040700002633	BLM
-4.07981837628357	8.13745955559189	-11.0536421974106	5.83801443327046e-13	1.46735548327145e-11	19.3982461690313	CYP4F2
-1.63145545428009	11.122013987949	-11.0495121130662	5.89809444582374e-13	1.48061244029926e-11	19.3879634407797	SEPHS2
2.57583426673614	7.95883633690497	11.0458384376559	5.95206540041174e-13	1.48728968889973e-11	19.3788151675201	SLA
1.97147968636306	5.97983646862097	11.0456958932005	5.95416969048695e-13	1.48728968889973e-11	19.378460164415	PAQR5
2.59004416513866	8.59005528726496	11.0417183077098	6.0131954371086e-13	1.50017705200448e-11	19.3685530248456	SLC7A7
2.71205124426243	9.30488734267503	11.0380228942783	6.06856909161037e-13	1.51212259229595e-11	19.3593468505292	CD74
2.5005671624058	8.09038339020378	11.0365171792894	6.09128036606415e-13	1.51591013105145e-11	19.3555952362948	FCER1G
2.41499680024928	6.66825680177844	11.0316376373451	6.16547831262382e-13	1.5324858224592e-11	19.3434354153506	RNASE2
1.1749616573803	5.44248743641447	11.0272033303277	6.23370609029411e-13	1.54753862263722e-11	19.3323824209712	B3GNTL1
2.57273178909584	7.37694154741759	11.0173535271391	6.38802940973226e-13	1.58390169013054e-11	19.3078215147269	PRKCB
1.02110508804846	7.67873465680553	10.9996588778211	6.67513061451169e-13	1.65103138716531e-11	19.2636672820336	JARID2
1.87222206439293	6.33971465146525	10.9954532101139	6.74528530102336e-13	1.6663414104107e-11	19.2531666716719	HCP5
1.11994046377811	9.43814765829284	10.9947033679507	6.75787224224524e-13	1.66673423558687e-11	19.2512942406608	H2AFJ
-4.94601587575802	9.07643611104227	-10.9943750089807	6.76339166102981e-13	1.66673423558687e-11	19.2504742722534	AZGP1
1.57035972804396	6.00745496878285	10.9873725536401	6.88219834625788e-13	1.69394401490881e-11	19.2329845875018	PHF19
1.2479140751419	4.98266936007948	10.9847572263237	6.92711561763102e-13	1.70292295384466e-11	19.2264507687189	CGAS
1.08327168285255	6.5738273424527	10.9784530284301	7.03662191585258e-13	1.72773893099334e-11	19.2106974405398	LZTS2
-2.20510826486905	6.64674064398927	-10.9771621029314	7.05926286130637e-13	1.72969776330824e-11	19.2074709526797	ATP7B
-1.53841087597264	9.23791652983463	-10.9770211274095	7.06173986506459e-13	1.72969776330824e-11	19.207118590855	TTC38
-2.54504516929403	7.59958690519374	-10.9681529921888	7.2193536832001e-13	1.76616018652155e-11	19.1849478661866	FGGY
2.03199517892677	7.32244405473356	10.9660019725261	7.258122052244e-13	1.77349488354044e-11	19.1795686717785	PLP2
1.19471173124137	4.94712396287486	10.9611855941777	7.34570129622384e-13	1.79272417486924e-11	19.1675218451521	SCLT1
2.62775084926678	6.58926826241381	10.9586949909719	7.39141184959385e-13	1.80170127246803e-11	19.1612911046557	HSPA2
1.2800840586908	9.47738441146016	10.9515889242813	7.52343341169804e-13	1.83167016342945e-11	19.1435093967817	CAPN2
2.34840801258057	5.93534630114732	10.9503419069079	7.54684846048117e-13	1.83515713828785e-11	19.140388268496	CYSLTR1
1.46584451872751	5.02695939694211	10.9492747366555	7.56694560500768e-13	1.83782988141841e-11	19.1377171132935	LEF1
-1.24992737951947	4.47133588475051	-10.9481653577893	7.58789554221279e-13	1.83862848598427e-11	19.1349401506861	LINC00939
-1.86119819815909	5.94607262089135	-10.9481358653201	7.58845329646186e-13	1.83862848598427e-11	19.1348663238566	PCSK9
2.24762772161705	7.62316811616667	10.9371259050551	7.79962252321714e-13	1.8852668429472e-11	19.1072977523068	ADAP2
-1.0119436038618	6.32845258426483	-10.9352068199183	7.83703959134840e-13	1.89204509655724e-11	19.102490802127	ACP4
1.39655543958365	6.98999812691103	10.9218375360139	8.10284024022443e-13	1.95154683255906e-11	19.0689898488612	VAMP1
1.68055402782816	5.68435208678789	10.9176294057614	8.18839390650832e-13	1.96980159970271e-11	19.0584402055475	CD244
1.22207617375955	6.62222026291524	10.9163515136231	8.21455624321639e-13	1.97374272210519e-11	19.0552361127747	PWWP2B
2.13778535323759	6.69028516163051	10.9117876173877	8.30869153282861e-13	1.99398717249798e-11	19.04379118749	AOAH
1.62508210596702	7.56724209482045	10.9046382981424	8.45837263859732e-13	2.02749803996211e-11	19.0258572834346	MICALL2
-2.22045499503138	10.5015795552245	-10.902453437741	8.50466264277976e-13	2.03617563605248e-11	19.02037527404	PGM1
-2.1012274846088	6.48808491883479	-10.9016034374564	8.52274113767904e-13	2.03808630784095e-11	19.018242378472	ADAMTS17
1.92746815436439	5.55298866300054	10.8976296097939	8.60778145377676e-13	2.0559864270009e-11	19.0082696433092	KLHL6
2.83361664088542	5.73172790131532	10.8956428523356	8.65062248697817e-13	2.06134018482503e-11	19.0032828916696	CDC20
1.57300994106608	8.24417746423042	10.8949903496675	8.66474001303792e-13	2.06226943022576e-11	19.0016450001944	ARHGEF6
1.15002473873718	5.62845471528608	10.8912398173787	8.74634364815449e-13	2.0792397391131e-11	18.9922294502447	ALOX5AP
1.52001036127194	6.30089128001515	10.8904441772885	8.76375569609309e-13	2.08092801428526e-11	18.9902317928231	MFNG
1.31656353034466	4.45835703191208	10.8876652750263	8.82484814419939e-13	2.09297191650266e-11	18.9832539983198	TCF19
1.09244974860733	5.29703276959206	10.8847635058561	8.88910574692411e-13	2.1057373390865e-11	18.975966605182	GPR161
2.0170451252474	6.50792526791088	10.8829731591057	8.92898969458523e-13	2.11270573277624e-11	18.9714698452099	SCRN1
-1.43796205123754	8.95337417059014	-10.8823568829759	8.94276082679856e-13	2.11348643755592e-11	18.9699218657467	FNIP2
-2.19433865774751	6.06101828502066	-10.8765761233066	9.07299608087771e-13	2.14175765965327e-11	18.9553991676702	IGFALS
-1.20105651093157	6.8840079691456	-10.8606576809954	9.44171980153595e-13	2.22619428451402e-11	18.915385441612	HSBP1L1
1.02302264966148	12.4425241727375	10.8579317744881	9.50637803092727e-13	2.23805829251882e-11	18.9085300746787	RPS19
3.00380233368583	5.88327465258939	10.8576026641534	9.51421500758633e-13	2.23805829251882e-11	18.9077023309656	PRC1
1.21505827128425	7.80767889430917	10.8512825093797	9.66600016743936e-13	2.27111619766506e-11	18.8918037839849	TMEM106C
1.98327259246543	7.14069009435489	10.8420840376557	9.89133926027166e-13	2.31866318571502e-11	18.8686553707758	LST1
-1.39253122716841	6.51691382629565	-10.8360929576091	1.00409816254994e-12	2.35101081377557e-11	18.8535725445498	ARL4D
1.3964032159937	8.60891829483162	10.8350756974269	1.00666187875227e-12	2.35428235212712e-11	18.8510110760313	ARHGEF18
2.77045089333947	10.4288324658974	10.8269647357941	1.02734372059077e-12	2.39709575869173e-11	18.8305827540909	LYZ
-1.56300726456441	6.46297138686529	-10.8216860982698	1.041035968369e-12	2.42623890872881e-11	18.8172833009432	MMACHC
-3.56564376658357	8.77094631511912	-10.8207844910884	1.04339319974077e-12	2.42892790661684e-11	18.8150113483397	LIPC
-1.29618441948313	11.3280440177316	-10.8185181416576	1.04934260177893e-12	2.43715555025363e-11	18.8092999212692	A2M
-1.1671016883525	6.77776350566041	-10.817392855332	1.05230944496478e-12	2.44123695720967e-11	18.80646383658	SHROOM2
1.71950344761098	6.62619285045927	10.8140195397512	1.06125466400288e-12	2.4582595195273e-11	18.7979609958868	EMILIN1
2.05832700914992	7.32838793707195	10.8137086026543	1.06208309023822e-12	2.4582595195273e-11	18.7971771669262	MEG3
-1.2794373699371	9.33718506314648	-10.8099594826526	1.07212393343978e-12	2.47582120693536e-11	18.7877251594898	TMEM41B
1.13834322404343	6.12809650032878	10.8092791420908	1.07395637065675e-12	2.47721844902459e-11	18.7860097365996	BIN2
2.4677125964856	7.46784502497154	10.8084648859646	1.07615369978179e-12	2.47945321035342e-11	18.7839565766529	ITGB2
-3.41522867544516	9.68080532362912	-10.8078655314622	1.07777403215762e-12	2.48035499327676e-11	18.7824452389522	PBLD
1.12720672125485	6.17789040331136	10.7987643980773	1.10268681739035e-12	2.53479818170724e-11	18.7594899386769	FOCAD
-1.23499254055098	4.22221246675661	-10.7974636774773	1.10629500493905e-12	2.54019932704037e-11	18.7562083119109	SHMT1
-1.48415332695363	6.06304177887155	-10.7968998091082	1.10786291215907e-12	2.54090876773937e-11	18.7547856425099	FAAH2
1.24865200382388	8.47124888976228	10.7919628315746	1.12168801550061e-12	2.56969684640737e-11	18.7423276052061	TRIM38
-1.58902767568399	9.5601877561678	-10.7914355818771	1.1231748491479e-12	2.57018571205805e-11	18.7409969467043	UAP1
1.98984467366116	6.04135782805923	10.7827480979851	1.14796502481375e-12	2.62393862919772e-11	18.7190664488861	COL16A1
1.83693952732097	6.45465602217497	10.7768295326515	1.16517307515785e-12	2.66025884342882e-11	18.7041200674893	BCL2
1.40736015814706	8.85591577421244	10.7721497739499	1.17896552643408e-12	2.68870748248803e-11	18.6922988318266	FKBP1A
1.38292667323708	6.74890407721563	10.7683758837177	1.19020942740682e-12	2.71128632882076e-11	18.6827637544471	MR1
-1.9641373395712	5.30855792742597	-10.7657198883301	1.19818823185163e-12	2.72638478956725e-11	18.6760520173629	PKP2
1.75656288928416	5.85283474430577	10.7458475495885	1.25964463510207e-12	2.86299635926409e-11	18.6258049024551	NEURL2
-3.57604543763926	7.43303980671275	-10.7383022626861	1.28381308250268e-12	2.91464560676622e-11	18.6067130735473	TTC36
2.62827470709164	9.06696524610768	10.7297344231434	1.31183130087308e-12	2.9715702744693e-11	18.5850247989857	CD24
-2.23792213717669	9.38948690449517	-10.7214705891919	1.3394465698234e-12	3.0307231074827e-11	18.5640969197415	TMEM45A
1.2125033692653	6.52384207076443	10.7210201571856	1.34096871608065e-12	3.03076949570613e-11	18.5629559576717	RABL6
1.11074358448377	12.0629336716116	10.7165123682416	1.35629946201928e-12	3.06199016129028e-11	18.551536079313	CTSB
1.69154838866653	5.02325726800489	10.7132667867371	1.36744814233138e-12	3.08371015158371e-11	18.5433121780328	PMAIP1
2.632443270189	5.69907578564894	10.7120751475577	1.37156489150315e-12	3.08954176397411e-11	18.5402923640431	BUB1B
2.24956592561678	8.16567250838772	10.7056400423857	1.39401575888961e-12	3.136613161836e-11	18.5239814955158	C1orf54
2.05399026615266	8.54684243454324	10.6982240602867	1.42035431236545e-12	3.1923174929256e-11	18.5051776661498	BLVRA
2.98381084221176	7.70927404591466	10.6973898766956	1.423348590651e-12	3.19548883260391e-11	18.5030620723527	CFD
-1.16520838453728	5.93186365539218	-10.6941789925061	1.43493420025626e-12	3.21434816468058e-11	18.4949180138609	SHH
1.47072234415179	5.65852401414518	10.6925632074119	1.44080067132739e-12	3.22391130259432e-11	18.4908192372745	HOMER3
-1.75941752508184	10.4191905802155	-10.6898267094485	1.45079201733776e-12	3.24267278913931e-11	18.483876754126	MBNL3
1.5015551261408	6.42228025787593	10.6841300791417	1.47181860161384e-12	3.28603040225355e-11	18.4694212652953	MCM2
2.14104795715584	6.00967580308234	10.6799704573866	1.48736819387987e-12	3.31707759746712e-11	18.4588633141327	CD27
1.09023509525182	6.34786022404791	10.6766407254487	1.4999361948312e-12	3.34141415234858e-11	18.450410146964	APH1B
-3.78815674138588	10.5409839714013	-10.6747388273887	1.50716343313177e-12	3.35381252159852e-11	18.445581156407	CFHR2
-4.16364765392188	9.50881696145338	-10.666235028107	1.53991512323276e-12	3.42291926566155e-11	18.4239838630333	RIDA
1.6651092522595	6.85494366750183	10.6624107256881	1.55487994334042e-12	3.44858702158678e-11	18.41426808948	SMIM3
2.58832651360858	5.4421351860379	10.6592755878785	1.56725863116887e-12	3.47222622973449e-11	18.4063017254149	LAX1
1.18975443591741	8.11238540810801	10.6514925999678	1.59842521632469e-12	3.53351764962554e-11	18.3865196077198	VAT1
-2.13191743683648	4.92054907317727	-10.6486466170088	1.60997907131937e-12	3.55516494490577e-11	18.3792839443767	RNF165
2.2210566171173	9.53948293190218	10.6445267073638	1.62685583114616e-12	3.5885061464506e-11	18.3688075427633	HMOX1
1.22624399118391	8.88244343989486	10.6437937322143	1.6298772431145e-12	3.59124589495414e-11	18.3669434466384	SEC14L1
-1.38513548202017	6.08113586990307	-10.6387528030473	1.65081222510318e-12	3.63340710351771e-11	18.3541214809233	SOCS6
1.3842438721636	6.13750261693242	10.6357235966936	1.66352427818549e-12	3.65352888009611e-11	18.3464148659506	LGALS9
1.10063987818957	7.26731896351207	10.6357116022355	1.66357481088457e-12	3.65352888009611e-11	18.3463843484023	ZNF544
1.60200330486788	6.11239965637575	10.632682307253	1.67638751799479e-12	3.67766622561835e-11	18.3386762937423	LPAR2
1.46501816508533	6.84671415040355	10.6303480996955	1.68632892578144e-12	3.69545892606371e-11	18.3327360671098	DOK2
1.97172120912056	7.17997807194052	10.6277103002023	1.69763574923836e-12	3.71620198773078e-11	18.3260223778026	JPT1
2.66192583690628	8.98897700014816	10.6206748111436	1.72817285536171e-12	3.77895045934619e-11	18.3081112669341	MPEG1
2.11098925469433	6.44325927932604	10.6091700273533	1.77932129274621e-12	3.88658459431783e-11	18.2788080626497	LILRA3
1.28295298843409	6.27694654570788	10.6043984206148	1.80098575617193e-12	3.92965356938575e-11	18.2666494449307	DENND3
1.92751218087984	6.33092754261104	10.5987142043137	1.82714531062106e-12	3.98242697670248e-11	18.2521614719512	RBP7
1.29951131947295	5.40669341189613	10.5971834103152	1.83425626510953e-12	3.9936131821689e-11	18.2482590445823	SRGAP2
2.45773904376777	7.55343204974443	10.5904367744842	1.86593420047887e-12	4.05383745621799e-11	18.2310562773055	FYB1
-2.18855035864458	6.29843820516055	-10.5841893265866	1.89576589518552e-12	4.10539088653748e-11	18.2151210009133	SLC6A12
2.89678684572029	4.25992727275569	10.5758275487348	1.93645659960557e-12	4.18452928799134e-11	18.1937846773583	ANLN
-1.42692132288963	8.08584857547012	-10.5700970742395	1.96485619019379e-12	4.24135748520654e-11	18.1791571909176	IVD
-2.61073928417747	6.86920212888665	-10.5661231461182	1.98479969686902e-12	4.27619457299076e-11	18.1690108835386	GADD45G
-1.09885180085866	6.27505476825708	-10.5660374015308	1.98523228206527e-12	4.27619457299076e-11	18.1687919358993	FANCC
-2.22980231011875	6.39500593526994	-10.5631604962299	1.99980227994815e-12	4.29840355870005e-11	18.1614452350812	CNGA1
1.16985206016203	4.51552115823797	10.5606406274897	2.01265367507678e-12	4.32142437490155e-11	18.1550093950085	UBE2T
1.23552342666821	4.85185949474582	10.5525334506155	2.05457491864245e-12	4.40674660817859e-11	18.1342976752898	KCNN3
-1.46802809165995	8.41937710251826	-10.5520586123725	2.05705768764407e-12	4.40738803712529e-11	18.1330843187543	ENPEP
2.31901952438991	6.2288856156071	10.5398566407462	2.12191841481606e-12	4.54153545771289e-11	18.101894354585	PPP1R14A
-1.33396485667971	5.73796001454709	-10.5247917669086	2.20488401375568e-12	4.71410742051174e-11	18.0633593042914	CMYA5
1.33455577883385	6.25327767567755	10.5226116990977	2.21716128040656e-12	4.73534033041752e-11	18.0577803397666	TCTEX1D2
1.44937973894589	7.20991501943294	10.5216339405816	2.22269025248317e-12	4.74213079977462e-11	18.0552779752709	HOTAIRM1
-3.10096111089769	8.56057003577678	-10.5115390351932	2.28060319965554e-12	4.85350813185607e-11	18.0294348398902	PNPLA3
1.51580016479434	6.14888619035361	10.51128017467	2.28210831746094e-12	4.85350813185607e-11	18.0287719755065	MCOLN1
-1.48737085233395	5.41877153271655	-10.5108500012502	2.28461175763539e-12	4.85371780045843e-11	18.0276704104657	CACNB2
1.90351115747382	4.08599154607562	10.5088387827558	2.29635347460798e-12	4.87353335205182e-11	18.0225198658403	NUF2
2.22302540539223	7.64543873937693	10.5069651563617	2.30734729271268e-12	4.89172168159874e-11	18.0177212014405	CARD16
2.3050814594127	6.10412782703157	10.5038809217165	2.32556161735571e-12	4.92110881891727e-11	18.0098209615176	ADCY7
-2.24414995073698	7.43843034018302	-10.503792623587	2.32608522679833e-12	4.92110881891727e-11	18.0095947681453	TSPAN12
2.85038114119956	4.65379529019625	10.5027915302644	2.33203014458926e-12	4.92851983332409e-11	18.0070301947802	DLGAP5
-2.89943047884385	10.9768134220648	-10.5014316022571	2.34013080970929e-12	4.94046654104212e-11	18.0035461566414	TDO2
1.53405215712273	5.57005418802332	10.4933128737359	2.38909229074159e-12	5.03856318746473e-11	17.9827414759582	SAMD3
1.77381600186292	11.0574828938345	10.4920856208825	2.39658385657828e-12	5.04908684523167e-11	17.9795958170289	GPX1
1.63496963555088	4.98790274060196	10.4914484602689	2.40048274485103e-12	5.05107825049463e-11	17.9779625869978	UHRF1
2.93924967238705	9.10865036475281	10.4911136050287	2.40253437074511e-12	5.05107825049463e-11	17.9771042330549	TAGLN
-2.10103771618119	7.31587337195116	-10.4890163833622	2.41542458847904e-12	5.07289432562669e-11	17.9717279658716	ADAMTSL3
-1.65605773642151	8.88203765671548	-10.4875634687002	2.4243960249466e-12	5.08644334423049e-11	17.9680030512949	SLC37A4
1.68410028100093	8.33983478914365	10.4853972338337	2.4378352173903e-12	5.10932795353982e-11	17.9624488422046	ZBTB4
-1.47147828018853	6.7454474634574	-10.4847825429804	2.44166254517827e-12	5.1120409905947e-11	17.9608726668582	MIA2
1.07516637019766	4.84940554584349	10.4834042521708	2.45026666567432e-12	5.12473907909894e-11	17.9573383057128	SLC35F2
-2.6147893674376	5.90053123104014	-10.4816851014998	2.46104199677831e-12	5.14194726925224e-11	17.9529295235897	PAQR9
2.14248814045908	5.82731044620369	10.4774744806249	2.48763804026025e-12	5.19214049292375e-11	17.9421296883787	MKI67
2.04035073826932	5.85071248090581	10.4718345646215	2.52372209443279e-12	5.26201270991084e-11	17.9276601813747	CDCA3
-2.7579380127855	11.2576242504029	-10.4690115474592	2.54198373179765e-12	5.29461895344395e-11	17.9204160019844	CLU
1.52863618167598	5.45588768925697	10.4652054549878	2.5668182851293e-12	5.3408343761613e-11	17.9106474748522	LAYN
2.64178655553258	9.61224235684506	10.460271773242	2.59937902787427e-12	5.39918321454011e-11	17.897982086088	HLA-DRA
1.83668634525056	7.28319730798724	10.4601465215571	2.60021111060446e-12	5.39918321454011e-11	17.8976605072354	PLBD1
2.28593029247766	6.53443277827417	10.4478315936039	2.68336357283102e-12	5.56611788185492e-11	17.8660322896278	FJX1
1.71681997492082	6.27189636799421	10.4461462307504	2.69495254547276e-12	5.5844175795972e-11	17.8617022429725	OSBPL10
1.51323059002159	6.1421766854108	10.4441074472033	2.70903997862119e-12	5.60785168087296e-11	17.856463683828	CD163L1
1.15727202626066	4.76201103269286	10.4339991442379	2.78000295045934e-12	5.74296822406559e-11	17.8304827618852	CDCA2
1.10303290510122	8.53082094464666	10.4318876091072	2.7950642822293e-12	5.76817816035113e-11	17.8250538727794	ORAI2
-1.30322008387228	5.05248086560041	-10.4271975028045	2.82881668363911e-12	5.83186998221534e-11	17.8129932086268	INHBC
1.42770269928914	7.2234358654191	10.4241562798604	2.85092476440898e-12	5.87145046123127e-11	17.8051711145967	FLNA
1.32028512836827	4.97395942870525	10.4217045025211	2.86887613199902e-12	5.90227814617740e-11	17.7988641983824	LPCAT4
1.49558478845279	3.80124168198516	10.4209169954493	2.87466651027716e-12	5.90227814617740e-11	17.7968382581924	ZNF431
-1.94688483969116	8.24334030423816	-10.4139754838304	2.92622442806666e-12	5.99707278077831e-11	17.7789769858688	ACAT2
2.09425418642296	6.81964532628463	10.4139015891584	2.92677832287898e-12	5.99707278077831e-11	17.7787868125121	BEX4
1.63714255611592	7.25998720808678	10.4062505893948	2.98471076490369e-12	6.10957579797679e-11	17.7590924992966	FAM49A
1.8095202076824	6.47878828033116	10.401793449553	3.01899743550335e-12	6.17349799805108e-11	17.7476158834462	AIM2
1.09094723181305	5.04094819719908	10.4007766638425	3.02687519551478e-12	6.18334231488611e-11	17.7449974109997	CDR2L
1.28959359712209	6.18935454573567	10.3991155840046	3.03978988483857e-12	6.20344582868521e-11	17.7407194293784	PCED1B
1.61088063439377	8.34779600550202	10.3979593081588	3.04881294678148e-12	6.21557491968593e-11	17.7377413158684	DAB2
1.13026837875024	9.18576545264257	10.3972920525332	3.05403233693959e-12	6.21993286139776e-11	17.7360226464451	SNX6
1.78921580206875	5.8031650570647	10.393764252931	3.08177923747382e-12	6.27011596269496e-11	17.7269350142546	CCDC9B
1.50387989448688	5.8838066708236	10.3932552269722	3.08580400601457e-12	6.27198210003949e-11	17.7256236246826	TLR5
-1.12901361974352	10.4165015424617	-10.3899805163656	3.11182498800946e-12	6.31850741780633e-11	17.7171862592298	SAT2
1.56961384220159	6.17473684846215	10.3891106986094	3.11877413210647e-12	6.32625309631205e-11	17.7149449160638	GNA15
1.9358719413657	8.02556969837401	10.3881934736883	3.12611916567729e-12	6.33478545390208e-11	17.7125813059965	GPR137B
1.00669819950853	6.68363088566406	10.3838304632291	3.16129994444631e-12	6.39965062976528e-11	17.7013366796148	NAGPA
-1.12725104778986	9.15454413899765	-10.3833896523294	3.16487677080673e-12	6.40047172997919e-11	17.7002004539873	COQ8A
1.68320712589844	5.5649605348857	10.3792801420352	3.19842137935949e-12	6.45537386996126e-11	17.6896066244304	SMARCD3
1.25777068508697	8.40866141185557	10.3748244059583	3.23520200814029e-12	6.52308512790164e-11	17.6781177442932	RCC2
1.75176411818275	9.90375387535795	10.372894230663	3.25126858900299e-12	6.54893751814843e-11	17.673140074818	KPNA2
-2.75449808307362	7.03189658646128	-10.3705342040236	3.27102382639941e-12	6.58216090610361e-11	17.6670532059752	ACSM3
1.63915086430283	8.35974735407114	10.3692434116221	3.2818804918983e-12	6.59742967808599e-11	17.6637237440192	RAP2B
-1.6915636362731	9.14500200662259	-10.366726176212	3.30315841527669e-12	6.63359664632134e-11	17.6572301691467	FDX1
-1.44293699475589	8.10024862325383	-10.3529902647538	3.42177016161274e-12	6.85815165559383e-11	17.6217816355662	RALGAPA2
1.53607333156978	5.35186210227628	10.3495849389956	3.45184180864192e-12	6.91070113746205e-11	17.6129895880101	VDR
1.09415039420705	6.0143787480979	10.3492474241779	3.45483696561423e-12	6.91070113746205e-11	17.6121180911806	RFXANK
1.98056427707947	8.54177984579529	10.3470005454235	3.47484376509114e-12	6.93892395602156e-11	17.6063160430245	EPB41L2
1.2978688046499	9.14183118123477	10.3434777774437	3.50644953883836e-12	6.99314931248762e-11	17.5972179609316	PLEKHA2
1.09363391316572	4.85791361625121	10.3299474411884	3.63059194130833e-12	7.23358708306278e-11	17.5622585692808	UBL7-AS1
2.53659975529284	7.6054795567191	10.3281337996478	3.64756961993356e-12	7.26024631549497e-11	17.5575706822032	S100A4
1.21164183943348	7.24921266200561	10.3187624659158	3.73659435119768e-12	7.4301166295786e-11	17.5333408016215	SSH1
2.54310948592452	6.74766361349228	10.3126660348081	3.79569507915345e-12	7.54020804946398e-11	17.5175720534685	GIMAP1
2.41978637149222	7.26677713263406	10.3059326676616	3.86207918355309e-12	7.65700826735285e-11	17.5001501263636	ANXA13
-1.39230289338058	9.54303409749267	-10.2994279704454	3.92733320071274e-12	7.77111431274364e-11	17.4833141690484	TJP2
-1.88386233807593	5.12347569049277	-10.2941839153778	3.98075851322967e-12	7.86911352326292e-11	17.4697370305224	SLC19A3
1.04815819004834	5.88805497832363	10.2901288508217	4.02257830064086e-12	7.94400174577636e-11	17.4592357595701	SLC10A3
-1.04961793679368	6.93302623736225	-10.2850809545508	4.07526372697611e-12	8.04018062576333e-11	17.4461603469505	MACO1
-1.02357081677691	7.45154873119423	-10.2825581297405	4.10185787461641e-12	8.08474584798662e-11	17.4396242879496	FAM20C
1.77973929195574	4.82581903945474	10.2772471309121	4.15842320537976e-12	8.18823956626143e-11	17.4258619611913	RAB33A
-1.26238782253828	8.31549684951255	-10.2762261160847	4.16938844961818e-12	8.20182914996528e-11	17.4232157905489	LMBRD2
-1.42633087615671	9.47393775027222	-10.2756393350009	4.17570355237016e-12	8.20625363169299e-11	17.4216949639128	MCFD2
1.43365566685532	8.28179671996314	10.2740581499831	4.19276930214397e-12	8.22587132805443e-11	17.4175966020025	ASAP1
1.49997916201132	12.2305424938386	10.2739594259113	4.19383718801368e-12	8.22587132805443e-11	17.4173407025952	HLA-B
-2.05562634301631	9.02450194273174	-10.269933598516	4.2376211181282e-12	8.29147485741002e-11	17.4069043907894	EFNA1
2.69456129987023	6.3191608070067	10.2686890727938	4.25125037309772e-12	8.30619421880264e-11	17.4036777239287	BCAT1
1.08504536771197	5.47656586630928	10.2615991434897	4.32975186993796e-12	8.45139090821642e-11	17.3852918437861	SYT11
1.07102344053353	4.66318867436725	10.257796110662	4.37246744768783e-12	8.51829251898488e-11	17.3754269330927	CAMK4
2.06866018158403	6.89121517728826	10.2527315116981	4.43002088979559e-12	8.61378724650717e-11	17.3622866031955	GUCY1A2
1.39202747856492	6.27548357233125	10.2499222105406	4.46227787612452e-12	8.66815730258145e-11	17.3549962828234	MYO1G
1.45545820293465	5.74806170797113	10.2468798041848	4.49748162188217e-12	8.72814149754306e-11	17.3470998624302	HS3ST2
-2.30201044981971	8.10038558230181	-10.244037163044	4.53062975533875e-12	8.78402500979845e-11	17.3397208173393	SNTB1
1.29876941465972	6.55058980687909	10.2422684875649	4.55137994240942e-12	8.81578708038862e-11	17.3351290775008	RCN3
1.30331254163166	4.75182270110328	10.2409611193806	4.56678031071792e-12	8.83713585917735e-11	17.3317346929501	LOC101928152
1.11429104020811	6.40258417510054	10.2360174514434	4.62549698272829e-12	8.94218444467482e-11	17.3188971611985	ME3
1.23857895989569	5.78744056868054	10.2345854786529	4.64264808052995e-12	8.96675274730487e-11	17.3151780644196	SLC2A6
1.10121019987452	4.62950648354017	10.2328245887615	4.66382762092059e-12	8.99904711979353e-11	17.3106043377914	KNTC1
2.52045053154505	4.93313817306461	10.2306704666558	4.68987087881266e-12	9.03643121221121e-11	17.3050086743304	MAD2L1
1.90223203823409	4.41344803514517	10.2304819797623	4.6921567211997e-12	9.03643121221121e-11	17.3045190214502	SHCBP1
-1.20169590398265	8.18483056112544	-10.2297039435272	4.70160424954396e-12	9.04599414380798e-11	17.3024977824924	TCAIM
-1.58513792646025	6.60247545381994	-10.2291196384216	4.70871209170376e-12	9.05104153779591e-11	17.3009797796968	C11orf71
-1.36092644584321	9.0905151816284	-10.2268197279076	4.73679619472004e-12	9.0963613318777e-11	17.2950042597978	KIAA1671
-1.5487789116419	9.87341453121251	-10.2078606640778	4.97490961829801e-12	9.54454380476318e-11	17.2457190661295	TMEM56
1.98177310843283	5.93429271364698	10.2052117771861	5.00913619546732e-12	9.60108222536723e-11	17.2388293467038	MYO5A
1.48996108673733	6.74249942990863	10.2023801322047	5.04598976667765e-12	9.66254378186481e-11	17.2314632501686	ATG16L2
1.95947802286643	7.77772570993417	10.1993830820535	5.08529727139969e-12	9.72858339608151e-11	17.2236657224363	CLEC7A
-1.3597603441837	8.65426007668536	-10.1979366410735	5.10437946456615e-12	9.75584192550555e-11	17.2199020427199	TMEM33
-1.19912080770557	10.4523061663687	-10.1945248371078	5.14967943378886e-12	9.82381663631006e-11	17.2110233382009	MAGT1
-1.21081627850797	8.35132262735873	-10.1916335044566	5.18838962421454e-12	9.8883161270559e-11	17.2034978771011	KAT2B
2.03810854245548	7.94467891570842	10.1912191525791	5.19396136628842e-12	9.88959643922634e-11	17.2024193257644	IFI16
-4.27980497004982	10.0578847486839	-10.1890469170682	5.22327113938843e-12	9.93603029276878e-11	17.1967646599622	ADH1C
-1.81350401619698	9.02797651717996	-10.1825412035077	5.31206487846079e-12	1.00954242412405e-10	17.1798255474784	CFL2
1.49373985872856	7.88970991252626	10.180696939201	5.33751532923639e-12	1.01342494722463e-10	17.1750225659209	MPP1
1.13570460636006	5.69179418030732	10.1761646872744	5.40058884975777e-12	1.02443688679193e-10	17.1632174005248	KIAA1841
1.08458922675437	4.35251166098482	10.1749153709026	5.41810830777827e-12	1.02679511714450e-10	17.1599628263502	RNF166
-1.23273129132989	7.75329335794447	-10.1648197091947	5.56182506680766e-12	1.0530423576302e-10	17.1336552089713	RALGPS2
1.73828520979508	7.21871701916468	10.1627256090792	5.59211901215554e-12	1.05778573591692e-10	17.1281966448342	GIMAP4
2.6854486777346	7.03866077643961	10.1581144875581	5.65941940456862e-12	1.069513687663e-10	17.1161750697809	TYMS
1.17703508129109	7.77264769043827	10.156541264844	5.68256938964879e-12	1.07288398495118e-10	17.112072905079	NECAP2
-2.74814873231055	8.39319231305023	-10.1536547166008	5.72529633326448e-12	1.07994070929231e-10	17.1045454045613	SLC47A1
1.5969133121212	7.9802567915708	10.1451378626077	5.85328219712568e-12	1.1020223375428e-10	17.0823288521536	INPP4A
1.48357678509745	6.2032011085526	10.1446702480367	5.86039309698491e-12	1.10233284134619e-10	17.0811087832954	HLA-DRB6
2.60000614937994	5.91829178651171	10.1425615275903	5.89256945004268e-12	1.10735315838186e-10	17.0756064910333	PDE1A
1.49093772886803	10.3417563669456	10.1421295971437	5.89918234152559e-12	1.10756462510708e-10	17.0744793807581	ANXA5
-1.17154764625561	6.53833753670253	-10.1388055329479	5.95032784079306e-12	1.11612887370563e-10	17.0658045042372	LYNX1
-4.68599851248156	8.04095397624244	-10.1371735074614	5.97560411506048e-12	1.11982932083812e-10	17.0615448403023	SLCO1B3
1.3621092535489	8.35345274589764	10.1336366386128	6.03075827061993e-12	1.12911682909019e-10	17.0523122367075	SLC36A1
1.15128625335935	6.85986245040656	10.1268332153634	6.13831497264054e-12	1.14639875698675e-10	17.0345480064929	GPR176
-2.40971286908869	4.48779466235322	-10.1268033901192	6.13879076601633e-12	1.14639875698675e-10	17.0344701171552	SSTR1
-1.47288455275095	8.41227509569165	-10.126721123509	6.14010333598908e-12	1.14639875698675e-10	17.0342552753283	OCLN
-2.42600107327989	7.9798137017875	-10.1253350465292	6.16226136447754e-12	1.14947246875462e-10	17.03063535743	SLC41A2
-1.73388719519863	7.42338060819158	-10.1233097868672	6.19478411198517e-12	1.15447209355676e-10	17.0253456753955	CLYBL
1.27717810213564	7.14349585818914	10.1228090197376	6.20285265470836e-12	1.1549093646677e-10	17.0240376613044	CBL
1.42521520730119	6.14487098159288	10.1195246276696	6.2560381844468e-12	1.16266683864355e-10	17.0154579398508	MIS18BP1
-1.80841589226351	9.72327525751659	-10.1162046369202	6.31027270418011e-12	1.17166728600246e-10	17.0067837761285	SORL1
2.07937538220398	6.8439777178913	10.1157811295856	6.31722539427306e-12	1.17188014827769e-10	17.005677170708	ITGAM
-4.19798824671168	6.69906936031757	-10.1128285382645	6.36591536572999e-12	1.17982800575324e-10	16.9979615250841	PGLYRP2
-3.18807962089069	6.33756604727778	-10.1094984567707	6.42128961041904e-12	1.18899897437695e-10	16.9892580481457	CYP1A1
-2.47923319339356	8.51047277939473	-10.1011795267526	6.56177620275833e-12	1.21278689652263e-10	16.9675093496412	CBS
1.15854218353568	4.65406667478474	10.0987612719808	6.60319951924321e-12	1.21932640344818e-10	16.9611854395084	UBASH3A
1.18975118919341	6.10803009350852	10.0893823561269	6.76639270765273e-12	1.24831904952975e-10	16.9366515897922	LAT
1.97691027974375	7.66202079146304	10.0856650912838	6.83220541933814e-12	1.2593096071096e-10	16.9269245612165	MYOF
1.11343092735131	8.43463575456228	10.0829606022191	6.88049706401249e-12	1.2658985619231e-10	16.9198465324225	DYSF
-1.75341725001734	8.35652483577341	-10.077101251168	6.98631923367508e-12	1.28329998183928e-10	16.9045084704876	LRP6
-3.90582997844273	9.98363103305513	-10.0770201752389	6.98779507526816e-12	1.28329998183928e-10	16.9042962056755	C5
-1.57229530222482	8.12673585961813	-10.076647198425	6.99458854244681e-12	1.28337982320185e-10	16.9033197042488	CLDN12
2.95382789487706	5.93857998413624	10.0730946704465	7.05963332041393e-12	1.29413786835526e-10	16.8940178063468	ANXA3
1.18352687291957	6.02424047444887	10.067640765592	7.16069328111544e-12	1.31097344469071e-10	16.8797341205228	RAB42
1.74320064325708	4.28828870812172	10.0674388081526	7.1644637045724e-12	1.31097344469071e-10	16.8792051219044	TTK
1.40255305946489	4.37062705194069	10.0657516384254	7.19604131400043e-12	1.31525179820765e-10	16.874785611647	SIRPB2
-5.05295656011152	9.25936220772833	-10.0654938762615	7.20087815002452e-12	1.31525179820765e-10	16.8741103752547	TFR2
-1.75728585120167	9.34605935922782	-10.0639014033875	7.23083402837073e-12	1.31952914280838e-10	16.8699385224512	ERLIN1
2.00784588028457	4.87927924916192	10.0615441824796	7.27540885257244e-12	1.3264641090467e-10	16.8637626194457	KIF20A
-1.93584569220525	7.28755783481157	-10.0601766467726	7.3013970949524e-12	1.33000088057242e-10	16.8601793485825	RDH10
-1.15280129810278	8.31671054833404	-10.0580533387136	7.34193545177865e-12	1.33497552453377e-10	16.8546152836745	UBL3
1.06322520441942	8.33668204633554	10.0521715371835	7.45543334072179e-12	1.35439253929602e-10	16.8391990896773	CAPNS1
-1.76079632239981	8.97991583612963	-10.0507734952031	7.48267263910876e-12	1.35750988829209e-10	16.8355341512821	SERINC5
2.69262261557935	6.69156177291593	10.050600760599	7.48604521463160e-12	1.35750988829209e-10	16.8350813131375	TPM2
-6.6634075473858	8.87927372363281	-10.0447998894671	7.60020918967399e-12	1.37697506351158e-10	16.8198715578818	C9
-1.70369456381572	7.61983972285985	-10.0431734237864	7.63253623067853e-12	1.38159173761242e-10	16.8156062031453	ERO1B
-4.73834200800928	9.84436132598235	-10.041875269976	7.65843840561224e-12	1.38503819301498e-10	16.8122015851486	A1BG
-1.38583211647237	7.7905102941234	-10.0386820234436	7.72253544077939e-12	1.39537988183752e-10	16.8038258332712	KLHL15
1.05260147590531	7.82020143562447	10.0296780210697	7.90623033286666e-12	1.42604005379041e-10	16.7802014594772	CWC27
1.79743890044355	8.82352536230594	10.0296721772965	7.90635098940428e-12	1.42604005379041e-10	16.7801861233209	COL6A1
1.75868085068564	6.80562997765197	10.0290460648686	7.9192892270734e-12	1.42608787290018e-10	16.7785429536571	DHRS9
-1.2352146841166	5.31735606757506	-10.0289755519134	7.92074768627609e-12	1.42608787290018e-10	16.7783578961903	HSD17B3
-1.06078415820997	7.92814254664049	-10.0268981521039	7.96383877444368e-12	1.43256825298215e-10	16.7729055772235	MCCC1
-1.33907625691359	8.89646222524198	-10.0252581866197	7.99802495404811e-12	1.43615780825225e-10	16.7686009406459	ATG2B
1.19764807883916	5.5024448421487	10.0222050376854	8.06206884270316e-12	1.44637098179803e-10	16.7605859864356	SLA2
1.59465446983314	5.52965354575399	10.0218487626101	8.06957616466424e-12	1.44643211129146e-10	16.7596506330141	FUT8
1.41930990903281	6.59457203586509	10.017472179685	8.16238166886818e-12	1.46161369547971e-10	16.7481591215826	LILRB1
1.16392770647916	5.25006851486903	10.0126077861364	8.26680842751781e-12	1.47653977427073e-10	16.735383806909	RUNX1-IT1
2.7669047808845	7.58068352635176	10.0056297082566	8.41899357235376e-12	1.498417524434e-10	16.7170518852787	ALOX5
1.30683650754544	5.36924529813545	10.0039581474249	8.45587070196193e-12	1.50233132374734e-10	16.7126596179958	FAM78A
-3.04222293696215	4.54755823758281	-10.0016919333083	8.50612981488969e-12	1.50993155720245e-10	16.7067042242615	GPR88
2.46581362396763	7.4953613068721	9.9967354345804	8.61711666009548e-12	1.52828880097282e-10	16.6936766567795	SIGLEC10
1.36303608008982	5.12523356784948	9.97434252799999	9.1372375643132e-12	1.61911207867018e-10	16.6347791384569	BAX
2.05432986979636	5.4393238365658	9.97203934456542	9.19251716778614e-12	1.62747871927568e-10	16.628717582545	GINS1
2.12789624732983	7.09731941413901	9.9716122884898	9.20280450313754e-12	1.62787207087489e-10	16.6275935724174	RASSF2
2.29849321768266	8.8259559372415	9.96555096963655	9.35008681388919e-12	1.65247637622352e-10	16.6116376065819	CD44
1.12214605519845	7.92671055099575	9.96488715694174	9.36636187990714e-12	1.65390447788421e-10	16.6098898750075	PGLS
1.85128630760218	6.01166446813096	9.96373524836335	9.3946724101136e-12	1.65637067871132e-10	16.6068569131076	DOCK10
2.62130261906927	6.89584637844332	9.96365118113524	9.39674194680903e-12	1.65637067871132e-10	16.6066355582165	PLXNC1
1.25736503134156	6.23046091301875	9.96313305030434	9.40950736419728e-12	1.6571735351797e-10	16.605271262912	CNTRL
-1.34807390269762	7.98828201616594	-9.95838018366045	9.52743359402245e-12	1.67601076307564e-10	16.5927547906429	DCUN1D4
-3.11201414339037	6.29833596412786	-9.95815435291452	9.53307415156731e-12	1.67601076307564e-10	16.5921600007835	FOLH1B
1.18791146206333	8.42739958172254	9.95161703902659	9.69783969931504e-12	1.70349433116863e-10	16.5749391976779	RASSF5
1.17836907754794	8.4740954843369	9.95098928910574	9.71381336031694e-12	1.70481647870676e-10	16.5732852618204	PHF20
1.47537230431457	4.16367165855907	9.94938556080519	9.75474352133178e-12	1.71051249775012e-10	16.5690596747309	COMP
-1.92869387598777	8.76010344648458	-9.94810325629076	9.78759675512544e-12	1.71478355302688e-10	16.5656807476585	EBP
-1.37152279166805	9.37886946719995	-9.94701828975049	9.81548214774907e-12	1.71697811478418e-10	16.5628216451117	ETFRF1
-1.38537314520124	5.22782557883788	-9.94695400455189	9.81713691949139e-12	1.71697811478418e-10	16.562652235958	ZNF684
-2.09933726314487	3.99722293817934	-9.94615107180216	9.83782925774346e-12	1.71910742778386e-10	16.5605362417054	LOC102724449
1.31968893799593	5.50641603844441	9.94503032772524	9.86678623254078e-12	1.72267600805684e-10	16.5575825669038	ITGA3
-1.05082669686143	8.41959359468455	-9.93955166064915	1.00095951361527e-11	1.74609903745004e-10	16.5431413804909	SETD7
1.25187359063616	7.75956686677879	9.93449294700953	1.0143327442517e-11	1.76789963533955e-10	16.529803630446	PLXND1
-2.14980028253434	7.25099104836912	-9.92716690371022	1.03402339894656e-11	1.79679173647297e-10	16.5104818785612	GLUD2
3.28716184357305	7.08004684716042	9.92700217772567	1.03447059296517e-11	1.79679173647297e-10	16.510047347844	TNC
2.03521932246119	8.08129392251005	9.92386271115562	1.04303131096799e-11	1.80854819151778e-10	16.5017650639924	S1PR3
1.68803499742753	6.57001310742526	9.92044245035417	1.05243989571605e-11	1.82329565796026e-10	16.4927405320612	PLXDC2
1.38991956430361	8.35229240939632	9.91621630293462	1.06418489630816e-11	1.84048361286955e-10	16.4815874961992	GLA
1.81955749960645	4.78535503920434	9.91245522217771	1.07474971292032e-11	1.85709555266155e-10	16.4716598158396	PRKX
2.13778844367549	5.27481354004898	9.91214342367475	1.07563033298387e-11	1.85709555266155e-10	16.4708367144403	ZNF320
1.15187538433169	7.1274370534922	9.90319513934503	1.10121899462389e-11	1.899649826367e-10	16.4472091187981	HDDC2
-3.7599752568974	8.93440349592732	-9.90204791682443	1.10454417130208e-11	1.90375875400426e-10	16.4441791588491	GHR
1.45178806202372	7.99681372136689	9.89901281931588	1.11339069867706e-11	1.91736898220129e-10	16.4361622450925	GRK5
-5.00609031788843	7.97792822209316	-9.89718250134874	1.11876046706436e-11	1.92497378574253e-10	16.4313270517651	SLC13A5
-4.00428818607565	9.71540947295453	-9.89582285407172	1.12276646254512e-11	1.93022108292574e-10	16.4277349541543	C4BPB
1.39529732018165	8.83068382642395	9.89349608155114	1.12965588649736e-11	1.94041231975968e-10	16.4215872105574	HMGN4
1.30697013800583	8.38729832773282	9.88682576861418	1.14964596859319e-11	1.97307011769696e-10	16.4039591105747	LYN
-1.75243022519003	5.31697985849297	-9.88545075604025	1.15381131256963e-11	1.97853642494416e-10	16.4003245399998	TSLP
1.03121633254729	7.31034909764152	9.88183986348612	1.16482320413164e-11	1.99473642670668e-10	16.390778681473	HEIH
1.4194188301547	7.15522619567709	9.88170543549029	1.16523522126898e-11	1.99473642670668e-10	16.3904232706053	PTPN6
-1.6591459177696	7.26699356568353	-9.87908735879617	1.17328920991096e-11	2.00682170539262e-10	16.3835009271526	N4BP2
1.2192977315179	9.0198483621501	9.87697875052605	1.17981714466691e-11	2.0162785292813e-10	16.3779249902702	AP2S1
-4.83097726295256	8.81324546187469	-9.87613091719485	1.18245232960407e-11	2.01887141463282e-10	16.3756828414846	CYP4F3
-3.8638566110004	7.77462274761267	-9.87584738427087	1.18333492717169e-11	2.01887141463282e-10	16.3749329996213	ACMSD
1.69510378772052	5.9313919545579	9.87366733663319	1.1901435649885e-11	2.02794580331206e-10	16.369167209483	H2AFX
1.77778391834085	9.11596403816748	9.87350143971521	1.1906633190927e-11	2.02794580331206e-10	16.3687284196555	GNB4
-2.47930128192372	7.47649629842409	-9.87139520958106	1.19728226897716e-11	2.0374998342973e-10	16.3631572210607	SLC9B2
1.29562408532608	6.20556376388773	9.86920970249516	1.20418999084744e-11	2.0475287771924e-10	16.3573757085549	DOK1
1.3438594602113	6.11981069450874	9.86714958831832	1.21073856197333e-11	2.05693067308987e-10	16.3519253324954	TMEM107
1.20911409504583	6.60656091388456	9.8654889260272	1.2160437846797e-11	2.06420619900677e-10	16.3475313659503	CAVIN3
3.07975582103921	8.44114754716488	9.86495210713082	1.21776379010478e-11	2.06538878787268e-10	16.3461109125771	MS4A4A
-4.0104055523624	7.74373296512595	-9.86228350911078	1.22635102599975e-11	2.07646331860344e-10	16.3390490866137	CPN1
1.76036840835551	7.71547124316912	9.86004278106142	1.23360906498789e-11	2.08700182386006e-10	16.3331187945346	RASSF4
-2.00269570383339	8.68494547383769	-9.85908723882508	1.23671750025879e-11	2.09050831722974e-10	16.330589663234	GJB1
-1.13386581365997	6.65800706214529	-9.85866591381464	1.23809062936100e-11	2.09107808974001e-10	16.3294744610463	ACVR2B
1.775537211021	6.12691629685363	9.85573622560274	1.24768175031308e-11	2.10551511426161e-10	16.3217192432637	IPCEF1
1.2953238515747	5.50980930440176	9.84991156746748	1.26697582157386e-11	2.13628847174813e-10	16.3062973517356	OSBPL5
3.18902964807115	5.31691802738123	9.84916915821515	1.26945678538207e-11	2.13868499994711e-10	16.3043313607032	CCNB1
-2.92807034276829	12.0079014318135	-9.84820298003962	1.27269294837646e-11	2.1423487720669e-10	16.3017726932926	GC
1.40108451307954	7.37907568556532	9.84730152992634	1.27571988737612e-11	2.14565454057601e-10	16.2993853301406	RGS19
1.38063840785132	7.07750893618952	9.84387557770168	1.28729080433289e-11	2.16331309773945e-10	16.2903112036007	LHFPL2
-1.02558073171638	7.77619792970654	-9.84317980164869	1.28965377230675e-11	2.16368097144365e-10	16.2884681518973	POLR3B
-1.87723750036515	8.09727513139063	-9.83440997883052	1.31981920877896e-11	2.21084456562146e-10	16.2652321684313	TOM1L1
-2.64312345511553	7.47605935022782	-9.83379854864352	1.321948954834e-11	2.21084456562146e-10	16.2636117828371	BCO2
2.04202099618519	7.28661762806175	9.83358828152039	1.32268217035523e-11	2.21084456562146e-10	16.2630545307072	MARCH1
-2.93278522446185	9.1316565445741	-9.83354085127483	1.32284762005607e-11	2.21084456562146e-10	16.2629288297692	PROC
1.94446429657767	4.89063363313925	9.83342768815194	1.32324244922495e-11	2.21084456562146e-10	16.2626289205596	CCNA2
1.06854529022602	6.56797045413317	9.82398330902246	1.35662089862689e-11	2.26473776650012e-10	16.2375931242034	PIK3R3
2.08055934067141	4.40027949580709	9.81793649705251	1.37844084196107e-11	2.29926210853722e-10	16.2215576601794	FNDC1
1.05304500368177	8.73005188890292	9.81653259464816	1.38355776932796e-11	2.30589153248111e-10	16.2178339805537	ZFAS1
1.45161008073521	5.17300280236618	9.81505733248835	1.38895564217428e-11	2.31175556213878e-10	16.2139207482775	C3orf52
1.94179849532573	5.46395968304692	9.81494513531357	1.38936704002098e-11	2.31175556213878e-10	16.2136231259872	RAD51AP1
2.09063048114898	6.27409234547227	9.81422615697776	1.39200629476447e-11	2.31423913074393e-10	16.2117158730368	C5AR1
-1.64076094192597	9.28104764798966	-9.8123174488412	1.39903766374378e-11	2.32401458167413e-10	16.2066522620525	IRS1
-1.82352737788249	10.2642774561833	-9.81033287016283	1.40638690308079e-11	2.33430155138812e-10	16.2013868655425	MPC1
-1.18890411927795	8.09295527924797	-9.80465812948148	1.42761922493003e-11	2.36759562997229e-10	16.1863280332953	AUTS2
1.0713719398789	3.90913873793094	9.80417335954132	1.42944808766271e-11	2.36868232785686e-10	16.1850414221795	MYB
-2.55651502645606	6.3374922263	-9.80070182448033	1.44261488054404e-11	2.38658165032954e-10	16.1758268372567	VNN3
-3.99141887319713	6.71945165461959	-9.79809996248109	1.45256414024265e-11	2.40107305835523e-10	16.1689196080087	HJV
1.40804036042495	8.34088923083658	9.79653893066345	1.45856689243677e-11	2.40902255237735e-10	16.164775069491	GMNN
2.87872940648618	6.35689288643039	9.79620851948565	1.45984068435573e-11	2.4091549086142e-10	16.1638977868923	GPR171
1.12215955369452	6.46296903377628	9.79330670597671	1.47107647082396e-11	2.42571375903921e-10	16.1561924954597	RBMS2
1.10505168758891	6.06351922827234	9.78749934789506	1.49382780462292e-11	2.46121849638404e-10	16.1407686775075	PPCDC
1.72637452159806	7.65136595593167	9.7841134649766	1.50725768753066e-11	2.48001832763035e-10	16.1317740307184	VASP
-2.04799288094038	9.43315207837609	-9.78400352146894	1.5076958271825e-11	2.48001832763035e-10	16.1314819389203	IRS2
-1.97351182328396	5.54411797807761	-9.78032094931872	1.52244657156751e-11	2.50224260211295e-10	16.1216973672356	ABCG8
-2.9613096712728	7.07126384825944	-9.77961640373872	1.52528537872945e-11	2.50463667702421e-10	16.1198251906115	OGDHL
1.3995388222601	7.36628640149923	9.77856860184378	1.52951723606363e-11	2.50773731726013e-10	16.1170407642185	PRDM15
-1.0611279200531	8.79403469968783	-9.77667214374336	1.53720708201242e-11	2.51829955651433e-10	16.1120007534602	FNDC3A
1.46721606519168	5.84310913281141	9.77561432370894	1.54151347877819e-11	2.5228562079581e-10	16.1091892944685	IRAK3
-1.45489034899054	9.90807319141987	-9.7753752356407	1.54248851043963e-11	2.5228562079581e-10	16.1085538292178	HMGCL
-1.64546895432593	4.36659364828259	-9.77486075350456	1.54458876530758e-11	2.52424575305286e-10	16.1071863765516	LPAL2
-1.43267948511274	8.1261756401927	-9.77060851918802	1.56205945697908e-11	2.54866984803628e-10	16.0958829422663	NR2F6
1.13025903424047	7.10723098252709	9.76828712482477	1.57168192871385e-11	2.56023053811393e-10	16.0897111289945	MANBA
-1.05841963278689	7.01006964584454	-9.76469392720053	1.58669540339051e-11	2.58260268763151e-10	16.0801566174915	ABHD18
1.89399028421689	6.08088234493003	9.76437977303276	1.58801496047678e-11	2.58266768310256e-10	16.0793211834393	GBP5
2.17975800049797	7.16599057823495	9.76147443398652	1.60027149837013e-11	2.60050560801968e-10	16.0715943644313	SLC6A6
2.58954911267957	11.0980729675476	9.76098942000456	1.6023269574594e-11	2.60175100421585e-10	16.0703043499685	CD163
1.70640779656978	7.24975971620077	9.75770269037984	1.61632695979698e-11	2.62237355543268e-10	16.0615616657652	CARD8-AS1
1.30330628033426	7.56797399313245	9.7557234987749	1.62481747936744e-11	2.63403142056811e-10	16.0562963408567	TSPAN4
2.40526114261708	5.39939132520937	9.7514949447985	1.64311007493147e-11	2.66154820564541e-10	16.0450452189051	ST8SIA4
1.38566655221882	6.87482034044062	9.75090891776571	1.64566170942921e-11	2.66354372745867e-10	16.0434857624187	ABCC10
2.89997565886098	5.90852990295402	9.74591503085457	1.66757013415555e-11	2.69684038603057e-10	16.0301948691226	HMMR
1.02608484800289	6.37346363341294	9.74473526725752	1.67278905724589e-11	2.70311461508357e-10	16.0270545291135	FAM57A
2.18025021281083	7.0269374173805	9.74360202200813	1.67781786377841e-11	2.70690631052275e-10	16.0240378411448	MYL9
1.44473999353596	8.59397253993876	9.73844773474932	1.70088518168618e-11	2.74193016149937e-10	16.0103150480562	ME2
1.86137457758536	7.33857712732617	9.7369463916288	1.70766480446158e-11	2.75066231033105e-10	16.0063172100059	MAML2
-2.14689917564874	8.73452287399414	-9.73505399421035	1.71624954436913e-11	2.76228584960145e-10	16.0012776344959	SLC2A10
-1.82908128183736	8.04195404482358	-9.73459711643885	1.71832872086487e-11	2.76342857157096e-10	16.0000608692026	GPHN
1.31555499043006	4.87049049610839	9.73262012551963	1.72735529905559e-11	2.77573343955724e-10	15.99479539441	P3H4
-1.2896807911281	5.86627101250617	-9.73211950572814	1.72964869147167e-11	2.77720760063426e-10	15.9934619730008	ZNRF2
-2.03843297389383	8.97802672407895	-9.73039333141571	1.73758029122806e-11	2.78621204226886e-10	15.9888639841476	ISOC1
1.78869834359806	5.45359087289665	9.73029838817433	1.73801761939082e-11	2.78621204226886e-10	15.9886110736666	ANO3
1.42164843792146	6.26540076655711	9.7261656415031	1.75716296324246e-11	2.81466826088274e-10	15.9776010857952	EDN1
-1.88295591231259	9.14710980197436	-9.72544072852969	1.76054327221147e-11	2.81708824995714e-10	15.9756696247636	VEGFA
2.21730917344947	6.70742631324285	9.72524324881461	1.76146527842536e-11	2.81708824995714e-10	15.9751434470526	CLEC11A
1.53511658996284	5.52649114375585	9.72458125442503	1.76455963052153e-11	2.8198026146331e-10	15.9733795490551	NBEAL2
2.5890213285422	6.01916808249226	9.7232982136338	1.77057270643876e-11	2.82717317516247e-10	15.969960695895	ELOVL7
1.29151900980991	7.88734208827973	9.70745109419631	1.84658574799718e-11	2.94388942747449e-10	15.9277158567543	PLD3
1.06661471369995	8.15761144847013	9.70269457060669	1.87004356419235e-11	2.9789336429435e-10	15.9150296039112	PEAK1
1.16229645720353	7.07098529889148	9.7020713027334	1.87313975467112e-11	2.98151259215515e-10	15.9133670491343	MYL6B
-2.02643259278092	6.42175408866711	-9.70066676558845	1.88013618992784e-11	2.99029067937853e-10	15.9096202869685	SARDH
2.69707521373583	6.17895282444137	9.70006416601357	1.88314607951996e-11	2.99271947424814e-10	15.9080127048353	MELK
2.81009060746126	6.63569067780922	9.69792178875959	1.89388671312019e-11	3.00742057678244e-10	15.9022970020855	EPB41L3
-3.60985341504271	5.40766920729871	-9.69150560792441	1.92642847576049e-11	3.05428954644728e-10	15.8851755052732	PRG4
1.89050128149672	5.67541400938009	9.69120838882792	1.9279496483272e-11	3.05430202136482e-10	15.8843822489252	CD3G
3.08845921696803	8.57034343863576	9.68949274599917	1.93675428276884e-11	3.06369961113277e-10	15.879803095199	SFN
2.55844919035376	7.12343280152383	9.68946100612277	1.9369175562629e-11	3.06369961113277e-10	15.8797183759228	FPR3
-2.50128478335718	5.61743606160258	-9.68761741150133	1.94642531062397e-11	3.07632748976692e-10	15.8747972728267	PDE11A
1.11974980009138	6.32075965513205	9.68409916231429	1.96470169337146e-11	3.09622803283474e-10	15.865404779913	CHST12
1.79840421703428	6.247573101005	9.68228835318526	1.97417640825161e-11	3.10801891168036e-10	15.8605699205797	LINC00342
1.25613521275172	4.71312397108871	9.6763417870211	2.00561930523867e-11	3.15014898347331e-10	15.8446895654088	NLRP2
2.10129464686104	10.1074923459123	9.67525055336172	2.01144443781059e-11	3.15684160873492e-10	15.8417749128084	MS4A6A
-3.25107628023997	7.49795501528597	-9.67440401790753	2.01597520937223e-11	3.16149398995803e-10	15.8395137342033	ENPP1
1.89886902392104	8.58305317541307	9.67267900716472	2.02523989643133e-11	3.17355720727279e-10	15.8349057715647	ADAM9
2.2584154715261	8.9486114836788	9.67101329203659	2.03422727349552e-11	3.18516749891079e-10	15.8304558327655	CD53
1.95495133538637	4.2161492835296	9.66853616791838	2.04766779517441e-11	3.2037270627911e-10	15.8238375509861	CEP55
-1.92691837868227	8.74191453512706	-9.66312981269166	2.07731690036711e-11	3.2475977536878e-10	15.8093902702988	ALDH7A1
1.00889106497405	6.83934617645387	9.6578840006499	2.10650356179775e-11	3.29067812598793e-10	15.7953683406933	FAM222B
1.22385938936659	8.12019356687033	9.65739220276957	2.10926115247204e-11	3.29243757465917e-10	15.794053591726	NUP43
1.66239316212216	4.78492424033841	9.65239342721989	2.13749957145676e-11	3.32879273539443e-10	15.7806883042176	TCHH
-1.89544018182505	8.49522579678117	-9.65208127330292	2.13927567025618e-11	3.32899004261993e-10	15.7798535857612	CYP4V2
2.28326997881938	8.04290950458996	9.65019653002213	2.15003149637684e-11	3.34057626569467e-10	15.7748133967506	ANXA1
-1.93925675451137	9.19446905202379	-9.64965289460296	2.15314412951591e-11	3.3428390743092e-10	15.7733595179021	MYO1B
1.12353661716152	8.27521214041091	9.64474876191277	2.18143145210469e-11	3.38015168661263e-10	15.7602423318603	SMARCA4
1.92592639033207	6.05001598546939	9.64461613633009	2.18220167847012e-11	3.38015168661263e-10	15.7598875516575	TMEM106A
2.11698271790557	8.3044928732279	9.64009306153578	2.20863600945482e-11	3.4158544504848e-10	15.7477867154465	PRSS23
-1.65111162250381	4.21161826386523	-9.63639116050659	2.23051367844283e-11	3.44441144391827e-10	15.7378808159716	CNKSR2
-2.12985008558091	7.43739840775855	-9.63449435549356	2.24180889179793e-11	3.45920709962978e-10	15.7328044684484	RAB17
1.16804044575148	6.17991737508436	9.63196190302698	2.25698016292566e-11	3.47730004796402e-10	15.7260262266557	EFCAB11
2.48712936157721	6.92710509567755	9.62729162480965	2.28523338687251e-11	3.51814381748648e-10	15.7135237780628	EVI2A
-2.35241462048077	5.99389077314351	-9.62363904411315	2.30758079194844e-11	3.54223529437604e-10	15.703743738871	ELOVL2
-1.08761668224423	4.79635013110013	-9.62358674223404	2.30790239910048e-11	3.54223529437604e-10	15.7036036842532	RADX
3.3463961705933	7.55961086187505	9.62248510427373	2.31468704845026e-11	3.54994898927596e-10	15.7006536212459	RRM2
-2.67533044335829	7.64068168337899	-9.61932859503287	2.33423971463469e-11	3.57721793169871e-10	15.692199962795	FOXA3
1.9163779492579	6.41133613678626	9.61801644336056	2.34241711726391e-11	3.58702615157341e-10	15.6886854176059	HACD4
-2.37107710964232	4.70662321734249	-9.61346625701977	2.37100081445733e-11	3.62529616956002e-10	15.676496180487	FOXA1
2.58263143243843	6.78656189496823	9.61273415087027	2.37563287647353e-11	3.62962894366883e-10	15.6745347294259	AQP1
1.06205400887014	7.23019280287072	9.6055701212952	2.42144916840511e-11	3.69683120770955e-10	15.6553372329772	P4HA2
-1.44960222267086	7.46534275241919	-9.60193456526635	2.44504290892614e-11	3.72440007780048e-10	15.6455924393398	MMAB
-1.16170540290008	5.6453205699601	-9.5939336276582	2.49779475174266e-11	3.79615899656793e-10	15.6241405233601	FITM1
-1.21473327697119	6.17017165939268	-9.59357689973518	2.50017354214504e-11	3.796915169384e-10	15.6231838781435	MOCS2
1.64850886051113	4.58741323262166	9.5904973849174	2.52080501801945e-11	3.82252417102666e-10	15.6149247821601	PTPN22
1.45657772820133	5.73161848530638	9.59049451981434	2.52082429353242e-11	3.82252417102666e-10	15.6149170975272	GINS2
2.02960384860411	6.12750221452684	9.5855341227443	2.55442239199032e-11	3.86803336152136e-10	15.6016109632258	LOC200772
-1.48174168789593	10.6811504873101	-9.58549795781101	2.55466901397611e-11	3.86803336152136e-10	15.6015139399229	C1R
1.27589687598707	8.60612470973293	9.58448582535619	2.56158096117175e-11	3.87559134477732e-10	15.5987985209993	PIP4K2A
-1.2181977233396	6.38727325115761	-9.57572288895586	2.62222580559316e-11	3.95844303921367e-10	15.5752831057529	TMOD1
1.19502912887406	5.65485737385348	9.57360863634922	2.63707539068794e-11	3.97558353062085e-10	15.5696079864495	AP1M2
2.62044787767489	5.37612511044765	9.57354553976983	2.6375198669679e-11	3.97558353062085e-10	15.5694386123589	CDK1
-2.35242815393705	8.84375136580481	-9.5728680579598	2.64229711591241e-11	3.97862806088217e-10	15.567619972792	PPP1R3B
1.49695799641904	4.26408984330934	9.57270018187456	2.64348225221374e-11	3.97862806088217e-10	15.5671693151149	ODF2L
-2.92780449364231	7.45828004001136	-9.56809812327777	2.67618256727731e-11	4.0248429772994e-10	15.5548138088347	DHODH
-3.2387112328996	6.3660757654337	-9.55935414084751	2.73945307843227e-11	4.1169308623975e-10	15.5313305258003	CUX2
-2.49853317632844	7.93704263725577	-9.55783660461389	2.75058794783925e-11	4.1305890291101e-10	15.5272539354572	MLXIPL
-1.30400672675862	7.14416320359515	-9.55702111089925	2.75659063033135e-11	4.13652555330688e-10	15.5250631327263	COCH
1.29240511863594	5.61482983888639	9.55559330727695	2.76713254204914e-11	4.14925973968631e-10	15.521227165943	LILRA1
1.15508469631925	4.55287461374528	9.55302688110693	2.78618457601538e-11	4.17162932475657e-10	15.5143314822597	P2RY1
-2.78300774622783	10.9358892612718	-9.5480714394237	2.82335044514657e-11	4.22414247845761e-10	15.5010143604351	ITIH2
1.52596660305709	6.65475278744512	9.543424780988	2.85865901514802e-11	4.27380110390612e-10	15.4885241390728	GGT5
-1.2214898184257	5.8739456034607	-9.54292664724458	2.86247077156042e-11	4.27633216746144e-10	15.4871849877592	MAGI3
1.01561141835662	6.10511191238014	9.53852194487171	2.89640190111061e-11	4.32382245341091e-10	15.4753422531655	DDHD1
1.08398625653911	7.18188182612572	9.53563166801531	2.9188890902133e-11	4.35417136051552e-10	15.4675699123417	G6PC3
1.94485905977345	8.09142625199146	9.52991534847007	2.9638886112926e-11	4.4180327800383e-10	15.4521947518381	ANKRD36B
-1.43957206824569	10.3391798090442	-9.52924010427885	2.96925065391084e-11	4.42275911054483e-10	15.4503782685562	DNAJB9
-1.36036301359588	7.66978196665751	-9.52781509640525	2.98059893015296e-11	4.43638851086115e-10	15.4465446407059	CDC37L1
1.18595893587571	8.57721332021394	9.52683382458824	2.98843910998218e-11	4.44478014419825e-10	15.4439046197398	PCNA
1.34904001213727	8.54811865115692	9.52622148895506	2.99334219480174e-11	4.44633326529868e-10	15.4422571237032	CXCL16
-5.81332271635469	9.49754322491869	-9.52615321727336	2.9938893660709e-11	4.44633326529868e-10	15.4420734349276	HSD17B6
1.21286546276504	5.36574685312714	9.52540519665758	2.9998911383349e-11	4.45197079742745e-10	15.4400608037857	SLC37A2
-2.32235279131626	7.80409564197778	-9.52365039694504	3.01401896586459e-11	4.46808120182053e-10	15.4353390368199	PTPN3
1.74666304139265	7.69249894782553	9.5234585068358	3.01556796938002e-11	4.46808120182053e-10	15.4348226797868	RASSF3
-1.4706698194026	6.79925473864395	-9.52323314086653	3.01738823667511e-11	4.46808120182053e-10	15.4342162364338	ALDOC
1.49059138887819	8.7251936343382	9.51566124791066	3.07920062370228e-11	4.55205663132687e-10	15.4138369719619	CCDC3
1.42020573977986	5.61287244248771	9.51545953941425	3.08086476658203e-11	4.55205663132687e-10	15.4132939841322	ZNF101
1.165550898294	10.3775508182092	9.51014368806483	3.12505343244763e-11	4.61396879495907e-10	15.3989820997859	ETS1
1.06131629563557	9.88496689287233	9.50620375673729	3.1582205444201e-11	4.65952962339407e-10	15.388372229997	EIF3K
2.35001226117182	7.35724327022409	9.50573021287457	3.16223098300489e-11	4.66203856318391e-10	15.3870968839219	PCLAF
1.02077899146783	4.48403213835772	9.50356083436265	3.18066981998537e-11	4.6857999253113e-10	15.3812539500107	LILRB4
1.91457387856068	8.78798178312961	9.50297053992702	3.18570600270558e-11	4.68979482063517e-10	15.3796639638037	MARCKS
-1.33879026482133	9.45578745422223	-9.50260299132121	3.18884589764761e-11	4.68979482063517e-10	15.3786739311444	ADIPOR2
3.15358071683415	7.11851743304564	9.50242677222974	3.19035241972556e-11	4.68979482063517e-10	15.3781992593585	MGP
-1.22845122858224	10.6650384293639	-9.50110544425089	3.20167175253119e-11	4.69958843500632e-10	15.3746399409481	DECR1
-1.4435902236153	8.22117795518121	-9.49834933667982	3.22541409346317e-11	4.72413154197149e-10	15.3672149616046	CEBPG
1.57743617595118	8.34402137311461	9.49500941774627	3.25442603848916e-11	4.76316756597729e-10	15.3582158611555	TKT
1.73973065364505	6.23132826988877	9.49473616212537	3.25681137821899e-11	4.76320464105752e-10	15.3574795349519	SLC1A3
1.01659630926192	9.20775778039201	9.49056080064859	3.29348170645296e-11	4.81334839111804e-10	15.3462272173534	TRIM14
1.50963812867885	6.43044545465138	9.48803357686173	3.31588112772945e-11	4.8425780608512e-10	15.339415415239	VAV1
2.30573754646395	8.1185729669455	9.48751985055733	3.32045334871861e-11	4.84574909162601e-10	15.3380306311372	CCR1
1.07549658225595	8.93608126347804	9.48168299318423	3.37285502308841e-11	4.91511429104645e-10	15.3222945698153	WASF2
1.68293890989827	5.27453116287785	9.47880279372855	3.39902211231422e-11	4.94967267625094e-10	15.3145279680142	CENPM
1.93182314121154	7.72390835663193	9.47754277091486	3.41053452567648e-11	4.9628564045947e-10	15.311129913533	E2F3
2.16379158342845	6.50982803548542	9.47301202761742	3.45225945236042e-11	5.01995335208864e-10	15.2989096056179	IGHD
-1.64308084087974	7.33974282970248	-9.47183616189932	3.46317303404771e-11	5.03219736113643e-10	15.2957376267362	MEGF9
2.20761527339912	5.57846136616624	9.4690375466335	3.48928936879124e-11	5.06285602662211e-10	15.2881874443582	CCNB2
1.49484730123517	4.56905508038857	9.46788482435834	3.50010465127791e-11	5.0749003000533e-10	15.2850773013085	INTS6L
2.52556327310122	8.07888979498952	9.46431445039991	3.53382032270091e-11	5.12010736346536e-10	15.2754430293023	CD84
1.17338338226583	6.10201783928093	9.46331101143554	3.54335536215222e-11	5.12656209851744e-10	15.2727350577196	CDKN2C
1.63761632806732	7.49247814754537	9.46197263149245	3.55611391124346e-11	5.14133575004489e-10	15.2691229798461	CARD6
1.30561111707271	6.13392786615006	9.45918875758201	3.58280213205411e-11	5.17621298720459e-10	15.2616089927801	RPS6KA1
-1.24148066202565	9.10418416490298	-9.45407171008394	3.63239091591482e-11	5.24035352794201e-10	15.2477948766827	TAPT1
1.2928116579978	8.14259219271083	9.44585873252769	3.71344732874869e-11	5.35346481686678e-10	15.2256157792216	CDC42SE1
-1.12361527463834	9.83840330136929	-9.44527095181112	3.71931845169683e-11	5.35810166385418e-10	15.2240281441715	RXRA
1.13370161436365	6.33063388729282	9.44091144164055	3.76315997664501e-11	5.41686930608147e-10	15.2122514119352	GRAMD1B
1.38195105664008	6.78090541651855	9.43643977187706	3.80867616622781e-11	5.47386931279085e-10	15.2001691235455	ITM2A
-1.34493561232003	8.89359781157959	-9.43625910495514	3.81052687136261e-11	5.47386931279085e-10	15.199680913438	OSBP
-1.37693980958539	7.57758810595169	-9.4359748858862	3.8134401909543e-11	5.47415813471057e-10	15.1989128692733	LNX2
-2.36962064645968	7.27114817825668	-9.42105140721295	3.96963863956673e-11	5.67818686480335e-10	15.1585704460274	GLYCTK
1.02848971005658	5.54769064932474	9.41494609054795	4.03540384214649e-11	5.76816967039961e-10	15.1420576845631	PTPDC1
1.84896753115013	6.17641094107484	9.4093193487888	4.09699586535297e-11	5.8520642286213e-10	15.126835011641	SUSD1
1.337439602897	6.95422849241483	9.40845249257589	4.10656945102633e-11	5.86159061032987e-10	15.1244894398525	VPS37B
2.03401550733147	5.98199552090606	9.40665752170144	4.12646562327944e-11	5.88167059849215e-10	15.1196322304541	DTNA
-2.22436028154285	6.47517937867849	-9.40441751080221	4.15143249706976e-11	5.91308130475364e-10	15.1135701510291	AS3MT
-1.51938259661061	8.40789226450751	-9.40226560928251	4.17556213111598e-11	5.94325602907714e-10	15.1077459056267	SCML1
-3.9306404280108	6.04986697837643	-9.39829478553957	4.22046308771216e-11	6.00293210002075e-10	15.096997063303	F13B
1.29466182841599	9.09343980851083	9.39740130349398	4.23063388555467e-11	6.01316082479929e-10	15.094578165088	NAGK
1.39858357448561	6.33841018559776	9.38914779524289	4.32577412306943e-11	6.14406045924773e-10	15.0722287777273	PRXL2B
1.48772971522904	4.80087287206329	9.3830484804152	4.39747954371225e-11	6.23712787285625e-10	15.0557069725869	SIGLEC9
-4.629804795114	10.2292398163615	-9.38217747174859	4.40781765990648e-11	6.247400549852e-10	15.053347192967	ITIH4
-1.61100540539933	8.65616223823795	-9.38018684262427	4.43153767374342e-11	6.27661227152025e-10	15.047953712743	ADK
-1.44313409767007	6.44239574305482	-9.37978785048563	4.43630760831416e-11	6.27896188349262e-10	15.0468726076084	SYT7
1.4041712673264	3.31375904902426	9.37678548970639	4.47236873248463e-11	6.32556539087157e-10	15.0387367780631	ITGA4
-2.61219397037088	7.1745967750016	-9.37048872043354	4.54897091380575e-11	6.42940335807714e-10	15.0216699262268	F7
1.5342215071411	7.16289573159992	9.36978251936105	4.55764494914545e-11	6.43715521403797e-10	15.0197555081382	MXRA8
1.55497369812694	11.3270227045764	9.36774718755668	4.58273855730374e-11	6.46807079035395e-10	15.0142376298184	DCN
1.9269080371142	7.88019077261861	9.36581893635869	4.60664168972105e-11	6.49726409669042e-10	15.0090095563209	LBH
-2.46964713832899	7.30804510693353	-9.36522636949279	4.61401277284774e-11	6.50311590742918e-10	15.0074028310629	LRIG1
1.3053749208619	6.58163383472365	9.36453329567599	4.6226493197788e-11	6.50981638612326e-10	15.0055235267885	ITPRIP
1.03215769162514	5.6908405267657	9.36432744748585	4.62521760773956e-11	6.50981638612326e-10	15.0049653471403	NLRP1
-3.19595672366953	8.59323784920253	-9.36374492710495	4.63249336141667e-11	6.51551313682736e-10	15.0033857502997	DNAJC12
1.1229450066914	9.7665790657334	9.36248760047869	4.64823726451486e-11	6.53310394914369e-10	14.9999761588044	CRTAP
-4.37347207360967	7.66779766709323	-9.36088169420017	4.6684252189775e-11	6.55235230838824e-10	14.9956209983431	THRSP
-2.37922743838464	6.68602418929723	-9.36043553278463	4.67404976870185e-11	6.55568773326681e-10	14.9944109651667	PFKFB1
-1.46342590441933	9.24902692394358	-9.3595219947853	4.68558784706607e-11	6.56730691092601e-10	14.9919332806894	CHPT1
-2.46346911158508	4.96752978816539	-9.35870504896533	4.69593050896147e-11	6.57723563236429e-10	14.9897174804734	ISM1
1.83821540929907	8.25870143104693	9.35542623286318	4.73767515715317e-11	6.63110247550779e-10	14.9808234848391	RBP1
-1.10899995114937	8.4023933801507	-9.35306849820162	4.76792622707818e-11	6.66881878316832e-10	14.9744271194278	LIN7A
1.60366553372801	6.9680793005918	9.3461772885985	4.85747630977907e-11	6.77997540527462e-10	14.9557276308703	PTPRE
-2.781051572764	6.73599111059341	-9.34389930265094	4.88745330903794e-11	6.81710229000088e-10	14.9495448995455	ACADL
-2.12033685992799	13.0450361745944	-9.34338015338615	4.89431132232723e-11	6.82195341288193e-10	14.9481357711437	C3
1.01543332223917	8.25843926796168	9.34041007140982	4.93373513494035e-11	6.87215846987585e-10	14.9400733975221	ITGAE
1.55674764800197	8.44125128517757	9.33484721797421	5.00844627593385e-11	6.96660724928828e-10	14.9249697966057	TRA2A
-3.01198859007588	8.3782309913507	-9.33235773869038	5.04225285982244e-11	7.00880092767192e-10	14.9182093592956	CYP3A7-CYP3A51P
-1.06501104737486	9.07593437985576	-9.33038337407076	5.06922937110054e-11	7.04144916702837e-10	14.9128471983445	GLRX5
1.0471552964826	5.23947566290443	9.32334146681718	5.16664772070044e-11	7.16198152107809e-10	14.8937180297216	UCHL1
-1.23443257971604	6.73983192828433	-9.32307386468635	5.17038710531625e-11	7.16224591260109e-10	14.8929909685015	DENND2C
1.19021410380756	11.4793667736071	9.32184006050478	5.18766353913708e-11	7.17632715629908e-10	14.8896386661625	GPX3
-3.80243483943407	9.31760490811448	-9.31758218931468	5.2477372192708e-11	7.25445755455771e-10	14.8780683227384	RDH16
-1.61593568906157	8.11977239278146	-9.31534935864113	5.27952240233574e-11	7.28841317690439e-10	14.8719998889054	PLIN5
1.70196219465693	6.83155482134946	9.31346993976432	5.3064284688677e-11	7.32054995127524e-10	14.8668914651394	LTBP2
1.03648091107734	8.19511461570823	9.31234684816444	5.32257340174305e-11	7.33780730651502e-10	14.8638385865218	KMT2E
1.06507816352811	6.99232177298448	9.31047420065209	5.34960478343498e-11	7.37003913611387e-10	14.8587478414753	TANGO2
1.20640848169923	6.69904176958011	9.30936057434945	5.36574601483611e-11	7.38723409395888e-10	14.855720261401	TTYH2
1.81921176676238	7.18138681327763	9.30510674978049	5.42785983701927e-11	7.46765474373279e-10	14.844154048868	HMCN1
-1.3287692073629	9.38664010099499	-9.30409326772959	5.44276621095984e-11	7.48306201878764e-10	14.8413980309161	MTUS1
-1.11353577226528	7.57706847291501	-9.29879448113045	5.52138224883846e-11	7.57566675243417e-10	14.8269865846792	AUH
-4.20877514243803	8.50027558990562	-9.294364058411	5.58800126967241e-11	7.65666188905622e-10	14.8149340971681	C3P1
-2.05516184298388	5.83749097008512	-9.29255505428765	5.61543741853811e-11	7.68903483163872e-10	14.8100121671355	EXPH5
-1.92936837020762	7.71855939262779	-9.28572666297499	5.72024105044838e-11	7.82722882177625e-10	14.7914297018197	MARC1
2.61355740709889	7.99763226562225	9.28471575290198	5.73592500944537e-11	7.84337225376937e-10	14.7886781465144	CPVL
1.25209742358743	7.23344378712591	9.2836902117261	5.75188068436621e-11	7.8598651220422e-10	14.7858866325379	AP1G2
1.00687255194208	11.1490811830906	9.282792673793	5.76588190657811e-11	7.87366674698687e-10	14.7834434307985	RPS5
1.56838082691473	4.35709487569902	9.27897881208843	5.82576445881936e-11	7.95006112727188e-10	14.7730604993567	SLFN12
-3.06399663546439	9.53469767109311	-9.27671440629998	5.86161760540768e-11	7.98279542037403e-10	14.7668949483621	RGN
-1.12395404200074	7.71664968938618	-9.27570456241629	5.8776791438879e-11	7.99927162246052e-10	14.7641451200043	KIF1B
-2.04565574909525	5.36318919581733	-9.27123118875531	5.94936841089829e-11	8.07968825811623e-10	14.7519624365381	MST1L
-1.87789132843042	6.57671796878327	-9.27101965944927	5.95278028034427e-11	8.07968825811623e-10	14.7513862985149	ACTR3C
1.53088063582842	6.73230614324724	9.26513067945633	6.04857039670975e-11	8.19867671704452e-10	14.7353442868112	HK3
1.55962693497969	9.08874092891898	9.26399795573647	6.06717439263774e-11	8.21606517658531e-10	14.7322581515488	CHST15
-1.42619995038669	6.55058786741073	-9.26385415865436	6.06954029544106e-11	8.21606517658531e-10	14.7318663608151	SCLY
-4.21032374953016	8.28592477251103	-9.26241920185958	6.09320122458434e-11	8.24256570481138e-10	14.7279565193987	SPP2
-3.33868093048251	11.0634553817152	-9.2609777248928	6.11706417226256e-11	8.2693038304605e-10	14.7240286449826	CFB
-2.76457203107966	7.77794088791037	-9.25974532298988	6.13754138365205e-11	8.28283663552526e-10	14.7206702657961	MT1M
1.27113648954516	11.6978434109027	9.25964280107735	6.13924799584829e-11	8.28283663552526e-10	14.7203908777708	IGFBP7
1.2584095800759	5.91175426056579	9.25963448688741	6.13938641765138e-11	8.28283663552526e-10	14.7203682202613	CHST3
-2.70341023253297	4.77960031384489	-9.25861128658961	6.15644580692147e-11	8.30030365538384e-10	14.7175797662514	LINC01018
1.72856136298721	6.90139332579244	9.25547721958925	6.2089995478394e-11	8.36556995153822e-10	14.7090378792721	CDC42EP3
1.42282595374995	5.12229603053358	9.25341170092335	6.2438846476486e-11	8.40695956260786e-10	14.7034076240519	CLDN4
-1.42703869005402	7.81256835376154	-9.24976120030719	6.30602743729436e-11	8.48497011779413e-10	14.6934556305109	CSAD
1.12568762611131	6.63583753593874	9.24412961490562	6.40313123972009e-11	8.60415431499804e-10	14.6780994354456	ZYX
1.38142961556963	6.47874492196677	9.24056874229907	6.46531420326359e-11	8.67615934604182e-10	14.66838754656	SLIT2
-1.61565315974797	9.33759914446422	-9.23062332265262	6.64226441080066e-11	8.90769585403254e-10	14.6412538552832	IMPA1
1.67598470074032	9.8150595063101	9.22629286955087	6.72084498731454e-11	9.00709258824498e-10	14.6294352726159	CTSS
1.04216215924471	8.34396488091075	9.22534912405344	6.73809539403588e-11	9.02421893416232e-10	14.6268593016192	RERE
-1.17921795270512	8.01974451531712	-9.22375730976438	6.76729377818914e-11	9.05731368204186e-10	14.6225141549695	VWA8
-1.17623130867013	7.30918011602143	-9.22337260740062	6.77436960551155e-11	9.06077546375345e-10	14.6214639909579	SFXN5
-1.30382023703061	9.01682713719979	-9.22189600420884	6.80159872805626e-11	9.09117000850062e-10	14.6174329692745	LARP4
-1.3677045739587	7.6135720303299	-9.22165138357624	6.80612036595157e-11	9.0911930738584e-10	14.616765145254	SH3BGRL2
-1.23440753488804	9.58712488133494	-9.21693050734927	6.89398399851099e-11	9.20246554510233e-10	14.6038754578758	MPC2
-1.31171791788919	8.78773103308089	-9.20995261961707	7.02597312864016e-11	9.36626259282327e-10	14.5848180676564	ELL2
1.28859269447636	7.7176770168355	9.20782487134767	7.06672959564575e-11	9.40816645309487e-10	14.5790057037475	PAPSS1
1.73532136949043	4.6661058115595	9.20610836024874	7.09978417614207e-11	9.44059258279731e-10	14.5743162910037	ADAM28
-1.31517326356379	8.45622707250929	-9.2060743476919	7.10044073759417e-11	9.44059258279731e-10	14.5742233667647	SMIM13
1.47568564968594	9.34714803069906	9.2006049395042	7.20682726647964e-11	9.57573368791038e-10	14.5592786978407	DPYSL2
-2.32441774909791	9.83951396300807	-9.1895491385394	7.42685576908276e-11	9.85511045282033e-10	14.5290579704651	GLUD1
2.55908976433774	8.42666737207787	9.18747056563943	7.46898000251244e-11	9.90449562356824e-10	14.5233744951224	CFP
-2.05722619097409	8.56862885402388	-9.18535367753979	7.51213061020853e-11	9.94864383896579e-10	14.5175856836266	PPP2R1B
1.2077478355516	6.18675819444636	9.18119152673034	7.59771290716146e-11	1.00553862036223e-09	14.5062022485458	ATP2A3
-1.76386686266647	4.89146781057148	-9.18089797343427	7.60378628069569e-11	1.00560621612449e-09	14.5053992996607	NRTN
-1.68782198264602	7.1000634557283	-9.18068534188538	7.60818853501513e-11	1.00560621612449e-09	14.5048176870698	TUBE1
-1.2190565020527	5.89567947747885	-9.17659705611096	7.69333714556875e-11	1.01553056644221e-09	14.4936338413635	FOXP2
1.50307717711551	6.81736126005284	9.17543027641215	7.71781558458313e-11	1.01809589505648e-09	14.4904416249987	STMN1
-1.89824967422793	11.1275795719271	-9.17433595196586	7.74084595948112e-11	1.02046697583414e-09	14.4874474816709	ADI1
-1.50685351252331	11.3226708501449	-9.16579682379539	7.9229727970326e-11	1.04379477782316e-09	14.464078590966	APMAP
-1.74612549662273	7.66978010143459	-9.16330126047335	7.97701829099779e-11	1.05022935529816e-09	14.4572472580618	NNT
-5.27547593922797	7.90106866230258	-9.16248751487407	7.99472224988298e-11	1.05187404934412e-09	14.4550195454136	CFHR5
1.40875062012865	8.81616342160086	9.16191678443009	8.00716298344954e-11	1.05282456348509e-09	14.4534570612012	RAB8B
-2.94498511620499	9.88770571990312	-9.1553849866195	8.15095301760219e-11	1.07103310386891e-09	14.4355720363432	A1CF
-1.81925035805202	7.42146353673815	-9.15399925176939	8.18179461931895e-11	1.07438621211265e-09	14.4317769869801	GCDH
1.42558681738536	4.23610281314649	9.15285193537886	8.20741968672717e-11	1.07705040011193e-09	14.4286346972501	EID3
-2.12219566055584	7.64295144051717	-9.1470409394028	8.33846664423531e-11	1.09211727631798e-09	14.4127168517591	RETREG1
1.58428564752622	6.57319951478544	9.14677061706145	8.34461439079107e-11	1.09221369811502e-09	14.411976262507	SECTM1
1.49087512705226	5.85466676288481	9.14220353313062	8.4491801714586e-11	1.10518343098217e-09	14.3994626252151	HDAC9
-1.39992279880252	7.17754678454451	-9.14023327285599	8.49470096497999e-11	1.11041806720331e-09	14.3940633618277	TGDS
2.09505971748409	7.74570351161505	9.13902275006047	8.52279247827295e-11	1.11336906530086e-09	14.390745821924	EVI2B
1.43175271686032	6.03641227399968	9.13846533688686	8.53575962398327e-11	1.11434176255404e-09	14.3892181209851	PSMB8-AS1
1.04552331124835	6.54464595374634	9.13740093630549	8.56057663908332e-11	1.11685920043063e-09	14.3863008103836	TRIM47
1.38542048833072	6.37212821602292	9.13109761235905	8.70905361988210e-11	1.13549631272662e-09	14.3690216791039	LAMC3
-1.86342827905544	9.85129574309552	-9.12991555424572	8.73718779199811e-11	1.13842905878565e-09	14.365780769033	QDPR
1.23005245661905	9.0617838219275	9.12913987988906	8.75569984696486e-11	1.14010509684704e-09	14.3636539652461	SGSH
1.1102269938232	7.36184772150998	9.12653694935526	8.81811286470089e-11	1.14749175982114e-09	14.3565164869575	ARAP1
-1.01536607233946	8.2868576583917	-9.11632203929821	9.06745095759467e-11	1.17841830442455e-09	14.3284978777818	MRPL46
1.29132625632873	6.23675071058548	9.11532445602047	9.09218244439933e-11	1.18087206097369e-09	14.3257608786034	EHBP1L1
-1.37722142834903	8.81900849586015	-9.11258281373331	9.16050562516244e-11	1.18898061114247e-09	14.3182381720314	CNKSR3
1.50159203791163	10.1902349188247	9.10989532489043	9.22798620486917e-11	1.19696944455575e-09	14.3108631230528	ITGAV
1.38135805173335	9.01770067050131	9.1094350333956	9.23959435550718e-11	1.1977054134695e-09	14.3095998913505	CTBP2
1.11570878152752	7.36655360345273	9.10570011345786	9.33433675128450e-11	1.20921000417956e-09	14.2993487134545	FAM219B
-1.63702002691078	9.31016519208565	-9.09826843949237	9.52580364820305e-11	1.23322190527057e-09	14.2789458111613	N4BP2L1
1.75662797673012	7.67714529364985	9.09795929773948	9.53385425873381e-11	1.23347295194887e-09	14.2780969412459	MRVI1
1.18630005026409	7.28735523981371	9.0942066014971	9.63213498946092e-11	1.24300115404277e-09	14.2677914690958	PPP1R18
1.08762075920034	5.01162799531125	9.0937220585917	9.64489976476258e-11	1.24385311151568e-09	14.266460709865	ZNF430
1.00388215216503	5.64553979153514	9.09250877601841	9.67693796288363e-11	1.24718798789834e-09	14.2631283926178	SYCE1L
-1.26082930708099	8.1702862978878	-9.09117963918835	9.71215970558348e-11	1.25092864925202e-09	14.2594776625209	SS18L1
-1.43889182940534	5.74763395250211	-9.08984723382511	9.74759895520118e-11	1.25469253643384e-09	14.2558177284976	NUDT12
-1.11095354078015	7.85574142977775	-9.08743583441375	9.8120720445903e-11	1.26218642495836e-09	14.2491933704749	SLC46A1
1.67733316769074	5.08603879511945	9.07870582097263	1.00491345441242e-10	1.29103553471711e-09	14.2252049372916	LRRC1
1.154085362951	7.55500369486625	9.07802779519956	1.00677883066994e-10	1.29260923278699e-09	14.2233414434022	GSDME
1.30231604928088	6.13910661261586	9.07611954992664	1.01204769936494e-10	1.29854791584759e-09	14.2180964853929	IGF2BP2
2.27203607970271	10.112058086784	9.07414314368003	1.01753433982685e-10	1.30475829610707e-09	14.2126636923812	ACTA2
1.17150881733971	6.89173499762824	9.07267410509623	1.021632086528e-10	1.30918097792981e-09	14.2086252412336	ZNF580
1.62871239317177	8.46607444963296	9.07209847277921	1.02324233301267e-10	1.30958148428629e-09	14.2070427278833	JAG1
2.98490248067207	6.82819587510267	9.06975763105296	1.02981713120014e-10	1.31716090995009e-09	14.2006069118772	TIMD4
1.93692673369967	7.71997965420833	9.06893074828042	1.0321498804128e-10	1.31930848868724e-09	14.1983333467896	ANTXR1
1.77757762918091	8.05275004105207	9.06591710481846	1.04069736599859e-10	1.32939208468035e-09	14.1900464112844	CELF2
1.22007445181983	5.4109108257656	9.06563651139736	1.04149685757665e-10	1.32957185809421e-09	14.1892747748765	STIL
-1.24854005724089	6.11312196409898	-9.06245491984389	1.05060595029067e-10	1.3403527114233e-09	14.1805246455699	LOC729970
1.51711680804206	6.84039334072078	9.06142189074797	1.05358097019598e-10	1.34245105564808e-09	14.1776832939711	SLC26A2
2.10054579170323	5.17696634777282	9.05921753590129	1.05995797384045e-10	1.34972440290358e-09	14.1716197507846	FABP4
1.1111218218663	6.78066981370648	9.05609413857376	1.06906097323055e-10	1.36045760546735e-09	14.1630271279849	KSR1
1.69728466034307	6.08988018585157	9.05560133911438	1.07050446028827e-10	1.36112703509635e-09	14.1616712985127	CKAP2
1.82440231798414	5.03483964780245	9.05545421186875	1.07093580326661e-10	1.36112703509635e-09	14.1612665042198	NALCN
-1.57522201070117	9.51704241279822	-9.04820305177443	1.09241504982145e-10	1.38668005978279e-09	14.1413128209752	AIG1
-2.17140414685241	5.93725406894158	-9.04650331740105	1.09751305098989e-10	1.3922201976012e-09	14.1366345378952	AADAT
1.4230830457215	10.1885593688231	9.04628848337318	1.09815912133038e-10	1.3922201976012e-09	14.1360432108738	HLA-F
-1.25769993768574	7.44835386060741	-9.04460939306983	1.10322199402152e-10	1.3977607975729e-09	14.1314213410211	SUOX
2.00273199370044	7.70667635361907	9.04356266495662	1.10639014449845e-10	1.40089537555911e-09	14.1285399321062	FPR1
1.1540686855732	3.51368806085727	9.04259580249874	1.10932478519397e-10	1.40373054166583e-09	14.1258782517226	RASGEF1A
-1.46404922359108	9.46845916027247	-9.04109192097358	1.11390513958686e-10	1.40864332282467e-09	14.1217379726748	PXDC1
-1.47370183221428	8.10894971988567	-9.03811502796237	1.12302863210992e-10	1.41929160187067e-09	14.1135415537239	TFB2M
1.55118106365656	5.76056969001258	9.03619553294858	1.12895171007284e-10	1.42499264317699e-09	14.1082559208012	C3orf14
1.09864340812829	8.4826903363265	9.03074066061695	1.14595810920499e-10	1.44555453238028e-09	14.0932325113854	HEG1
2.46635732057036	6.98137054052553	9.01946855374053	1.18193089514647e-10	1.48907061527723e-09	14.0621757251505	GOLM1
-1.48100549890489	6.62653170184622	-9.01923406831687	1.18269128351939e-10	1.48909907518851e-09	14.0615295021594	PSD4
1.33134582931646	5.13265720219228	9.01768375762963	1.18773115878097e-10	1.4945123427479e-09	14.0572567948277	FAR2
1.14500288694676	12.5399545060075	9.01709705559723	1.18964414940409e-10	1.49540594283334e-09	14.0556397451252	HLA-C
-2.92143482023551	8.17792290496167	-9.01701156040064	1.18992317504352e-10	1.49540594283334e-09	14.0554041023043	TRPM8
-1.35406128235879	8.91843177062321	-9.01660320243362	1.19125682734132e-10	1.4961503762433e-09	14.0542785686921	NDRG2
-1.70235388365795	7.60264259882343	-9.00993278366968	1.21325818831536e-10	1.52188875169478e-09	14.0358902806449	FAM110C
-1.15181623586743	7.01701722274838	-9.00465941186784	1.23094379054368e-10	1.54280807416615e-09	14.0213492254443	PCBD2
-1.29920895419216	7.07634902662203	-9.00220394594994	1.23926806895661e-10	1.55066010141049e-09	14.0145771994801	CISH
1.63086139219969	5.99589999419403	8.99718427905716	1.256463840561e-10	1.56828755065199e-09	14.0007308845671	MFSD10
-2.81317471309188	6.52887733563733	-8.99669188523376	1.25816363974148e-10	1.56943861192226e-09	13.9993724870023	HGFAC
-1.33577866429383	6.78184111563603	-8.99447235433946	1.26585478840161e-10	1.57805726956823e-09	13.9932489472723	OPLAH
-1.36258173819172	7.34412901023809	-8.99374245736085	1.26839447066143e-10	1.57927239983712e-09	13.9912350731419	TMEM150C
1.27505289398141	7.39771272824356	8.99094885041371	1.27816281263759e-10	1.59045376371544e-09	13.9835265498709	RFX5
-1.25873262319557	7.46772324648738	-8.98568711776498	1.29676965384536e-10	1.61161957657395e-09	13.9690049340131	NUDT6
1.57816851233889	6.5755576662621	8.98469348260999	1.30031420622349e-10	1.61403700025884e-09	13.9662622521674	MTMR2
1.43471976216169	5.22621085905324	8.98422615337608	1.30198469499734e-10	1.61511721568108e-09	13.9649722632384	OLFML2B
-1.44168736978752	5.67232545347124	-8.9829779388154	1.30645719958338e-10	1.61966988078571e-09	13.9615266275083	LOC100505570
1.18076228754869	5.17165809099165	8.98012981261103	1.31672097051675e-10	1.63039137103924e-09	13.9536637749359	CHTF18
1.59035025064518	6.43998141297763	8.97977813428336	1.31799398587387e-10	1.63096705192473e-09	13.9526928215931	HSPB8
1.84711238026992	5.33933497992589	8.97625909808404	1.33080142341844e-10	1.64479884438789e-09	13.9429762062353	NCR3LG1
1.12353765878177	6.36524087561829	8.97559097993677	1.33324728018504e-10	1.64681333267899e-09	13.9411312494154	PPP1R16B
1.39960135962387	7.41728938884188	8.97300054897495	1.34277366827062e-10	1.65632202612981e-09	13.9339774398731	ANGPTL2
-1.28135909628674	10.5247451143263	-8.97282888695712	1.34340740067111e-10	1.65632202612981e-09	13.933503343061	AK3
-1.23712233203774	9.64536286631596	-8.97245731432642	1.34478019397201e-10	1.65700235988627e-09	13.932477119595	HS3ST3B1
-1.11879786896114	6.47145453349579	-8.96958972193195	1.35542275452459e-10	1.66706261149115e-09	13.9245567061784	CEP70
-1.28217545759635	10.7410723401221	-8.96457188462218	1.37425207387854e-10	1.68919181529175e-09	13.9106947224588	MAN1A1
-5.60054831211595	10.9500887969253	-8.96279422711212	1.3809863184599e-10	1.69643620605454e-09	13.9057831063528	ORM1
-1.57527089378859	7.36808781730252	-8.96031851265854	1.39042094117074e-10	1.7069869741879e-09	13.8989421138061	TMPRSS6
1.9898771991501	8.49360382115438	8.95977544363187	1.3924992563793e-10	1.70849923960508e-09	13.8974413803182	STK17B
-1.9042413174292	4.47767175346262	-8.95947236220538	1.3936605165851e-10	1.70888518871428e-09	13.8966038196728	LINC01146
1.07700409939111	5.36317819935574	8.95554955388008	1.40877996829291e-10	1.72532804005193e-09	13.8857621548837	JDP2
-1.16800096558984	6.14116213654756	-8.95437069452313	1.41335609116721e-10	1.72780042876285e-09	13.8825037015253	OSBPL6
1.49498794217301	7.13512306550311	8.95436790271704	1.41336694638432e-10	1.72780042876285e-09	13.8824959845611	TBXA2R
1.53492386300367	5.62089140226079	8.95237618405505	1.42113287535385e-10	1.73519206432346e-09	13.8769903292743	ITPKB
1.53697842084118	6.82515650407524	8.9505690798814	1.42821651225239e-10	1.74278681177691e-09	13.8719945655327	TMEM173
-1.06442413919346	8.37154745072121	-8.94997459154591	1.43055467687989e-10	1.74458519900101e-09	13.8703510044235	ATPAF1
-2.51978928027969	8.94998281530749	-8.94922083607328	1.43352484754193e-10	1.74715169069678e-09	13.8682670588838	SRD5A1
-1.80659148932503	11.4667998863798	-8.94869688730247	1.43559315939382e-10	1.74861658032863e-09	13.8668184291982	APOE
1.31073546937615	7.51033935084166	8.94659134890137	1.44393551425668e-10	1.75771715827759e-09	13.8609966224122	PLEKHO2
-1.02253372004906	5.28101188711033	-8.94594352137956	1.4465121758154e-10	1.75979235952273e-09	13.8592052688724	NTN1
-1.56674185140363	8.50993356284813	-8.94015443160517	1.46974621863294e-10	1.78483080208596e-09	13.843195097694	COL18A1
1.37043533668673	6.01811601307348	8.93865134961635	1.47584053273403e-10	1.79115390692549e-09	13.8390375179545	TMEM51
-1.39903157259529	8.36166707804849	-8.93679920663486	1.48338548290961e-10	1.79780204448954e-09	13.833914030862	RRAS2
-2.78431435732095	7.69387675032896	-8.93662825928949	1.48408383362336e-10	1.79780204448954e-09	13.8334411262774	BDH1
-1.57028542573823	7.73553308709425	-8.93142374180781	1.50550601144364e-10	1.82058884535453e-09	13.8190417118038	MAP7
-1.63120285273602	6.88082298153998	-8.92877750743468	1.51651841553783e-10	1.83280785513773e-09	13.8117190271442	FRK
-2.98199616177343	12.3146626894756	-8.92288332652411	1.54134260889364e-10	1.86169466638542e-09	13.7954054227517	AMBP
-1.24142566072042	9.40687366931021	-8.92127557424464	1.54818533693667e-10	1.86772412763855e-09	13.7909548107434	FH
1.82953560970993	6.64064522876249	8.91731381650515	1.56517904389431e-10	1.88709729049695e-09	13.7799864044338	GPR65
2.58914537888482	7.55174927957549	8.91618458900605	1.57005743933542e-10	1.89184891331981e-09	13.776859696385	FXYD2
-1.72482430108416	5.84832950927088	-8.91162640867532	1.58990698529772e-10	1.91462366851216e-09	13.7642369595825	HNF4G
-1.09955149252167	9.07759518112363	-8.90821451213278	1.60493162296443e-10	1.93156439751288e-09	13.754786857186	DCAF6
-1.21384895002843	8.88474684542305	-8.90429975279594	1.62234862187172e-10	1.95020025224758e-09	13.7439421462628	TTPAL
1.40015034171101	6.87639599715047	8.9033071929304	1.62679503966969e-10	1.95438120747937e-09	13.7411922393285	CLSTN1
1.25959000905984	5.64825892790412	8.89450692752389	1.66676399488091e-10	1.99576209400694e-09	13.7168055112865	ZFP3
1.6875026256607	6.61650572188838	8.89353292684235	1.67124863522715e-10	1.99945531741491e-09	13.7141058251882	RCAN3
1.21398456130058	5.28599368108094	8.8929081432858	1.6741318143608e-10	2.00171815220641e-09	13.7123740188038	LAMP5
-1.84180365467995	9.20418667163801	-8.89230057998562	1.67694037730803e-10	2.00388914358839e-09	13.7106898973591	MCCC2
1.65840541492255	5.73527844144387	8.88922010950828	1.69125425907846e-10	2.0186034719681e-09	13.702150342879	ZNF83
1.10506814328246	10.7415795938402	8.88759266825477	1.69886650156985e-10	2.02649069746952e-09	13.6976383355554	ATP5F1E
1.24302372390797	5.42009771814955	8.88449267124135	1.71346303327064e-10	2.04269488484946e-09	13.689042813881	NCAPD2
-1.83711795841919	9.90649326301255	-8.88326590929563	1.7192744734847e-10	2.0484130282374e-09	13.6856409745586	DHCR24
-1.36245205276559	9.07942008833184	-8.88119311978648	1.72913930416143e-10	2.05895094843009e-09	13.679892651966	RHOBTB3
-2.11722971885694	8.95227076310034	-8.87770478491847	1.74587110501481e-10	2.07764837927559e-09	13.6702174789502	MAOA
-1.82563061660572	8.06926194003959	-8.87164533884762	1.77532755204245e-10	2.11145763010446e-09	13.6534074965838	PCBD1
1.19491191414749	4.67339056330088	8.87098508024642	1.77856760887787e-10	2.11406537396831e-09	13.6515755434546	COL10A1
-1.13766457953475	8.29412748706032	-8.86592197251827	1.80361421306649e-10	2.1400555944927e-09	13.637525631318	PGRMC2
-1.05591082363149	7.61101436088737	-8.86411385991994	1.8126453784512e-10	2.14950773638547e-09	13.6325074159223	C12orf29
3.07146437467653	6.99466525096027	8.86211012213966	1.82270736997815e-10	2.15890274931156e-09	13.6269457860732	EHF
-3.92463177868509	6.94955599653316	-8.86004340408064	1.83314511976171e-10	2.1699922552581e-09	13.6212088194741	GLS2
-3.93408672859683	8.51327567642821	-8.84774025728771	1.89655092808046e-10	2.24241871010240e-09	13.5870456602545	XDH
1.64480206903162	4.67179882885173	8.84310496206563	1.92101381046774e-10	2.27001298224065e-09	13.5741695421701	SGO2
-2.55320621547236	5.61316324062309	-8.83984635429286	1.93840298928554e-10	2.28922103760971e-09	13.5651160358889	ETNK2
-2.01610188625656	7.59169318119319	-8.83749892552778	1.95102885057965e-10	2.30278451995608e-09	13.5585932681257	TPST1
-1.40040297143271	5.56913518137856	-8.83198221120879	1.9810311315441e-10	2.33491402144276e-09	13.543261339456	KBTBD7
-1.15362843595414	7.30500817795383	-8.83185634149002	1.98172111119826e-10	2.33491402144276e-09	13.5429114807864	KALRN
1.19877844968581	5.32810568368583	8.83057412613213	1.98876376193344e-10	2.34184474953925e-09	13.5393474118575	BARD1
1.19594257117625	7.87325790221926	8.8297766834562	1.99315659397281e-10	2.34564895254538e-09	13.5371307222386	S100A13
-1.58406006747482	7.57910215583868	-8.82710714373237	2.00793405924499e-10	2.36023669731133e-09	13.5297094967858	FRY
-1.38724874958602	6.82112301069458	-8.82690448715834	2.0090604201461e-10	2.36023669731133e-09	13.5291460823761	JADE3
1.96655389235808	4.85244008366252	8.82217068947323	2.03555428155528e-10	2.38719303106509e-09	13.515983985536	HS3ST1
1.24297829296658	6.94399979632741	8.82068338327994	2.04395146516836e-10	2.39564880496476e-09	13.5118480247064	ARRDC2
1.86162241305485	5.37784851648959	8.82029097105988	2.04617285078568e-10	2.39686051348853e-09	13.5107567430092	NFASC
-2.20911211155956	4.99956487958509	-8.8180372595826	2.05897837230116e-10	2.41046174525257e-09	13.5044888951559	CTNNA3
1.93896472181224	7.02961184220636	8.81272787557811	2.08946912037084e-10	2.44332301601649e-09	13.4897203428095	LAMA2
1.85794226776937	5.9991728004204	8.81190861884509	2.09421465966502e-10	2.44745422559462e-09	13.4874411898482	SLC16A6
1.68541491171359	9.57808008583978	8.80999222375486	2.10535819866851e-10	2.45763126221669e-09	13.4821094969534	FSTL1
1.84259736295006	7.02673744472264	8.80903051618533	2.11097307240247e-10	2.46276124394792e-09	13.4794337125686	MLLT11
1.65531237242784	5.12845890949339	8.80257407034325	2.14906485864305e-10	2.50286070640466e-09	13.4614667881125	SLC22A15
1.31869196347379	5.61440000759876	8.80218892251765	2.1513591170422e-10	2.50408771968067e-09	13.4603948389402	KLF5
1.14069365381758	6.3809090022096	8.79859916531301	2.17286277975886e-10	2.52765933624628e-09	13.4504028845093	MEAK7
-1.42089247094268	8.44350163770637	-8.79651969072298	2.18541922741343e-10	2.53787780591975e-09	13.4446140109937	SLC44A1
2.28288842253785	6.36774254827993	8.79545662938811	2.19186675263845e-10	2.54390147604956e-09	13.4416544364477	HEPH
1.14950402419163	6.17395091252393	8.79373039461104	2.20237767773289e-10	2.553164196995e-09	13.4368482799901	TLE3
1.01161249739083	3.97160487956403	8.78848719163994	2.23461839162125e-10	2.58905298496508e-09	13.4222479606372	GIHCG
1.28577708871047	6.57833432108407	8.78720045385238	2.24260365644094e-10	2.59681409053055e-09	13.4186643642507	AKNA
-1.78772613788755	5.88839800353751	-8.781856175418	2.27608090346283e-10	2.63406771069899e-09	13.4037782136891	MIR99AHG
1.07640737438073	8.3742293002862	8.78045597709847	2.28493560271186e-10	2.64279972891309e-09	13.3998774624845	TBCB
2.09704166190001	4.18645704443475	8.77264924782223	2.33495027276397e-10	2.69601266334069e-09	13.3781245709674	SGPP2
2.18753893890189	9.11621365176274	8.77066082784339	2.34786617539664e-10	2.70782760103031e-09	13.3725827714511	TENT5C
1.71813694095413	7.15334941799756	8.77010140498646	2.35151301226371e-10	2.71048470168581e-09	13.3710235509	LINC01503
-1.63139642442001	6.3443474582976	-8.76741860600189	2.36908215493864e-10	2.72876211418307e-09	13.3635455271732	TADA1
1.00303728809951	7.60084208583103	8.76726778307025	2.37007381764997e-10	2.72876211418307e-09	13.3631250973761	AP2A2
-1.37199233169475	8.90512432365409	-8.76678331003474	2.37326208913522e-10	2.73087507098153e-09	13.361774574753	SMIM19
-1.173235329467	9.9693762530731	-8.76619058325011	2.37716869801399e-10	2.73381172832002e-09	13.3601222431027	SDHD
2.00710883064369	6.2836838310935	8.76373396471021	2.39342985489302e-10	2.75094503196502e-09	13.3532735158066	MOXD1
2.05939915355979	4.94151639322415	8.75930899890753	2.4230059296019e-10	2.78335393723137e-09	13.340935407699	MS4A1
-1.29965952098109	7.00095226178794	-8.75000294616426	2.48642471637913e-10	2.85133579833409e-09	13.3149794680632	MBLAC2
1.29283998630095	12.2158660128084	8.73716788894438	2.5766713726109e-10	2.94979911023288e-09	13.2791630146428	HLA-A
-1.31590585080696	9.31661040915057	-8.73115520374067	2.6200862982018e-10	2.99780055309563e-09	13.2623774969384	SMARCA1
1.86414835847131	7.18783781153654	8.72577542482042	2.65956121901711e-10	3.03952005002391e-09	13.2473550637293	CHST4
-1.28606187958433	6.91576788027328	-8.7254311777194	2.66210766366341e-10	3.04070848759019e-09	13.2463936702586	MAGI2-AS3
-4.77318555376936	8.65798402646986	-8.72304499795648	2.67982681924997e-10	3.05575958717074e-09	13.2397292822893	SLC22A1
1.59646660259741	6.76026031250326	8.71782953616381	2.71897394228134e-10	3.09864771750786e-09	13.2251605119315	GAS2L3
-1.01125081936885	5.51598835938593	-8.71473729308901	2.74245816868427e-10	3.12364747283039e-09	13.216521113395	B3GAT1
-4.91856964210712	8.50658172801561	-8.71332712501647	2.75323610817657e-10	3.13415478687692e-09	13.2125808617203	CDO1
1.96988124957515	7.4702604078111	8.70727754255788	2.79996379950679e-10	3.18375602058848e-09	13.1956745050541	GJA4
-4.40595616111351	7.75798247987629	-8.70217888917568	2.8399718390024e-10	3.22625434520495e-09	13.1814221392781	SLCO1B1
-2.26380408154877	10.183357041884	-8.69940105674727	2.86201286717967e-10	3.24881921812639e-09	13.1736558609817	INSIG1
-1.86743033502612	4.6106902987383	-8.69701621664331	2.88107429596164e-10	3.26678216378617e-09	13.1669875539212	AGBL2
1.40963539372889	8.09610860569853	8.69657640868242	2.88460363499218e-10	3.26894751067081e-09	13.1657577200779	AAK1
1.91377799956343	7.96453426228484	8.69489481001088	2.89813856717517e-10	3.28244280029722e-09	13.1610552503809	ME1
-3.25911349061543	8.3981984122209	-8.69268216116026	2.91604622039767e-10	3.30087273506933e-09	13.1548672063451	HPN
1.91510371006203	7.55771453051374	8.69026675543513	2.93572325150863e-10	3.32041951551398e-09	13.1481114303007	GIMAP7
-1.17810922508883	7.37935401846478	-8.68532057656684	2.97643924819932e-10	3.36169408765567e-09	13.134274959586	RHPN2
2.11921389101919	6.54682715651856	8.68361928970053	2.99057615855172e-10	3.37577173423095e-09	13.1295150734761	GZMK
-1.64135404175219	4.82196292968475	-8.68208013967861	3.003424565672e-10	3.38837998932129e-09	13.12520850946	LINC01831
1.22922876243275	6.10742759153077	8.68149629717464	3.00831298595631e-10	3.39199893829922e-09	13.1235748334521	GALNT16
-1.42670771186498	9.38512869851745	-8.6773950459613	3.04288075008838e-10	3.42767805220171e-09	13.1120977560991	PLSCR4
1.27324286539011	6.91129108700809	8.67642982476142	3.05107470987771e-10	3.43445849801795e-09	13.1093963484341	SLC4A7
1.58692998393127	7.94071037303883	8.67417263717311	3.07032406803062e-10	3.45420014855418e-09	13.1030786096872	PAMR1
-1.21019633186	5.04765126238352	-8.67381689180173	3.07336911189839e-10	3.45569965378525e-09	13.1020828416469	CES5A
1.06360478963854	7.73358868241198	8.67313809335467	3.07918788262263e-10	3.46031453424124e-09	13.1001827715262	DRAM2
1.14698996352796	8.20390190983309	8.67089151090956	3.09852590708044e-10	3.48010842418501e-09	13.0938938085871	CD55
1.54275659956082	5.67299090386444	8.66879018079007	3.11672532281217e-10	3.49846950270333e-09	13.0880108960043	KIF2C
-1.45345294412521	7.10539819827996	-8.66452945959762	3.15396112664442e-10	3.53254147719558e-09	13.0760808579621	GPER1
1.57017921002383	7.23546693960125	8.6629368773536	3.16799498924526e-10	3.54432610132689e-09	13.0716210484041	CASP1
-1.65432271237363	6.01212984267684	-8.66010907629928	3.19307016741737e-10	3.56644909734282e-09	13.0637014097474	CDA
1.09776852811297	8.37829452150204	8.65913908869147	3.20171778706331e-10	3.57295683328361e-09	13.0609846024519	UBXN1
1.1092575447624	11.7573838699258	8.65905851839443	3.20243715573009e-10	3.57295683328361e-09	13.0607589304886	CD63
-1.18404133610063	8.74018173776123	-8.65722438686073	3.21885762162486e-10	3.58731106445360e-09	13.0556214364464	MARVELD2
1.3483897058752	5.83079878987827	8.6567519063125	3.22310144781904e-10	3.59005830691676e-09	13.0542979279827	TMEM144
1.87519369192926	7.44691923216521	8.65545981453727	3.23473608684308e-10	3.60103025045527e-09	13.0506783917425	GLIPR1
1.09770783253844	4.68135489828701	8.65299764289473	3.25702498149719e-10	3.62384427792491e-09	13.0437805443655	MYEF2
-3.2288797058119	8.80820383596405	-8.6503180184664	3.28145975708022e-10	3.64901940920937e-09	13.0362726518643	PANK1
1.16713504108064	7.50134023387111	8.64766952034353	3.30579373694896e-10	3.67405479035468e-09	13.0288511056145	VGLL4
2.67874869550439	5.52816562944076	8.6452314625269	3.32835628092006e-10	3.69544075061266e-09	13.0220184894205	PROM1
-2.03428570701409	5.73188628346073	-8.64497212408017	3.33076546770343e-10	3.69544075061266e-09	13.0212916549174	SLC25A27
-3.2886878546064	9.00819149736684	-8.64480827405028	3.332288505165e-10	3.69544075061266e-09	13.0208324366335	GPAM
-1.64795998377687	8.81674118621812	-8.64480058559406	3.33235998915673e-10	3.69544075061266e-09	13.0208108883133	DECR2
1.28840454766251	6.65820677115549	8.64318219015533	3.34744187565998e-10	3.71004798268554e-09	13.0162748746791	MPV17
1.32155663250202	5.33493030481652	8.64092786979581	3.36856563081174e-10	3.72944378094753e-09	13.0099559659507	CCR7
1.04994891043735	6.0810289052468	8.63891235057702	3.38756639597117e-10	3.74431832255674e-09	13.0043058951331	SFR1
1.76345367485637	4.30687270434343	8.63851036565693	3.39136900624672e-10	3.74646965807759e-09	13.003178958147	ZNF880
1.34714566308745	11.7056567014183	8.63681240155991	3.40747894854346e-10	3.76220720013417e-09	12.9984186147498	HLA-E
-2.36454647221767	6.47564597783381	-8.62613695031531	3.51056219855155e-10	3.87390250701836e-09	12.9684812720494	GRHL1
1.58420627647797	8.44917614633809	8.62278754292311	3.54355308816523e-10	3.90817114636277e-09	12.9590856024646	TCEAL9
-5.02841974131111	9.10099516776624	-8.62152365163019	3.55608382807478e-10	3.91959969386669e-09	12.9555398116092	C8A
1.30585630109047	7.42936282744809	8.62135096018886	3.55779945457255e-10	3.91959969386669e-09	12.9550553182913	CNRIP1
-2.79053124475429	9.26333157078618	-8.62043150885766	3.56694803589848e-10	3.92753476314998e-09	12.9524756964293	KHK
1.08678345148023	12.3100077390936	8.6188359948689	3.58288023049701e-10	3.94292648266745e-09	12.9479990613524	FTH1
-3.83700883898818	10.1247229895689	-8.6077944010988	3.69513703044285e-10	4.06203435105818e-09	12.9170104427244	ALDH8A1
1.98968406961987	5.4579949809734	8.60634271938946	3.71015932222799e-10	4.0763280130935e-09	12.9129351409372	ADGRE2
-1.13750631084936	4.63815899245922	-8.60298395361404	3.74515479418629e-10	4.11253858602078e-09	12.9035051026656	STBD1
1.0651060991757	5.77817695897076	8.60182996365418	3.75725563098364e-10	4.12358294726171e-09	12.9002648542238	CCL21
1.04949932618955	7.56044271227319	8.59851386382586	3.79225007195207e-10	4.15972734794613e-09	12.8909527891839	PLIN3
-1.8131434550885	7.26841887489527	-8.59628226663265	3.81598609444432e-10	4.18348980685332e-09	12.8846854027895	ACSS3
1.96187026133142	8.3126734698712	8.59442235662858	3.8358840084967e-10	4.20302100670407e-09	12.8794614274168	PTGIS
1.11372511764016	7.02198376855409	8.59132702840185	3.86923279176043e-10	4.23726128247969e-09	12.8707665684913	ST14
1.44058399406646	5.52372063523826	8.58367946979856	3.95289540731626e-10	4.32653405671714e-09	12.8492793750292	ANGPT1
1.47922626331665	6.8383282122541	8.57631048400977	4.03524909141531e-10	4.40969381118765e-09	12.8285681540703	MITF
1.62960707705066	8.21988144666778	8.57507673659942	4.04920647859052e-10	4.42235575527015e-09	12.8250999471726	PSMB10
1.87718612330539	6.7333310132835	8.57488337085615	4.05139846684986e-10	4.42235669315472e-09	12.8245563569064	PDE7A
-1.15935718718996	6.25984280229314	-8.57419524482234	4.0592088249538e-10	4.42848711967797e-09	12.8226218584219	MFSD9
2.41275120607448	8.43868495968376	8.57378459615016	4.06387704908949e-10	4.43118479101962e-09	12.8214673924509	S100A9
-1.15296621155724	8.36323475851822	-8.57185379926904	4.08589941693085e-10	4.44798856159198e-09	12.8160390246624	PQLC1
2.93529319656183	6.97812041269796	8.56451314095995	4.17073827331953e-10	4.53057107483359e-09	12.7953968900481	MTHFD2
-3.84215010471749	6.33097247564271	-8.56068976164658	4.21563310683496e-10	4.57687590076655e-09	12.7846428520627	LINC01093
1.23650893911896	7.34264794177911	8.55764286477222	4.25176160257111e-10	4.6136185174566e-09	12.7760715609748	BTN3A2
1.57550355628459	5.44583666067759	8.55308870804408	4.30634968740339e-10	4.66783328361238e-09	12.7632580671044	LOX
1.38321230311579	7.68380750655747	8.55260865191408	4.31214516836154e-10	4.67109254156638e-09	12.7619072433702	TAP1
-1.41108697714951	8.80207152406801	-8.54208707806776	4.4411760319016e-10	4.80365786987514e-09	12.7322937153646	SEC24B
1.16715021497512	5.90052442597033	8.53971170110149	4.4708449757229e-10	4.83057088570746e-09	12.7256062373162	LAMB3
1.475179867738	7.4493053090321	8.5388015359389	4.48226640197968e-10	4.83773170006182e-09	12.7230436381391	JAM3
3.13014237687757	10.3358692866401	8.53204932305242	4.56792890471081e-10	4.92755259667442e-09	12.7040294393359	MARCO
-1.32945189852998	7.03783443753859	-8.53145774772977	4.57551275048227e-10	4.93080696434838e-09	12.7023633036061	SIK2
1.0925203580465	9.07607886379355	8.53028031032767	4.59064527967271e-10	4.94412986550877e-09	12.6990469973461	TSPAN3
1.79682078832763	6.49479656351315	8.52778682754402	4.62285977239433e-10	4.97351699286966e-09	12.6920234363849	ADGRE1
-4.94534656745802	11.1477219395708	-8.52571956523252	4.64974175759104e-10	4.99977292985935e-09	12.6861998701572	HPX
1.67535962509918	4.04601737454	8.52436427953815	4.66745155053479e-10	5.01347390337645e-09	12.6823816925118	CENPK
1.02497086279692	5.74656162051846	8.52344454549975	4.67950890938630e-10	5.02375150628423e-09	12.6797904461917	EPS15L1
-2.7401296468408	5.28512467129678	-8.51931253647849	4.7340695061597e-10	5.07153528889709e-09	12.6681477202574	CYP26A1
1.05505088758766	8.48939232992446	8.51863898489036	4.74302438536679e-10	5.07843295330811e-09	12.6662496645818	TMEM147
1.5089600314621	7.64347171903361	8.51841529771443	4.74600211390211e-10	5.07892686452207e-09	12.6656193062358	ENG
1.3015437586376	9.20176316266327	8.51088898112281	4.84730715196693e-10	5.17635980148934e-09	12.6444063649893	PAM
-1.47072130866133	6.15458652344674	-8.50582518474344	4.91669976100381e-10	5.24768647680274e-09	12.6301302022117	LPCAT3
-2.33630450241881	7.36120096719242	-8.50404711854799	4.94130442172752e-10	5.27115999702572e-09	12.6251166374495	CCL16
2.36392236002454	6.03756643083435	8.50072680217866	4.98758586696263e-10	5.31772031446945e-09	12.6157534132617	PROCR
2.42555870474228	6.7598456693525	8.49901018625213	5.01168594610138e-10	5.34059437434869e-09	12.6109120713426	TLR8
-5.14651495161192	7.41301311373927	-8.49752746274264	5.03259752054281e-10	5.36004832491375e-09	12.6067300868356	SLC38A4
1.58845087040354	5.82583318078725	8.49135021494331	5.1206762966362e-10	5.4481080492888e-09	12.5893044697324	LMOD1
2.14725723246452	4.75763299633229	8.49041446719736	5.13415461390708e-10	5.45957020929856e-09	12.5866643858092	CENPU
1.56394263275157	9.03974882135949	8.4897638226386	5.14354759421121e-10	5.46667830931884e-09	12.5848286194225	WARS
1.02859672868899	5.13446837763334	8.4883326390869	5.16427022825734e-10	5.48581400089042e-09	12.580790415988	ATP13A2
2.32664912536982	7.00640157180504	8.48730949263103	5.17913669945681e-10	5.49871204656164e-09	12.577903372357	SLC12A2
1.8174802018094	6.43489980258605	8.4869542013311	5.18430929582824e-10	5.50130991155107e-09	12.5769008066279	CENPF
1.24099259131521	9.13590263398019	8.48599070279501	5.19836304919876e-10	5.51332429963104e-09	12.5741819173186	CTSD
-1.19313161631295	6.38557085171848	-8.48369809295854	5.23195921126615e-10	5.54604163660634e-09	12.5677119706577	VKORC1L1
1.29955339239113	6.90861710000802	8.47829219379934	5.31205355420288e-10	5.62499016286142e-09	12.5524535503452	PDE4DIP
1.54795836098054	5.80707073930384	8.47678072626618	5.33466956807865e-10	5.64306267780563e-09	12.5481867306424	ACE
1.23257761041621	5.19193253726761	8.47569159565903	5.35102677084302e-10	5.65740038323335e-09	12.5451119834067	DNAJC5B
1.19911331308444	7.21269479107052	8.46866016894708	5.45786185177992e-10	5.76431322629378e-09	12.5252579945775	RIN3
-1.1937012190281	7.38656843717697	-8.46421802568077	5.52646952888293e-10	5.8337204237157e-09	12.512712072981	ARHGEF10L
1.07981013510726	6.13698769758237	8.46346169438837	5.53823781470190e-10	5.84163311203604e-09	12.5105757351674	IGSF3
1.04050493909698	5.63691133770976	8.46210096979589	5.55947439387156e-10	5.85936666796395e-09	12.5067320520893	DSTYK
1.84952102911225	5.95643267381002	8.45995794870747	5.59308793971042e-10	5.8855731953689e-09	12.5006781413561	GPR160
-1.25408440315286	5.49320980266294	-8.44587530781965	5.81917033888074e-10	6.11391540601926e-09	12.4608818340648	CYP7B1
1.35235521909298	6.74126023198676	8.44077625423502	5.90330020911322e-10	6.19907950679147e-09	12.4464665146254	PTGS1
-1.18673985514605	9.33262601237643	-8.43554660823373	5.99086809346008e-10	6.28776342851299e-09	12.4316787805965	LMBRD1
-2.00783515332357	11.5316727896926	-8.43282868440134	6.03689813376291e-10	6.32620534962289e-09	12.4239920902487	MT1F
-1.34727314389283	9.01453153144112	-8.42925541583784	6.09796100048521e-10	6.38687840543814e-09	12.4138850190989	GOLIM4
-3.87680165882342	8.53514513860922	-8.42794735733895	6.12047064018984e-10	6.40712961260122e-09	12.4101847656642	AGXT2
1.19269516135818	6.47442121816888	8.42372690133055	6.19367500362525e-10	6.47704365793618e-09	12.3982444939107	AP3M2
1.24256529085995	5.41028344928997	8.4222008789698	6.2203623716219e-10	6.49821810281806e-09	12.3939266371741	FANCI
1.65283235514483	7.76832923643019	8.41301628557824	6.38346892061197e-10	6.6513966558963e-09	12.3679331212635	MYO10
1.69628571069626	8.40750109762897	8.41066704297581	6.42588151473821e-10	6.6921345001012e-09	12.3612828686406	LGALS3BP
2.06068396765236	6.60368201966912	8.40781995240884	6.47766583566058e-10	6.73581708340558e-09	12.3532224257736	SAMD9L
1.38837708383146	4.13449603504265	8.40781051124232	6.47783825937186e-10	6.73581708340558e-09	12.3531956951372	SLC4A11
1.60987240654708	5.61655003966911	8.40694528279665	6.49365969632993e-10	6.74879164011468e-09	12.3507459415956	PRAM1
-3.51469230747703	7.24303761174419	-8.39909172068737	6.63907532488153e-10	6.88927800936164e-09	12.3285057951682	ABCC6
2.14195341985022	7.16429838830512	8.39589132047403	6.69927776571141e-10	6.94460827659751e-09	12.3194406288118	CD38
-1.65228991805756	7.66618698218173	-8.39031076089199	6.80558225964223e-10	7.05118412455642e-09	12.3036307328858	MANEA
-1.90175918014042	7.66034172958705	-8.3874264018998	6.86119637511553e-10	7.10515784704755e-09	12.295457809677	F10
-1.15777255644655	8.81008429979423	-8.38615685861602	6.88582081316127e-10	7.12700110112994e-09	12.2918602061207	SHFL
-1.10658570544732	8.42839013513704	-8.38379692290478	6.93183350333961e-10	7.17094800604323e-09	12.2851721658695	SNX4
1.07150414786025	6.1000452861315	8.38198099886688	6.96745178449275e-10	7.20410242655826e-09	12.2800254020486	CHD3
1.93389941470867	6.89090663496846	8.37957039752923	7.01502154507786e-10	7.24604694754751e-09	12.2731925777358	ARHGEF3
2.32260791351124	4.82105785631785	8.37956144625442	7.0151987987454e-10	7.24604694754751e-09	12.2731672041603	ESRP1
1.61793392508609	5.86471870228404	8.3748730087559	7.10866725912303e-10	7.33508339932925e-09	12.2598759046108	SFMBT2
1.28428614324937	8.5979015738098	8.37102407120433	7.1863439067256e-10	7.40765980947103e-09	12.2489625707214	KCTD10
1.6290321818061	6.50049153405015	8.36385022104954	7.33342926726402e-10	7.5477104998057e-09	12.2286170629165	MFSD6
-1.11359879384132	7.31126949504214	-8.36309679944517	7.34905295083436e-10	7.55993556099337e-09	12.226479957652	GFM2
1.64920778587492	6.22153930214591	8.36284727906751	7.35423469351308e-10	7.56141206414542e-09	12.2257721701016	GPRC5B
2.12308592857314	7.56672365402248	8.36213601281589	7.36902579064223e-10	7.56598653810662e-09	12.2237545575228	SOX4
-1.26567602780616	7.83540704424785	-8.36196376271264	7.37261234811143e-10	7.56598653810662e-09	12.2232659354959	CHDH
-1.52899332219951	7.43943302996674	-8.36169852496974	7.37813854140732e-10	7.56598653810662e-09	12.2225135285042	ALDH4A1
1.83530641866732	9.74154723039773	8.36168051918418	7.37851384195468e-10	7.56598653810662e-09	12.2224624507106	TUBA1A
1.88801466924419	7.05847898375857	8.36155282422014	7.38117598648959e-10	7.56598653810662e-09	12.2221002117651	CLIP4
3.38104855667756	9.64083382000685	8.35811541425483	7.45320561815112e-10	7.63594157315452e-09	12.2123484097755	CXCR4
-1.20886559741382	9.07973014068695	-8.35631009642394	7.49132075767697e-10	7.66720724402608e-09	12.2072262336474	IDI1
-1.03643991086784	5.78054300819787	-8.3520566626692	7.58190646627417e-10	7.74813256753476e-09	12.1951565710215	HIVEP1
-2.44759908954198	6.07680134856301	-8.35092163871474	7.60626657919953e-10	7.76845764323132e-09	12.1919354351861	IGFBP2
1.47539358161038	6.55733293100295	8.3487892694987	7.65224698470158e-10	7.80420924164891e-09	12.1858834780403	NFKBIE
1.08165519225407	6.01224859766591	8.3448988069301	7.7368655946569e-10	7.88652314631113e-09	12.1748404315548	PARVB
-1.93044881403131	10.9674719274047	-8.34394757458204	7.75769928250375e-10	7.90376802719703e-09	12.1721400953744	TMEM176A
1.62149497923426	5.32270058794128	8.34160841289325	7.80917364908808e-10	7.94418103626737e-09	12.1654992852902	STX11
1.43600926631333	7.33356216725373	8.33813571644371	7.88623219316903e-10	8.01449266640134e-09	12.1556392177811	STAMBPL1
1.26429334116576	9.9161695209308	8.33479357365748	7.96112268607785e-10	8.08246172902964e-09	12.146148494909	TIMP2
1.0800946761473	7.03766964530524	8.33271123564021	8.00814819430646e-10	8.12611639043174e-09	12.1402345915116	FLVCR2
-1.9291846239204	8.87136439084389	-8.33033610462098	8.06213020924976e-10	8.17267574150115e-09	12.1334885257208	CYP27A1
1.05792752815351	10.2330909067509	8.32750256921597	8.12701430083276e-10	8.23018211910224e-09	12.1254395917314	FEZ2
2.14045089808579	4.97451033051385	8.32563690800826	8.17002455468687e-10	8.26544388908496e-09	12.1201394847606	PLPP2
-1.60125033475374	7.8038779212883	-8.32529190985986	8.17800329073883e-10	8.26937076237384e-09	12.1191593440437	ALAD
1.06562117994561	4.15416217342309	8.32236235077669	8.24607443894428e-10	8.3340270606516e-09	12.1108358961171	JCAD
-1.46631963775107	9.07336582180199	-8.32141911184457	8.26811369023081e-10	8.35211904954597e-09	12.1081557565399	PIK3R1
-2.20287503716814	10.5823018089514	-8.31927164224777	8.31851368792484e-10	8.39462808816935e-09	12.1020535009997	PHYH
-3.07805485557629	7.40145845573733	-8.31835953884149	8.34001453171786e-10	8.41211960488064e-09	12.0994615019973	SLC1A2
-1.50261414755782	7.27576945080087	-8.318033404341	8.34771612328136e-10	8.41568204376562e-09	12.0985346752112	DNAJC22
1.73794460989163	6.30166746585482	8.31756091791483	8.35888658925368e-10	8.4227362970997e-09	12.0971919154578	PLAU
1.82531714096545	6.88464467447426	8.31347864610809	8.45603324704383e-10	8.51637320484459e-09	12.0855894137935	ZEB2
1.60047800785297	7.10076401885753	8.31225657308059	8.48533747372024e-10	8.53736621296588e-09	12.0821156977971	ENDOD1
1.37220365339463	4.24644376020295	8.31136716822353	8.50672940400263e-10	8.55462479127978e-09	12.0795874739802	CENPE
-1.16170086490633	7.82558234765384	-8.30870826601685	8.57100822743409e-10	8.60753895644545e-09	12.0720287221036	COBL
-2.33896265013122	6.39576848610161	-8.30848589588247	8.57640630303314e-10	8.60753895644545e-09	12.0713965287579	GAS2
-4.58776206425864	10.0484566951893	-8.30272455548856	8.71747330256947e-10	8.74476956589262e-09	12.0550151513546	AOX1
-1.73484478359024	9.41462143398695	-8.301886066117	8.73819922763264e-10	8.76120591213659e-09	12.052630728188	MET
-1.14981312878698	5.40128225958263	-8.29618010303988	8.88057480655544e-10	8.89070641471768e-09	12.0364024263634	ASAH2B
1.11887755348856	9.20000216503632	8.29560399816527	8.89508005817141e-10	8.90081312910627e-09	12.0347637180787	RBMS1
-1.78959431717255	9.62399745422504	-8.29210221634932	8.98376722847128e-10	8.98065249986309e-09	12.0248022006848	GRHPR
-1.18579324302831	7.61974569318001	-8.29188459970992	8.98930818180083e-10	8.98174292243991e-09	12.0241830995133	NHSL1
1.05766052311343	7.33708129427813	8.28425933811414	9.18566857630839e-10	9.159799845634e-09	12.0024863815639	NIPSNAP2
-1.3881482503057	3.74128993661944	-8.28378136425491	9.19812105573928e-10	9.16699128474338e-09	12.0011261417517	KCNJ3
-1.02471124001594	7.1910196787609	-8.28363398230906	9.20196419902397e-10	9.16699128474338e-09	12.0007067101208	TMCO6
-1.13949336561807	8.37195288703871	-8.27947183831125	9.31117211855101e-10	9.25761006843169e-09	11.9888606952205	PCGF5
-1.67551773104308	6.81170237286375	-8.27946790114859	9.31127604365869e-10	9.25761006843169e-09	11.9888494885778	DHRS4-AS1
1.15065141844828	10.2774747546577	8.2703895926348	9.55406524691254e-10	9.48498272889502e-09	11.9630044204141	HLA-G
-2.6186636037385	5.3974694586081	-8.2696207173841	9.57492080257479e-10	9.50101408841529e-09	11.9608150667379	LOC100505985
1.81806649678796	6.43984114175185	8.26655629853778	9.65850250968639e-10	9.57924108859953e-09	11.9520885259728	CCND2
1.03315895062342	7.39609951309315	8.26221915726356	9.77806494600073e-10	9.68830067771884e-09	11.9397357919981	GGA3
-1.29167807178656	11.7536526633602	-8.25748078138733	9.91040617992621e-10	9.80979538643701e-09	11.9262377958048	PEBP1
-1.25815742664498	9.65805046072341	-8.25571559701368	9.96017065052473e-10	9.85422177644807e-09	11.9212087296777	DPYD
1.1060425953891	9.51003603703183	8.25303326072514	1.00362776197776e-09	9.91979388834339e-09	11.9135659774588	PFDN5
1.09252634019292	8.18665094953819	8.2528561357887	1.00413239784927e-09	9.9199237326441e-09	11.9130612679235	BTN3A1
1.31394270707733	7.70989961519178	8.24627618468641	1.02306254158871e-09	1.00874566208994e-08	11.8943094191436	NCK2
1.24387780652142	4.59369253811301	8.24626676054243	1.02308991245014e-09	1.00874566208994e-08	11.8942825581884	SIRPG
-1.47762098866918	7.79115585798174	-8.24458140477775	1.02799671756005e-09	1.01278131485809e-08	11.8894787454643	HHEX
1.31077612369758	7.26379311223736	8.24443539921275	1.02842292587036e-09	1.01278131485809e-08	11.8890625665947	ANKRD44
1.14522150125309	7.74359996590893	8.24434450450477	1.02868834933314e-09	1.01278131485809e-08	11.8888034762055	COLGALT1
1.04762896671939	6.83833582370541	8.24109907427302	1.03821108961414e-09	1.02165843109128e-08	11.8795519288905	SAE1
-1.00391636930623	7.10785547927735	-8.23931329314868	1.04348903351645e-09	1.02635181108491e-08	11.8744607936714	CAPN7
1.32749243633573	4.96069506840746	8.23701411370012	1.05032446430959e-09	1.03206906831355e-08	11.8679054535811	GPR18
-1.02053649237729	8.63159139542403	-8.23608565415961	1.05309762583856e-09	1.03387711513539e-08	11.8652580890807	MAIP1
-1.96437958781485	8.93280426733074	-8.23605510581508	1.05318899505443e-09	1.03387711513539e-08	11.8651709833208	C11orf54
2.45243965824565	7.37797420915137	8.23514536795871	1.05591368488302e-09	1.03604792911979e-08	11.8625769011365	IFI27
-4.0161999588347	8.66411916974965	-8.23320857900741	1.06173827080833e-09	1.04028881753866e-08	11.8570539043035	UPB1
-1.40113873879072	6.65476264218814	-8.23319402092783	1.06178217516209e-09	1.04028881753866e-08	11.8570123884721	ADRB2
-3.66224829913269	8.95772298917255	-8.21620539283002	1.11429311150474e-09	1.08856620859149e-08	11.8085486119844	BCHE
-1.91403016346072	7.96483595284048	-8.21554180934165	1.11639687560223e-09	1.09009376585775e-08	11.8066549202182	ABCA5
1.56360614236919	7.71103879801636	8.20677928436715	1.14455778216039e-09	1.11528434100712e-08	11.7816442410487	SMA4
-1.03375870287031	8.68054941564527	-8.20665344772279	1.14496740218114e-09	1.11528434100712e-08	11.7812850040356	SEL1L
-1.89222784639451	7.00698385573499	-8.20416297442585	1.15310499834416e-09	1.12159605694362e-08	11.7741748550674	KDM8
2.18872981644556	7.85227978618285	8.20239112127263	1.15893021719908e-09	1.12671910278078e-08	11.769115888964	FCGR3B
1.18230633464635	5.10005343536735	8.19917439939056	1.16958207156445e-09	1.13598050771825e-08	11.7599306362219	USH1C
-2.64938437361776	6.10348820483314	-8.19655285865218	1.17833647807408e-09	1.14374104974193e-08	11.7524440272283	SALL1
2.07931895732835	7.24617501685984	8.19280164162252	1.19097911763754e-09	1.15509522014793e-08	11.741729912318	ACP5
-1.15534581229553	8.18241481892032	-8.19175693449643	1.19452451150007e-09	1.15797733984658e-08	11.7387457636143	LSS
1.85220393285077	7.86682859148913	8.19092219600857	1.19736503590564e-09	1.16017371673949e-08	11.7363612889404	C3AR1
1.22091983718606	7.62608439432171	8.19044069447903	1.19900664918588e-09	1.16118984518521e-08	11.7349858180277	EIF4G3
1.19726017175186	7.29453652748351	8.18805589011132	1.20717103988089e-09	1.16799295771409e-08	11.7281729267901	LSM7
-1.39939878216523	6.30945223574592	-8.17876107961855	1.23953393299389e-09	1.19873087540085e-08	11.7016133687385	CHRD
1.01694928122218	5.08248711750382	8.17276556694712	1.26087496128122e-09	1.21807021483499e-08	11.6844761844085	KRT8P12
1.14514020066498	4.57031490410268	8.1685614900495	1.27606138482618e-09	1.23110644980625e-08	11.6724570753398	NXF3
1.63670050910924	6.96407465350027	8.1682695630754	1.27712278051842e-09	1.23154176202596e-08	11.6716224053041	LTB
1.15973774084909	4.43951477756714	8.16659218264151	1.28323882683298e-09	1.23684857889064e-08	11.6668262942299	LINC01410
1.16256156758763	6.56758771768556	8.15930809065831	1.31014462904159e-09	1.26217895216928e-08	11.6459952676894	CLEC10A
-1.6950269502188	6.84244147662536	-8.15858119392933	1.31286083803252e-09	1.26419228501958e-08	11.6439161586185	FAM20A
1.04570213589337	6.73016327000402	8.15754374852199	1.31674737920686e-09	1.26672604168408e-08	11.6409486973085	SMOX
2.09555119180048	7.45586162750821	8.15599755961478	1.32256148027147e-09	1.27171311845255e-08	11.6365258219759	DOCK11
-1.46414217807824	6.68467030591669	-8.15399462606456	1.33013181011102e-09	1.2783833487367e-08	11.6307960234303	KLHDC1
-2.0182080675835	5.49707765640116	-8.15380939394976	1.33083413433721e-09	1.27844956369957e-08	11.6302661062519	WNK3
1.22418906582351	8.09340959928811	8.14370077389474	1.36973793789385e-09	1.31332165323095e-08	11.6013411689878	LAMTOR4
-2.15347848371162	5.7704263984458	-8.1429109496134	1.37282580961261e-09	1.31565732741744e-08	11.5990806664222	SEC14L2
1.09015471788904	6.75782059321229	8.14260126297982	1.37403847704183e-09	1.31618018032036e-08	11.5981943139569	LRMP
1.77627456622883	7.31067179965648	8.14227231674274	1.37532775122412e-09	1.31618018032036e-08	11.5972528267568	CYBB
-1.03987627370454	7.03818656197492	-8.13475914256771	1.40511142738667e-09	1.34213743203715e-08	11.5757457954257	PAN2
1.01250831686425	6.47938046263922	8.13262042716763	1.4137087552395e-09	1.34907252042547e-08	11.5696223897311	MED15
1.37719064584559	6.72968487406634	8.12934230995785	1.42699001955274e-09	1.36110300399966e-08	11.5602357302078	IFT57
-2.21548264186471	8.73991994144092	-8.12900715283398	1.4283550182914e-09	1.36176142343766e-08	11.5592759626202	TCEA3
1.18457165747422	6.5598979578278	8.12474966923182	1.44581025178538e-09	1.37710185520454e-08	11.547082977767	UBE2C
1.42887736338954	8.32713493909396	8.12302110609479	1.45295879822304e-09	1.38297012539399e-08	11.5421319694158	FRMD4A
-1.54508684560981	6.27735092410939	-8.11875913187948	1.47073794989907e-09	1.39820556018902e-08	11.5299232366026	SLC6A16
1.68312666852001	8.96514530123452	8.11687712898165	1.4786589594501e-09	1.40441288369795e-08	11.5245314499287	PMP22
-1.70208153442119	10.2597382990559	-8.11621676805148	1.48144854365692e-09	1.40640056240017e-08	11.5226394742238	PRDX3
-1.29334735830519	6.96767422868303	-8.11427133871925	1.48969775379641e-09	1.41356698471429e-08	11.5170654102181	SEC14L4
-2.2243399671057	4.47953811154553	-8.11172076724804	1.50058358749434e-09	1.42322737530067e-08	11.5097568393625	IGSF9
-1.42340174259539	5.22552835237728	-8.10491819289649	1.53001324395871e-09	1.44841732189581e-08	11.4902607177095	NUDT13
-1.02962063804117	9.49172493455607	-8.10186553425608	1.54340948304587e-09	1.46041413953656e-08	11.4815101275488	ZKSCAN1
1.14576664892283	10.637496270253	8.10123500710465	1.54619127019869e-09	1.46236075006655e-08	11.4797025608752	H2AFZ
2.00453518229116	5.14308306817358	8.09749147684231	1.56281219418504e-09	1.47669655970209e-08	11.4689698560058	RAB25
-1.71658534136958	8.00949068316001	-8.09599218666686	1.56951962392262e-09	1.48234041037109e-08	11.4646709472436	SFXN1
1.52776171309126	8.48304334524898	8.09516256490225	1.57324367504075e-09	1.48516263299099e-08	11.4622920673605	TCIRG1
-1.17933770474184	7.48755944147586	-8.09449739616215	1.57623599350848e-09	1.48635203323179e-08	11.460384688603	PEX3
-1.67524578690579	3.45207009747826	-8.09439149568807	1.57671292828086e-09	1.48635203323179e-08	11.4600810132239	GPR37
-2.12584799378867	8.12028622356419	-8.08645704719945	1.61286615256438e-09	1.51759802131501e-08	11.437324964166	STEAP3
1.32637961098389	6.2031363191078	8.0850957310979	1.61915296239573e-09	1.52280355265764e-08	11.4334199900588	NAV1
1.77577691180641	9.10339691969912	8.08359183104636	1.62612715377724e-09	1.52865041195557e-08	11.4291057679557	TCF4
1.87740089517635	4.72126578318502	8.08055638289695	1.6402967091081e-09	1.54053552721865e-08	11.4203972369879	KIF4A
-1.02951526963504	9.79518296052433	-8.07623717989927	1.66067504052017e-09	1.55822428372007e-08	11.4080039039035	SDHA
1.03402780210074	6.35566383963352	8.07477139413759	1.66764893494435e-09	1.56331437315289e-08	11.4037975668417	ASAP1-IT1
1.67298404770511	9.79061258142319	8.07410778315242	1.67081601474429e-09	1.56482968100158e-08	11.4018931360721	HMGB2
-2.90743409310075	6.93958350435911	-8.06820729244963	1.69924572755085e-09	1.59071783484039e-08	11.3849577397928	EPHX2
1.10949805684831	3.80603936810544	8.06758651226686	1.70226515091639e-09	1.59280563472162e-08	11.3831757701955	MMP10
1.48909629998007	7.84473187181386	8.06475734230496	1.71609506175793e-09	1.60425876014174e-08	11.3750540004725	TES
1.52121975736438	6.57603967272652	8.06162919258078	1.73151919540924e-09	1.61756059712018e-08	11.3660729003417	DMBT1
-2.17619311169386	4.77244868074485	-8.06154685158294	1.73192709229387e-09	1.61756059712018e-08	11.3658364797687	ZIC1
1.3279319067702	4.62404775998624	8.05824189706538	1.74837972757647e-09	1.6314169228699e-08	11.3563465447259	RTN1
-2.07069055039283	9.30001296287975	-8.05680279625973	1.75559327467011e-09	1.63739089938386e-08	11.3522138909203	NADK2
1.30583988182679	7.91266712819407	8.05002690908968	1.78996545990853e-09	1.66713765008463e-08	11.3327525269575	DMXL2
1.63452463672521	5.37818240977942	8.04022855097547	1.84088077698135e-09	1.71085958767547e-08	11.3046011252165	EBI3
1.50218044353902	6.75669509829737	8.0353937115769	1.86654284614155e-09	1.73126995697035e-08	11.2907063410875	SAMD9
1.00091231304826	6.54485840729284	8.03508768835873	1.86817929378891e-09	1.7319918551466e-08	11.2898267773832	NIPAL3
-2.31253183099267	7.3154720695435	-8.02883659880585	1.9019270347178e-09	1.76166100696234e-08	11.2718577878872	ARSE
2.15978754409581	5.82522783854793	8.02667719016475	1.91372815637462e-09	1.77177868716096e-08	11.2656494795656	CCDC80
-4.3156839919872	8.41976836168807	-8.02541772443065	1.9206453665017e-09	1.77736751178834e-08	11.2620282718513	SERPINA7
-3.35419994790675	7.71643825951738	-8.02524712229371	1.92158429164585e-09	1.77742143713512e-08	11.2615377441672	SERPINF2
-1.03134642067469	7.90581961129272	-8.02061629201503	1.94724908349503e-09	1.79951136685807e-08	11.248221611668	SRSF10
-1.21531527459814	7.82990802350581	-8.01804685212415	1.96163898979887e-09	1.81106020890643e-08	11.2408320626792	TACO1
-1.35772344499968	6.29851517637668	-8.01685530629596	1.96834868261141e-09	1.81485525176547e-08	11.2374050030797	RNFT1
1.05423054052291	7.05588010680042	8.01569281426669	1.97491719984419e-09	1.81946676467576e-08	11.2340613550206	BTN2A2
2.04544309362234	5.73824471038683	8.01565112204593	1.97515318902273e-09	1.81946676467576e-08	11.2339414339042	PNOC
1.37371508057161	5.09178783041574	8.00882354603979	2.01418745715973e-09	1.8537321225652e-08	11.214300392037	ZG16B
-1.01357242666677	7.48576451394235	-8.00262005288082	2.05033177323718e-09	1.88441922492013e-08	11.1964501979201	TSHZ1
1.3187104225364	6.10943278903717	7.99780040699894	2.07886665171771e-09	1.90890653465053e-08	11.1825790136869	SH3RF3
1.7086318689119	5.10233927775419	7.99170776850925	2.11551542244481e-09	1.94167566035487e-08	11.1650404292588	ITK
2.13254432683688	7.15332575693436	7.98533298121714	2.15456307525356e-09	1.97213363028765e-08	11.146685263217	NIBAN1
1.14854297692916	7.77444231087344	7.98320186431507	2.16777920966255e-09	1.98268053083065e-08	11.1405480613389	LCP1
1.11954265658789	5.00925914623114	7.98315828781323	2.16805030547651e-09	1.98268053083065e-08	11.1404225642895	NHS
1.09019933046949	6.18753674403256	7.98086280031663	2.18237957613346e-09	1.99488075113685e-08	11.1338114380094	INPP5F
1.15580078019091	4.84740341344739	7.98010240514227	2.18714738316999e-09	1.99742966672036e-08	11.1316213318223	KIAA1211L
-3.43700171991101	6.72824674326818	-7.97545127881616	2.21654149290748e-09	2.02335852335376e-08	11.1182236787936	CYP2C19
-1.33455890643475	5.80569798215925	-7.97176465524735	2.24012449476604e-09	2.0439616942976e-08	11.1076026078274	LNX1
-1.04990045324073	9.10049164497551	-7.96890504785874	2.25859222674245e-09	2.05988101727713e-08	11.0993631243459	CAMK2N1
1.19982496821394	7.54840480079097	7.96200320953508	2.30380372856734e-09	2.09867593523537e-08	11.0794729367963	GLMP
1.61170143986357	9.32539257568975	7.96048240080678	2.31388875670755e-09	2.10555531003736e-08	11.0750894661999	KRT8
1.35960456026332	5.10658831273064	7.96015404990698	2.31607203786763e-09	2.10659224606951e-08	11.0741430178072	C18orf54
1.65711501083503	4.69414749125944	7.95901019780642	2.32369409964946e-09	2.11257288347861e-08	11.0708458525098	SH2D1A
1.36259442936078	7.07467329143482	7.95875670358827	2.32538669869059e-09	2.11315982618965e-08	11.0701151335009	EMB
1.19855913782037	8.74352613097277	7.95765115158725	2.33278317420859e-09	2.11892721894923e-08	11.0669282021735	NSMAF
-1.07167588381788	5.05296333264976	-7.95055685088502	2.3808171754953e-09	2.16158493265955e-08	11.0464745650004	ZYG11A
1.0743389309862	7.10603973130491	7.94971565154376	2.38657886461508e-09	2.16584178167834e-08	11.0440489320994	LINC02035
-1.25764586880762	5.27436768525668	-7.9416453554912	2.44257886437736e-09	2.21367621103405e-08	11.020773983533	ACOT4
1.35358813676157	6.13115821966334	7.94030748329384	2.451990306406e-09	2.22082173447224e-08	11.0169148393518	AMPD3
2.0612066967181	8.20473507844831	7.93981183463071	2.45548633908797e-09	2.22238030411715e-08	11.015485072151	LGALS4
1.73660524038906	7.90004826271554	7.93474597124979	2.49150922501766e-09	2.25296284446825e-08	11.000870356134	OGFRL1
2.04946557743918	7.51451289546846	7.93379870981607	2.49830433914936e-09	2.25809567743178e-08	10.9981372534668	TNFAIP8
-2.13022828540752	10.091064896454	-7.9321414169468	2.51023803615125e-09	2.26786635110298e-08	10.9933552857451	BNIP3
1.15975661874006	5.83353080908335	7.93107400697898	2.51795473297099e-09	2.27194699522279e-08	10.9902752135534	KIF18B
1.17766162001353	6.33805712721143	7.93104955204829	2.51813180811246e-09	2.27194699522279e-08	10.9902046460103	NIBAN2
1.70675580408196	5.75678769045721	7.92593202406533	2.55546632562252e-09	2.30048960080461e-08	10.9754359970474	TMC4
1.27095821152754	4.64589042247948	7.91910860842772	2.60612053804716e-09	2.34399869961702e-08	10.9557399192734	TAF4B
-1.21971176162234	7.33398346086441	-7.91377549261203	2.64641917397569e-09	2.37495234274572e-08	10.9403421459555	COG3
-1.28777783033356	8.68938309292442	-7.91154796299396	2.66343754400466e-09	2.38916266447315e-08	10.9339099113887	PCCA
1.89922893905726	4.8282271333093	7.90525631538204	2.71210750103103e-09	2.42746640821188e-08	10.9157391986143	CDKN3
-1.01392858711033	4.13208428399014	-7.9045736974532	2.71744191615899e-09	2.43112279228001e-08	10.9137674939937	LINC01806
1.57016132999892	6.33957940620444	7.9025204233759	2.73355171590219e-09	2.44445167399442e-08	10.907836421	TLR4
1.53751627475643	8.09863674859738	7.89493131881354	2.79393995326213e-09	2.4962412605883e-08	10.8859106444957	ROBO1
-1.87861241173183	8.97362384309129	-7.89282612005869	2.81092985477847e-09	2.51030961322982e-08	10.8798273900217	LPGAT1
-1.63719485276907	8.91420206957449	-7.89108361104827	2.82507187769834e-09	2.52182333956593e-08	10.8747918157041	PCCB
-1.30859706309966	7.90053841841605	-7.88902457740681	2.84187577430329e-09	2.53515271228606e-08	10.8688411147288	MDN1
3.53513167565317	7.54628210216772	7.88540694086762	2.8716452864474e-09	2.56000074277243e-08	10.8583848772339	NQO1
1.55929576603615	6.73351956660108	7.88457559249697	2.87853099573867e-09	2.56500622900634e-08	10.8559817904925	PRICKLE1
-1.4138799972536	8.47989327476945	-7.88207848366874	2.89931429309089e-09	2.58238571833422e-08	10.8487632283291	PCTP
1.35870061967844	6.45081242524685	7.88106257439196	2.90781311515607e-09	2.58881306145545e-08	10.8458262789154	XYLT1
1.81642625084903	6.03944341232444	7.88072177840724	2.91066977464006e-09	2.59021375932806e-08	10.8448410277929	SIGLEC11
-1.21498007267631	8.93714799219704	-7.87586850895742	2.95166148288188e-09	2.62553476020295e-08	10.83080873333	KANK1
1.15493831640234	7.90610131402993	7.87401842294209	2.96744129892934e-09	2.63787741457944e-08	10.8254589014188	PHTF2
1.71516134943481	7.33314023338621	7.86258931167695	3.06683664997733e-09	2.72438222299702e-08	10.7924016049863	TP53I3
-4.49541480924825	6.99378006719943	-7.86206280511233	3.0714959728563e-09	2.7273208631834e-08	10.7908784133254	GYS2
-1.16442903576132	8.92681831774176	-7.86093494886584	3.08150110278096e-09	2.73500161642164e-08	10.7876154081326	PANK3
-1.81527067075818	7.9167522503398	-7.85581160416395	3.12736738903499e-09	2.77205340416747e-08	10.7727913319794	SLC19A2
1.27442850912129	6.24606948057482	7.85372406747029	3.14625371039352e-09	2.7875697382297e-08	10.7667503733824	ZC2HC1A
-1.703453483443	10.3052362965042	-7.84832895118755	3.19560150245753e-09	2.82880811947809e-08	10.7511357205374	GBE1
-2.70630959430775	8.51498214051288	-7.84150798929292	3.2591157338572e-09	2.88376733259272e-08	10.7313899261403	CYP3A4
-3.03040224597471	8.34420484889272	-7.84097342889486	3.26414709697587e-09	2.88695358712813e-08	10.7298422347048	SLC25A18
1.40785381615316	4.25059446935021	7.83730303822425	3.29890660477421e-09	2.91386573322354e-08	10.7192146797164	QPCT
-1.29858791708489	9.57454936088105	-7.83554351350479	3.31570251967143e-09	2.9248611868238e-08	10.7141194984819	PCYOX1
2.79070910465113	4.8861147497414	7.83414490611031	3.32911502308795e-09	2.93412788257573e-08	10.7100692171504	P2RY12
1.10544542047402	8.46972010145869	7.8339667826782	3.33082715133532e-09	2.93435549521609e-08	10.70955336772	PHPT1
-3.89408269765924	6.74616982800546	-7.83361876347727	3.33417489857668e-09	2.93602321020825e-08	10.7085454866536	DMGDH
1.66712121019628	9.24151212655597	7.82912268292266	3.3777324825596e-09	2.9717861680689e-08	10.6955234583173	AP1S2
-1.17588438075695	11.784128721275	-7.82403621222959	3.42770543160846e-09	3.01181448524831e-08	10.6807888998475	METTL7A
1.08065465449781	6.41092043146672	7.81875533386594	3.48038139567416e-09	3.0541103351692e-08	10.6654882852046	FSTL3
1.06920396884387	6.23000045365571	7.81747165074958	3.4933094117857e-09	3.06317950492332e-08	10.6617685460391	CD33
2.23777164624069	6.08921015912421	7.81742781103204	3.49375178136723e-09	3.06317950492332e-08	10.6616415082568	FCGR1B
-1.12263864724968	5.91337437642492	-7.81725069939572	3.49553952416526e-09	3.06341616223306e-08	10.6611282759356	CCT6B
1.28800898978064	4.58251342608251	7.81708866795828	3.49717586125032e-09	3.06351998296941e-08	10.6606587399642	GXYLT2
-1.24316099356932	10.5874119745579	-7.81583808009782	3.50983154935133e-09	3.07193972942575e-08	10.6570346834612	HSD17B4
1.05877637331212	5.89034843107182	7.81525389636726	3.51575925988367e-09	3.07446140130988e-08	10.655341731205	TREM2
1.00713484781285	6.66340204777146	7.81448297006105	3.52359737714808e-09	3.07998119805022e-08	10.6531075477804	DTX3
-4.39297092348681	9.89318911348132	-7.81428419782653	3.52562119250411e-09	3.08041612676668e-08	10.6525314856305	F2
1.09199335726199	6.1483852424957	7.81049729688802	3.56440360758946e-09	3.11295361367278e-08	10.641555866225	LOC100506098
-1.6377917617806	4.91775027723567	-7.80883855396195	3.58152700673979e-09	3.12655534502721e-08	10.6367478363772	TDRD6
1.83254031356808	7.11192268007704	7.80807633853647	3.5894233751753e-09	3.13209390320636e-08	10.6345383827071	MMP2
-4.36115752172613	8.07641316184361	-7.80597959584836	3.61123625769422e-09	3.14840524358715e-08	10.6284601847302	HPR
-1.64640944006526	7.47384851141435	-7.80446188989928	3.62710905009389e-09	3.16087832288622e-08	10.624060254165	STARD4
1.44213316968123	6.72318681478951	7.80198136365832	3.65320375657903e-09	3.18224477423541e-08	10.6168685220943	STON2
-1.02150623595545	9.51545558766861	-7.80106856270807	3.66285407476519e-09	3.18927453800629e-08	10.6142218967503	NDFIP1
1.08910492973123	5.98237396377955	7.79759022995653	3.69986508379966e-09	3.22011112489559e-08	10.6041358250828	CREB5
1.17121610849275	4.61955378787044	7.79711653726016	3.70493461780502e-09	3.22125334977318e-08	10.6027621668835	PTGER2
-1.99857051476457	8.38683792609536	-7.7970202878462	3.70596555426514e-09	3.22125334977318e-08	10.6024830509899	ETFDH
1.10682921892659	6.68008413748042	7.79660508973218	3.71041611252215e-09	3.22373346530497e-08	10.6012789972688	PDGFRB
1.06697740770105	9.73066466903488	7.79039518696935	3.77763074970184e-09	3.2750825352763e-08	10.5832684330959	VCL
1.23619534465811	4.63699478606181	7.78432494057499	3.84452629539363e-09	3.33021777767939e-08	10.5656590093953	SLC15A2
-1.5321556775108	7.01807453426507	-7.78384940578658	3.84981722803331e-09	3.33337027513498e-08	10.5642793484063	PER3
-1.0437824159466	8.28740182728584	-7.78324557328805	3.85654627014183e-09	3.3377647242827e-08	10.5625274253773	GPN3
2.27958961533672	6.2258380075614	7.77669814635424	3.93027975869694e-09	3.39720926637175e-08	10.543528671129	ECT2
-1.11660167660805	8.30507101789111	-7.76893092711771	4.0196047913611e-09	3.47144559281306e-08	10.5209846282437	SH3D19
-2.11794272798399	7.36087439196776	-7.76371012251655	4.0807987003729e-09	3.52128089652101e-08	10.5058279201574	ESR1
1.41530344016688	7.5595343306199	7.76290187772622	4.09035628776093e-09	3.52801969896918e-08	10.5034812217712	CTSK
-1.61618441593058	9.60536844765449	-7.76224272281274	4.0981676575904e-09	3.53324723763977e-08	10.5015673481138	MAOB
1.03557615234189	8.28161836803268	7.76154106667888	4.10649929897298e-09	3.53740825229073e-08	10.4995300214157	NINJ1
1.27499861013687	5.93607687019115	7.76127723770616	4.10963650809152e-09	3.53860041138273e-08	10.4987639551447	PTP4A3
1.26672132406871	9.51839856959383	7.76046294400297	4.11933465361459e-09	3.54392716598053e-08	10.4963994878576	MAPRE1
-1.26652631248193	8.30236799356513	-7.75918298600236	4.13462569770607e-09	3.5555667003324e-08	10.4926827303789	BLNK
2.86348638801787	6.47054215791157	7.75159854234759	4.22642078741005e-09	3.62986598945945e-08	10.4706554420203	PHLDA2
1.64322113549834	6.77406101429464	7.74712548936446	4.28152367035895e-09	3.67562706247787e-08	10.4576616831335	MAP1B
1.47137915773206	8.07929565778965	7.74552560188365	4.30140868658534e-09	3.68955935067369e-08	10.4530136715383	GIMAP8
1.06847585119635	6.05812343924778	7.73850230362497	4.38981420655449e-09	3.7637901499953e-08	10.4326063727613	DUSP7
-1.68456490569169	7.42077388380212	-7.73803659111977	4.3957410139711e-09	3.76727137515833e-08	10.4312529915756	CENPV
-2.06743299526855	9.84056644159722	-7.73072738785796	4.48982951888463e-09	3.84464273142335e-08	10.4100091910959	MSMO1
1.63961651627692	4.21449230472028	7.72974936238217	4.50257308205192e-09	3.8522862448094e-08	10.4071661956187	LOC101928429
-1.91048595897099	8.42578673609749	-7.72831348308106	4.5213488466247e-09	3.86671117675535e-08	10.4029920988927	LDLR
1.46608001259836	6.29803288903438	7.7252852413724	4.56120701181067e-09	3.89671744960296e-08	10.3941883137045	CCDC85B
-2.0363598360295	11.5101295884627	-7.72520807783186	4.56222728702958e-09	3.89671744960296e-08	10.3939639694696	CYB5A
-1.25767371407523	8.05609127073625	-7.72263501492852	4.59638166584603e-09	3.92422889855205e-08	10.3864827305017	TRMT11
1.44033777312977	6.47252150396996	7.7195758181114	4.63732612598053e-09	3.95082959901499e-08	10.3775871605903	EOMES
-1.35131081110129	7.60815189544098	-7.71684604677487	4.67417339349567e-09	3.97886299455602e-08	10.3696486866231	PDZD8
1.21681690491236	5.98565069247219	7.71586725140501	4.68745758165102e-09	3.98680810663559e-08	10.3668020562227	TSPAN15
2.01867017622155	7.31848105372385	7.71321907362683	4.72359061575111e-09	4.01584791060255e-08	10.3590998686555	IKZF1
-2.69284019653449	11.2510916472644	-7.71251387248566	4.73326020729094e-09	4.0223743479475e-08	10.3570486798898	SLC39A14
-2.00854982625627	8.71439494402201	-7.70692692793716	4.81057950974901e-09	4.08122225359667e-08	10.340796369708	TTC39C
1.00995341034866	6.20933682760795	7.70692568096885	4.81059690893647e-09	4.08122225359667e-08	10.3407927419454	HAUS3
-1.39499264214997	7.78736589579342	-7.70519173650287	4.83485274341507e-09	4.09491535544886e-08	10.3357480821905	CYP4F12
-1.51742720783033	6.98505047291204	-7.70101402617308	4.89380404259154e-09	4.1388084404224e-08	10.323592377749	NGEF
1.00924086401137	7.38077330884324	7.70093827010689	4.894879724168e-09	4.1388084404224e-08	10.323371937111	GGA2
1.040471139274	7.71198819221046	7.6938406083353	4.99673116325876e-09	4.22139075211601e-08	10.3027160343156	IDH3G
-2.38457496883407	5.45794011616861	-7.69064683347186	5.04325955904742e-09	4.25891663934118e-08	10.2934197055705	GREM2
1.38724213919527	7.38097178133197	7.68843322978468	5.07576562362743e-09	4.28099363065911e-08	10.2869758154696	BMP2
-1.68216324039311	8.80321795064578	-7.68656543791034	5.10335857674829e-09	4.30246809333796e-08	10.2815382096813	MPDZ
1.16952867044885	6.85062505184311	7.68116319966397	5.18402426370058e-09	4.36864975842458e-08	10.265808956602	LMCD1
1.0296751424171	7.21388265364026	7.67751601646378	5.23921272577815e-09	4.41147394427953e-08	10.2551880770515	PPARD
1.09821029326948	10.5030900396838	7.67593862514435	5.26326547778587e-09	4.4280319774136e-08	10.2505941734909	ARL6IP5
1.5391900086454	6.07536861504531	7.67402892320594	5.2925351635252e-09	4.45080155022622e-08	10.2450321300794	GALNT7
1.23482299126592	9.08145024207342	7.67283350159417	5.31094103369256e-09	4.46441994514856e-08	10.2415502537096	LAMC1
-1.72439017378745	6.50225537444001	-7.67178097805052	5.32720036818831e-09	4.47622335683367e-08	10.2384844733514	DPP4
-1.1923348817752	9.74239154136573	-7.67029522352289	5.35023808454806e-09	4.49371016481204e-08	10.2341565910687	HIBCH
1.02515684229749	3.44747418822311	7.66865720470186	5.37575373426859e-09	4.51326279612076e-08	10.2293849163349	CDKN2B
1.6452982455057	5.26780064716069	7.66103950004904	5.49604478613188e-09	4.60850319561694e-08	10.2071903930889	TRIP13
1.163117523007	8.17018609726759	7.65228809865024	5.63760746231035e-09	4.71936256374159e-08	10.1816855657504	TPR
1.7547315601028	5.15659997328896	7.65096120430991	5.65939140901874e-09	4.73367164559574e-08	10.177817830325	PTGDR
-4.026071702882	10.220557462436	-7.64972119539818	5.67982598564693e-09	4.74682931131727e-08	10.1742031952229	CP
1.45247990697862	7.50668243223442	7.6465756835456	5.73199788847636e-09	4.78844840161914e-08	10.1650333114894	BEX1
-1.52130248847372	10.2001492524889	-7.6459682360731	5.74212887156308e-09	4.79492705894736e-08	10.1632623491491	PLS3
1.52467953224593	9.84953481146855	7.64437315021827	5.76881805419563e-09	4.81522145524526e-08	10.1586118332039	TM4SF1
-1.03485776843302	7.885919449501	-7.64343793190778	5.78452463112011e-09	4.82434134834286e-08	10.1558850601237	UHRF1BP1L
1.25505984238743	6.98458895740712	7.64021088872047	5.83905467856681e-09	4.867808367514e-08	10.1464754445537	COX7A1
1.07064282858103	5.2850398120185	7.63785493193981	5.87919374675756e-09	4.89722523280263e-08	10.1396051380159	DZIP1
2.35527233514657	9.16638904567411	7.63745503839581	5.88603452720133e-09	4.90090077815612e-08	10.1384389360907	CXCL14
1.26017297462409	4.26482728713152	7.63640792362272	5.90398521001714e-09	4.91179445563792e-08	10.1353851793282	ZNF468
-1.79696186976103	12.8533982923682	-7.63383159980318	5.94838747162337e-09	4.94465833359862e-08	10.1278712411164	SERPINA3
1.64374169208983	6.48559865489528	7.6332665829715	5.95817051381951e-09	4.95075156362368e-08	10.1262232610062	MAP2
1.18761928596563	6.9016719053902	7.62841087582599	6.04291970047425e-09	5.01704024330201e-08	10.1120593423098	SLC7A6
1.01778555278646	7.38822684769067	7.62763156779022	6.05663460399844e-09	5.02429330918621e-08	10.1097859100587	GSR
1.05242072477264	5.4602922663019	7.62420020049073	6.11739855123222e-09	5.07053203119178e-08	10.0997750506102	CD79B
1.41960577192008	5.74510911104387	7.61824430761522	6.22433720647412e-09	5.15282189656551e-08	10.0823962133637	PGM2L1
-1.06230439689718	9.23258227639396	-7.61620312509721	6.26142076465091e-09	5.18139628097373e-08	10.0764393867345	LIN7C
1.74905616656936	5.58928988753819	7.61582697310668	6.26827894771003e-09	5.18494565580457e-08	10.0753416090794	CLIC2
1.7660991497646	7.61086338796404	7.61424281898936	6.29724557354329e-09	5.20463994311319e-08	10.0707181931681	FILIP1L
-2.36492216318651	8.8383143849637	-7.61352506103837	6.31041452546345e-09	5.21338912678792e-08	10.0686233062791	LINC00261
-2.17783778492764	8.02225991847522	-7.6076395637126	6.4194549779693e-09	5.29696892151899e-08	10.0514436468695	RCL1
2.48460704940395	7.20180721818197	7.59968807784626	6.56980862836588e-09	5.41439148821187e-08	10.0282279465225	SAMSN1
1.29105154827352	7.56173896700699	7.59307831654432	6.69750270177449e-09	5.51287508278607e-08	10.0089248727376	ETV5
-1.10717723804801	10.2743221539011	-7.58985479674756	6.7606866413904e-09	5.56034794144998e-08	9.99950937526059	CLDN1
-3.73303538890975	6.72890714416789	-7.58062331489192	6.94499142956951e-09	5.70031565770644e-08	9.97253970507126	DEPDC7
-3.60078984642411	9.65433005578253	-7.57982527701896	6.96116105288489e-09	5.70662524493809e-08	9.97020785241677	SLC2A2
1.04611911069405	5.30938241463655	7.57916291243715	6.97461064317693e-09	5.71301000857305e-08	9.9682723871761	VSIG10L
1.52266615860385	7.25132846475271	7.57622276308422	7.03462990377395e-09	5.75983510539025e-08	9.959680590738	NUSAP1
1.07913715319053	7.82873446071107	7.57494677330416	7.06083999973994e-09	5.77660858187074e-08	9.95595158923799	ETV6
1.06283547897732	5.63681505213679	7.57371598595258	7.08621526566014e-09	5.7920262618701e-08	9.95235453759986	RNASEH2A
2.05561828638836	4.91163011801525	7.57361533196365	7.08829453838336e-09	5.7920262618701e-08	9.95206036355786	ITGB8
-1.17252109615043	9.38784404004283	-7.57337007673336	7.09336351628043e-09	5.7938225758433e-08	9.95134356989523	ETS2
1.01431455908276	6.00577430090111	7.57202602749522	7.12120779427076e-09	5.81421265824299e-08	9.94741528802104	DIAPH3
1.89199555203547	8.8757799811065	7.56896841564918	7.18496436339682e-09	5.86389550127125e-08	9.93847807965937	KCTD12
-1.46444191375633	7.8074583690672	-7.5683910293447	7.19706859152323e-09	5.87139997504904e-08	9.93679031272526	GCHFR
-1.41154218892835	9.63693453842447	-7.56763068748579	7.21303976666009e-09	5.87846957107588e-08	9.93456769573228	HADH
1.25084348792324	6.53821227417962	7.56756257942411	7.21447214366296e-09	5.87846957107588e-08	9.9343686007668	F2R
1.61482203007381	9.01029342990953	7.56668273418957	7.23300203030493e-09	5.89118966818581e-08	9.93179657722744	MSN
-4.30033035203436	10.138405196934	-7.56341743299904	7.30219277322123e-09	5.94035295211303e-08	9.92225056392068	ITIH1
1.65281522408114	5.8313543945943	7.56213233358122	7.32960704220159e-09	5.96025217295547e-08	9.91849332705351	MCAM
1.53471567722523	6.08244790565924	7.56172455585711	7.33832768156289e-09	5.96494029790511e-08	9.91730107621249	GPRIN3
1.06866084541511	7.35722511704649	7.5605852125225	7.3627491258992e-09	5.97997447114783e-08	9.91396980505142	PRMT2
-2.64502695890577	7.76348898505392	-7.5549640091347	7.48444748530815e-09	6.0714872827964e-08	9.89753238343832	GYG2
2.16699283289953	6.65368290084515	7.55465774828582	7.49113619092225e-09	6.07213607877528e-08	9.89663673242156	ASNS
-2.79689534810154	7.67253122692345	-7.55152383093754	7.55992937495737e-09	6.12287538422009e-08	9.88747115612196	CYP2J2
-1.00618970779843	8.91649583659998	-7.55111926471905	7.56885656592234e-09	6.12764669354234e-08	9.88628787632191	MBTPS2
1.75121771935745	6.9153620559175	7.54416458024102	7.72399860366996e-09	6.24073113762493e-08	9.86594424712627	NID2
-2.29781665158843	7.8248510689503	-7.54036928630085	7.81001604774835e-09	6.3026610912317e-08	9.85484038741	HLF
1.72065347893922	6.26259241582257	7.53662162487739	7.89590548656395e-09	6.36942687591208e-08	9.84387451438397	PLAGL1
-1.08595205618377	7.9965057884073	-7.5350735489273	7.93166297988324e-09	6.39316109916068e-08	9.83934435775798	CNST
[truncated: 1,074 more rows]
