# Supplementary material for: Systematic analysis on multiple Gene Expression Omnibus data sets reveals fierce immune response in hepatitis B virus‐related acute liver failure
Source: J Cell Mol Med. 2020 Jul 19;24(17):9798–809. doi: 10.1111/jcmm.15561 (PMC7520256; doi:10.1111/jcmm.15561)
Supplement: Supplementary file 5 — Table S4 [file JCMM-24-9798-s005.csv]

symbol
POU2AF1
KRT19
AKR1B10
MMP7
IGHM
MZB1
TNFRSF17
IGLC1
TOP2A
CD52
PLTP
GZMB
SPP1
TACSTD2
RNASE6
PLA2G7
CTHRC1
NQO1
KRT23
COL4A2
TIMP1
SLAMF8
RNASE1
GZMA
UCP2
C1QB
GPNMB
VSIG4
SUSD2
IGLL3P
RRM2
COL1A1
CXCL5
CCL5
FABP5
COL1A2
SLAMF7
LXN
EPCAM
DLGAP5
HLA-DQA1
LAX1
IGLJ3
CFTR
APOBEC3B
VMO1
CCN4
OSBPL3
C1QA
S100A11
CXCL6
CCR2
IGSF6
ADA2
JCHAIN
CXCL8
ASNS
ADAMTS2
DOK3
PTPRC
SELPLG
IGKC
APOBEC3G
IL18
COL6A2
ANKRD36BP2
NDC80
COL5A1
CXCR4
PNOC
CYTIP
SEL1L3
PRC1
HLA-DMA
ISG20
LOC101929272
CCNB1
CD74
MICAL1
COL4A1
HMMR
C16orf54
ACP5
CAPG
SIGLEC1
TRBC1
CDC20
LGALS3
TNC
HLA-DOA
C1QC
ADA
MELK
CYBA
TAGLN
POM121L9P
THBS2
CD2
HLA-DMB
PMEPA1
RACGAP1
ASPM
ITGB2
BUB1B
IGHD
CD8A
CORO1A
SFN
GZMH
GUSBP11
DOCK2
TYROBP
C1orf162
BICC1
P2RY8
PLXNC1
RASGRP1
TMSB10
CDK1
DCDC2
AREG
LAPTM5
FYB1
BHLHE41
AKR1B1
PHLDA2
NKG7
SRPX2
MTHFD2
GPR171
EMP3
AEBP1
CD38
HLA-DPB1
CSF1R
BCAT1
ADAMTS12
SHCBP1
GNLY
HKDC1
NCAPG
KIF11
CD3D
CCL20
VCAN
EMILIN2
ANLN
TYMS
LCK
FCGR1B
C12orf75
NCF2
MELTF
HLA-DPA1
TPM2
LY96
ARL4C
PFKP
SYK
PIK3CG
MS4A4A
SERPINE2
RAC2
CD3G
FCRL5
DPEP2
ZC3H12D
SIGLEC10
C4orf48
CD72
MARCO
CMKLR1
EHF
PTTG1
S100A6
CMTM7
CR1
HPSE
ZWINT
CD300LF
ADAMDEC1
RNF135
THEMIS2
ADORA3
BASP1
ELF4
CCDC102B
LOXL2
TPM4
SLC7A7
CD84
IL10RA
CLEC11A
ANXA3
ANXA2
TIMD4
STK10
KLHL6
CENPU
VTCN1
COL3A1
TENT5C
EAF2
MAD2L1
VIM
DOCK11
TLR8
FXYD5
PCLAF
CPVL
CLIC6
S100A4
PRF1
MPEG1
CD24
ARHGAP45
ARHGAP9
CDC42EP5
HSPA2
RNASE2
LUM
ANKDD1A
MS4A7
EVI2A
DOCK8
ANKRD36
CD27
CD163
HCK
SLC38A1
NCEH1
ALOX5
PRKCB
SH3BGRL3
AIF1
WFDC1
LGALS1
SLC7A11
LILRA3
MGP
SDC3
MYL9
COTL1
HLA-DRA
MS4A1
HAVCR2
PIK3R5
GRN
FOLR2
HLA-DQB1
PBK
VASP
PECAM1
CEP128
CYSLTR1
GM2A
TGFB1I1
NIBAN1
TMED3
TRAC
ACTA2
FCER1G
WIPF1
CCR5
PLP2
S100A9
SYT13
CD300A
CFD
ECT2
STK39
ASPHD2
CCN2
LYZ
FGD3
FPR3
NUF2
ZNF880
CLDN11
HCLS1
JAML
CRIP1
ANXA2P2
SLC6A6
ARHGAP30
RUNX3
SPATS2
EFEMP1
LPCAT1
CCNB2
MCM5
CTSE
FER1L4
SELENOM
NCR3LG1
ST8SIA4
MICB
TRAF5
KCNJ10
ITGB2-AS1
C5AR1
FCGR2A
PTGDR
LAIR1
LILRB2
IGK
FXYD2
AURKA
P2RX5
GABRP
MKI67
CCDC146
GLIPR1
CFP
SAMSN1
FGD2
GOLM1
TMEM200A
PYCARD
KIF4A
TFEC
CENPF
SIGLEC7
LCP2
SLC12A2
CENPM
ADGRG1
FCN1
PARVG
ARHGAP25
SEPTIN6
C15orf48
PROM1
CSF2RB
THY1
C1orf54
MCEMP1
RHOBTB1
RGS4
CTSC
SLA
RHOQ
ELOVL7
ARHGDIB
RUBCN
SGO2
PFKFB3
LAMB1
ME1
FBN1
CD8B
FJX1
ARPC1B
CD44
TNFRSF21
ADAP2
SOX4
MOB3A
AIM2
MARCH1
IL2RG
LY86
SYTL2
LILRB5
INAVA
NEURL2
PIK3CD
VOPP1
LDHB
ANXA1
AQP1
FGR
GLIPR2
CPNE5
NPL
CBLB
CCL18
COL16A1
GZMK
CDKN3
MCTP1
DHRS9
METRNL
CLIC1
SNX20
ANKRD36B
S100P
MEG3
HK1
TRIP13
FNDC1
TNFSF8
IL7R
COL6A1
NCKAP1L
GEM
GINS1
FERMT3
TPM1
TMC8
BLVRA
GBP5
RNASET2
HCP5
ANXA13
KIF20A
CXCR6
NFASC
CD53
GMFG
IL32
RCSD1
PRSS23
GBP2
SEMA4D
CD48
CST7
C1orf116
CXCL1
MYO5A
KCNA3
RAD51AP1
CRIM1-DT
CHST11
SP140
CKS2
COL6A3
ALDH3A1
TNFAIP8
GIMAP1
STK17B
TMEM273
ADGRE5
NPC2
VAV1
NLRC3
SASH3
CCR1
DOCK10
TCN2
FLJ32255
PAX5
PKM
PLEK
BTG2
IKZF1
H2AFX
IQGAP1
CCRL2
ACRBP
TACC3
COL5A2
ATP1B3
BACE2
PTGIS
TKT
ADGRE2
FANCI
WARS
S1PR3
GPR160
MYO1F
RAB31
PDZK1IP1
SPINT2
E2F3
ITGAL
GGTA1P
ABCC1
IFI27
IGF2BP3
TMEM106A
CENPE
RASSF2
MCUB
MCM6
TRG-AS1
EVI2B
PPT1
FABP4
MARCKS
EPB41L3
PAQR8
TESC
ACE
SAMHD1
SPARC
RAB33A
MAN2B1
NCF4
KCNK6
NUSAP1
GPX8
PRAG1
MCOLN1
CCL19
GSTP1
SAMD9L
PTPN22
TRNP1
PKIB
ITGAM
HEPH
CELF2
KPNA2
EZH2
CALHM6
C3AR1
MS4A6A
MYOF
PMAIP1
LY9
BGN
CILP
CNTRL
VDR
TCHH
MYO1G
HMOX1
TNFRSF11B
HOPX
NALCN
ITM2C
CD86
FUT8
ELF1
ALDOA
CDC42EP3
WDR54
HMGA1
BMF
PREX1
PTGER4
FMNL2
ADAM9
JPT1
GRK3
PRICKLE1
DERL3
LGALS9
SFMBT2
CTSS
PILRA
NLRC4
KCNAB2
MAML2
CLECL1
VSIR
NAIP
CENPW
PAQR5
PPP1R14A
PRXL2B
VAMP5
CCNA2
ENTPD1
SLC22A15
TCIRG1
CDCP1
LOC101928429
CENPK
LOC728392
SMURF2
S100A12
MRC2
DEPDC1B
MAP3K8
AOAH
FCGR3B
EMILIN1
CLEC7A
S100A8
SLFN5
LINC00926
ATP2A3
P2RY12
GNPTAB
LSP1
HEYL
SLC16A6
LY75
DEF6
LTB
INPP5D
PXDN
H2AFY
PIM2
TMC6
FUT4
CCDC9B
PTGDS
FILIP1L
LUZP1
ORC6
MMP2
PCSK5
PMP22
TTK
FNBP1
MAFF
PCED1B
CD209
MNDA
EOMES
TLR4
PLEKHO1
RASSF4
CD37
B3GNT5
ITGA9
CCL2
ITPKB
ITGBL1
ARHGEF3
PROCR
FPR1
MIS18BP1
GPR137B
GYG1
FLNA
BEX4
CEP55
CRISPLD2
C19orf33
TBC1D10C
SLC15A3
VASH1
ARMCX6
TRAF3IP3
MRVI1
TNFAIP2
MSN
IFI16
GJA4
ANTXR1
BCL2
PTAFR
CARD16
PSMB8-AS1
NUDT1
ITGA4
SLC8A1
IKZF3
MAP1B
CYP1B1
HOTAIRM1
CDCA7L
P2RY13
FANCD2
LGALS3BP
MAP4K1
KIF2C
TNFRSF1B
CDC7
IL1RL1
HS3ST2
TRAPPC1
SYTL1
LGMN
MARVELD1
STX11
EIF4G3
PTPN6
PRDM15
COL14A1
ARHGEF2
SMCHD1
BLM
ITLN1
CHST4
GNB4
DENND1C
GIMAP7
VGLL3
HELLS
MS4A14
CARD8-AS1
MFSD6
DTNA
PRTFDC1
SYTL3
CIITA
RBP7
LMOD1
RBP1
TCF4
ACVRL1
ZBP1
SCPEP1
ITGB8
CYTH4
SLC38A6
MRAS
GVINP1
BEX2
ABR
CDH6
CRYAB
TMEM144
SCRN1
PRKD2
IPCEF1
VAMP1
ITK
ADGRE1
TRPV2
GALNT7
TSPAN4
LST1
GUCY1A2
CLEC2B
UHRF1
LOX
RGL1
SIRPB2
ABCG1
PSMB10
FAM78A
CD5L
TMC4
KCNE3
TREM2
CD244
YBX3
LIPA
NEXN
PGM2L1
GNPDA1
HTRA4
HENMT1
ID3
LINC00342
RHBDF2
MTCL1
ANXA5
EPB41L2
MIAT
TMEM184B
CLIC2
PLAGL1
LGALS2
TMEM173
SUSD1
HMCN1
TUBA1A
ITGB1-DT
PLD3
PLXDC2
MOXD1
CYBB
HLA-B
LRRC32
ADAMTS9
HLA-F
SLC25A6
ODF2L
THBS1
UBASH3B
SMIM3
MCM2
OSBPL10
KIRREL1
HMGB2
LAMA2
HLA-E
MAPK13
BTK
ADPRH
TCEAL9
HLA-G
KIF26B
DCN
S100A10
ARRB2
C9orf16
GPR34
TRA2A
CCND2
TRIM38
RGS19
SLC7A8
EFEMP2
LINC01503
CLEC4A
RARRES1
TAP1
NEB
ZNF580
GPR18
CDH11
PLAU
CXCL14
NCAPD2
STAMBPL1
STK4
GPX1
THEMIS
HCST
FSTL1
TSPO
TBXAS1
PLBD1
RHNO1
QSOX1
TMSB4X
AGPAT4
SAMD3
PAG1
SIRPG
IL16
RAP2B
CA12
SFXN3
KCTD12
ARHGEF6
GAB3
ANKRD13D
CARD6
GLS
TSPAN14
FAP
STMN3
ABCC10
LPXN
PDE7A
GGT5
EBI3
HLA-A
TMEM243
ANGPT1
CBR3
PLEKHB2
LRRC1
NFKBIE
ZEB2
LOC200772
PIK3IP1
GPRC5B
LAMC2
CRTAM
ANXA11
PVRIG
DTL
CTSD
SERPINB6
RIN3
GBAP1
CXCL16
VRK1
PTPRE
RUNX1-IT1
LILRB1
SPOCK2
TPX2
PDLIM3
ENG
PDE4A
NDE1
LTBP2
RAB25
BCL11B
SRGAP2
LAYN
ABCC5
PSMB9
SPA17
PRAM1
SYNPO2
ARPC2
NBEAL2
THBD
SMARCD3
ZYX
SLC18B1
ITGAV
STMN1
LBH
F2RL1
AP1S2
IL12RB1
BTN3A2
ST6GAL2
GINS2
CETP
HACD4
PTBP3
SMA4
INMT
FCRL3
LYPD6B
CMTM3
GLA
SLC1A3
GALNT10
GMNN
CLIP4
COPS9
G6PC3
LINC02035
HOMER3
ITPRIP
MTFR2
MITF
CLDN10
KLF5
FBLIM1
HLA-DPB2
TLR5
LEF1
LOXL1
ANGPTL2
SECTM1
SIGLEC11
CPNE2
MICALL2
MXRA8
GPRIN3
C3orf14
FGL2
RFX5
RCN3
GATA3
NID2
RASSF3
DNAJC5B
MFNG
SNRPD2
CD93
GPR65
ATP6V1F
ARRDC2
FCGR2B
DUSP4
FOXM1
JAM3
ITM2A
SSPN
BEX1
CCR10
TNFSF13B
LAMP5
RGS18
GAS2L3
INPP4A
CD180
AAK1
PCYOX1L
E2F8
PPM1M
CD28
NEK2
UBE2C
ITGA3
SLC36A1
SGSH
TCF19
CAPNS1
MID1
OGFRL1
NBDY
CTBP2
GIMAP4
ZNF320
TAGAP
ITIH5
PWWP2B
H2AFJ
FGF1
STX6
PLPP2
GRK5
MLLT11
DENND2D
BCL2A1
EPPK1
ASAH1
AMPD3
EHBP1L1
TINAG
HS3ST1
SIGLEC9
GALC
PTPRCAP
PGS1
SLC26A2
GNA15
RHOG
ARPC3
CABYR
MCAM
DUSP5
MCOLN2
JAG1
MS4A6E
SIDT1
DMXL2
CASP1
PTGS1
FIG4
LILRA1
CD226
MYRF
CHST2
G6PD
AP2S1
LAT
TLR1
LHFPL2
CHST15
TTYH2
C3orf52
GDF15
RASGEF1A
ME2
BTN3A1
CXorf21
PLEKHO2
LGALS4
SCD5
ROBO1
TMEM51
EDN1
MYL6B
ATG16L2
DTX3
HSPB8
USP4
FAM3B
FHL2
LAMC3
DDHD1
TBXA2R
HLA-C
PAPPA
EMB
ANKRD44
RAB8B
IRAK3
SLIT2
PLXND1
PDP1
AP1G2
FANCG
ANOS1
NAP1L1
DOK2
HTR2B
ALKAL2
ZBTB4
RABL6
FBLN5
PAMR1
ABCC4
PRELP
ASAP1-IT1
AKAP12
NEDD9
MAP2
ANO3
PPP1R18
GNS
EPS15L1
TPP1
KRT18
NME5
CAPN6
INPP4B
SRGN
NAGK
NAP1L3
ARHGAP18
GGA3
ZC2HC1A
SERPINB9
CGAS
GPR183
ITPR3
KRT8
SSUH2
COL10A1
FSTL3
KLHL29
LCMT1
ISLR
ZNF544
TM4SF1
HEXA
RPS6KA1
HMGN4
LAMB3
ALOX5AP
RAB42
PPP1R12B
TGFBI
AXL
RUBCNL
FLI1
ARHGEF18
MAPRE1
LOXL4
PLEKHA2
VPS37B
ICAM2
BICD2
LINC01410
RRAS
MX2
KIAA1211L
ECM1
LOC101928152
GPX7
FAR2
SELL
DPYSL2
RCAN3
LAD1
MFAP4
MPV17
KIAA1211
UBL7-AS1
S100A13
CYP26B1
UBE2T
PRKX
NLRP2
MR1
BAX
TIMP2
PAPSS1
TPGS2
PNMA8A
NFATC1
TMEM268
MATR3
CCNE1
KCNJ16
CAVIN3
GCNT3
ENDOD1
PLEKHH2
GIMAP8
MAFB
GNL3L
LOC101928419
MLF1
HK3
CD163L1
IL2RB
RCC2
FAM53B
CXCR2
RNF213
UBXN1
TNFSF15
KREMEN1
SAMD9
SULF2
PIP4K2A
LOC100507507
LILRB4
CDKN2C
ORAI2
MTMR2
UCHL1
WNT2
NXF3
MPP1
GMIP
TNRC6C-AS1
CDCA2
SNN
STAB1
TRIM16
CD247
SLC44A2
SLFN12
P2RY1
TC2N
MRC1
NIN
DENND3
SLC2A6
PDE4DIP
MIF4GD
MANBA
F2R
TNFAIP8L2
TMEM106C
CCL4
RTN1
LCP1
SNX5
DKK3
CCR7
BMP2
ASAP1
OTULINL
NINJ1
PLAC8
RASA3
NCAM1
PSAP
RFXANK
MYO10
MYBL1
IL2RA
ZNF267
DOK1
CTTNBP2NL
PEA15
APH1B
PFKM
DAB2
CLEC2D
CCL21
MMP10
INTS6L
IGF2BP2
PLA2G4C
CD55
CCDC3
CLEC10A
FLVCR2
XYLT1
POSTN
PLA2G5
KNTC1
CCDC85B
PIP5K1B
COX7A1
HLA-DRB6
GRAMD1B
CHST12
FKBP1A
IDH3G
HDAC9
RSPH1
COMP
ZFP3
VAT1
GJA1
CNRIP1
LPCAT4
TPR
UCA1
EVA1C
KCNJ2
FMOD
FAM118A
EIF3D
PPP1R16B
CRTAP
SLC25A36
SH3RF3
MERTK
NDN
PLAT
ZNF266
UBALD2
EFCAB11
SPDYE2
IER5
CLSTN1
STON1
LIF
IL18RAP
MYEF2
CDC42SE1
SLC15A2
SGCD
SEC14L1
KIAA1841
DYSF
LZTS2
PFDN5
FOXQ1
WSB1
