# Supplementary material for: Systematic analysis on multiple Gene Expression Omnibus data sets reveals fierce immune response in hepatitis B virus‐related acute liver failure
Source: J Cell Mol Med. 2020 Jul 19;24(17):9798–809. doi: 10.1111/jcmm.15561 (PMC7520256; doi:10.1111/jcmm.15561)
Supplement: Supplementary file 6 — Table S5 [file JCMM-24-9798-s006.csv]

symbol
C9
GNMT
CFHR4
F9
LPA
CFHR3
AVPR1A
AMDHD1
APOF
HAO2
AKR1D1
HSD17B6
ADH1A
CFHR5
ADH1C
SLC6A1
SLC38A4
AZGP1
C8A
SERPIND1
CYP1A2
ORM1
SLC22A1
TFR2
C8B
PLG
CDO1
LOC100507389
SPP2
THRSP
CNDP1
SLC13A5
CYP4F3
ARG1
GYS2
ADH4
HPX
A1BG
AGXT
KNG1
GLS2
PON3
MFAP3L
SERPINA10
HPR
HAL
KCNN2
ITIH4
SERPINC1
ANGPTL3
ANXA10
SLCO1B3
PON1
C3P1
HPGD
AOX1
CYP8B1
MBL2
SLC10A1
GPLD1
SLCO1B1
CYP2C8
TENM1
ACSM2A
BCHE
ADGRG7
LINC01093
ACMSD
HMGCS2
C4BPA
RIDA
GBA3
DMGDH
F2
SLC27A5
HRG
GHR
AFM
KLKB1
SERPINA7
PGLYRP2
CYP4F2
ITIH1
SLC22A7
GLYAT
CFHR2
ADH6
DPYS
SLC2A2
UPB1
ALDH8A1
TTR
F11
HAO1
CYP2C19
SLC17A2
LECT2
HJV
ETNPPL
MAT1A
CYP7A1
PRG4
FYB2
CYP2B6
CP
LINC00844
FGA
C6
TTC36
NR1I3
PCOLCE2
C4BPB
CPN1
RDH16
F13B
PZP
C5
CFB
DEPDC7
SLC27A2
APOA1
MTTP
BHMT
ABCG5
ACADSB
MASP2
PPP1R3C
PANK1
CLRN3
LOC101928505
SLCO4C1
RUNDC3B
XDH
HP
IGF1
HSD11B1
CYP4A11
CYP39A1
DIO1
AR
CYP2C9
AGXT2
IGFBP1
ABCC6
CPS1
AKR1C4
CYP2A6
ABAT
NAT2
BHMT2
CYP1A1
CTH
NR1I2
FGG
APOA5
FOLH1B
EPB41L4B
LEAP2
RBP4
CYP3A43
FMO5
APOC3
UGT2B4
RNASE4
F12
ACOT12
INHBE
ALDH6A1
SERPINF2
LIPC
SULT2A1
ALDOB
CPB2
ST3GAL6
SLC7A2
FGL1
GPAM
EPHX2
PPP1R1A
LBP
ADCY1
FGB
ALDH5A1
FETUB
HGD
APOH
ATP2B2
SSTR1
APOM
AQP9
AMBP
TF
TRPM8
CYP2B7P
SLC1A2
PNPLA3
OGDHL
HPN
EHHADH
RORC
PBLD
ACSM2B
GRAMD1C
SERPINA6
ENPP1
ACSM5
CES1
CLU
CRP
CYP3A4
ANG
ZNF385B
AASS
APOB
SALL1
ARHGEF26
LINC01554
ZG16
ACSM3
CYP2J2
ABCA8
SLC47A1
LRG1
EVA1A
TDO2
SLC25A18
GNE
GC
F5
CFI
CUX2
CYP2E1
LIPG
COBLL1
LGR4
DNAJC12
PIPOX
RGN
SRD5A2
SDC2
CYP3A7-CYP3A51P
SORD
SRD5A1
BAAT
SERPINA5
DHODH
WDR72
BCO2
BBOX1
AADAC
SC5D
ACADL
ALDH1L1
SMLR1
GRB14
ARSE
HAMP
PRRG4
ABCA6
KHK
OTC
ABCC6P1
BDH1
CXCL2
PLGLB2
GJB2
AHSG
TSPAN12
A1CF
FTCD
PXMP2
PROC
UGT3A1
APCS
LOC100505985
GAS2
VXN
ITIH2
GATM
HGFAC
ADGRA3
TMEM220
ABCB4
PCSK6
PROZ
PID1
GLUD1
ASGR1
KCND3
ADGRV1
SLC25A47
ACOX2
DCXR
PALM2
KANK4
PAQR9
ADH1B
DGAT2
LCAT
CPEB3
SLC1A1
SEC14L2
MSMO1
ETNK2
SERPINA4
TENM2
GYG2
CA2
GLYCTK
ESR1
FMO3
GPR88
C1orf115
HLF
TRIM55
GFRA1
SERPINF1
AS3MT
ELOVL2
TMEM176B
MFSD2A
HOOK1
ERRFI1
ASS1
PLA2G12B
INSIG1
SLC41A2
UGT2B28
GRTP1
SLC39A14
PHYH
ITIH3
SYBU
CHI3L1
CHN2
LINC01018
LINC00261
TBX15
PDE11A
GADD45G
CYB5A
PC
IL1RAP
FOXA3
SLC9B2
AGMAT
GREM2
RCL1
CPN2
NECTIN3
FGGY
SLC25A15
CYP26A1
DUSP10
PGM1
PIK3C2G
MST1
CYP3A5
FZD5
LRIG1
ACACB
BNIP3
CFH
ATP7B
PPP1R3B
KLB
UGT2B15
C11orf54
TMEM45A
CBS
CYP4V2
MARC2
IGFALS
ABCC9
ENTPD5
ALAS1
IL1RN
SLC30A10
PPP2R1B
PKP2
VNN1
CYP2C18
SLC2A10
RNF128
F7
ATF5
ACAT1
GJB1
PTPN3
DDC
C3
THRB
RBP5
SLC16A10
ANO1
ZIC1
C1RL
PPARA
STEAP3
AGBL2
RETREG1
SLC30A1
RAPGEF4
ALDH7A1
SLC7A9
PGRMC1
VNN3
SEC16B
ECM2
ECI2
GIPC2
REEP6
CCL16
AGL
ISOC1
PFKFB1
ASGR2
EXPH5
LINC01146
APOA2
C8G
MAOA
PRODH2
DHCR24
SNTB1
PROX1
TUBE1
RAB17
KDM8
MT1M
NNT
MPC1
SLC6A12
LOC102724449
ETFDH
AADAT
SARDH
EBP
FRK
CNGA1
SERPINA3
MGST1
MOGAT2
SLC38A3
PCBD1
ADGRG6
LDHD
SLC16A2
SEPSECS
RARRES2
TOM1L1
PRDX3
ASL
AQP11
ADI1
CECR2
CYP27A1
ALAD
SOX5
CDHR5
MCC
DHRS4-AS1
F10
CTNNA3
C2orf72
SLC25A27
IYD
LDLR
NUDT7
ALDH2
ISM1
TMEM14A
GPHN
TCEA3
ANGPTL8
KLF15
LARP1B
MXI1
FBP1
CNTN3
MLXIPL
NADK2
MYOM1
PKLR
STRADB
RTP3
MTHFD1
DAO
ADHFE1
AGT
CLTRN
WNK3
MYRIP
STARD4
FAM110C
RDH10
MARC1
HSD17B2
QDPR
VEGFA
SLC19A2
RNF165
GRHL1
GCDH
ACAT2
GRHPR
SMOC1
MIR99AHG
SELE
MET
GLUD2
ECHDC2
TAT
MBNL3
ANKRD46
BCKDHB
ABCC2
FOXA1
IRS2
ZFP1
CERS2
RMDN2
MMUT
ADRA1A
INHBA
AK4
MAP7
HIBADH
IGFBP2
FAM13A
ERBB3
GGCX
SLC35A3
ERLIN1
DIRAS3
CDC14B
MAP2K1
PAIP2B
CES2
THNSL1
GBE1
ACOX1
TSLP
SMIM14
PER2
EPB41L5
AIG1
ACTR3C
SORL1
TDRD6
ACADM
UGP2
UNC93A
EBPL
MAOB
CLDN12
FXYD1
CLYBL
GLDC
SUCLG2
PEX13
ST6GAL1
FST
GCLC
HAGH
LRP6
TTC39C
TSPAN6
PRKAB2
MPDZ
PCTP
EFNA2
HOGA1
C4orf19
LINC02535
CIDEB
TMEM150C
ACAA2
ECHS1
C1orf53
TADA1
PSAT1
STEAP1
LOC102723493
TMEM176A
SLC35D1
CRYZ
GGH
MT1F
P4HA1
CHPT1
CA5A
ELOVL6
GCKR
TM4SF5
GCGR
RCAN1
SFXN1
DAB1
EFNA1
N4BP2L1
HYAL1
IRS1
SLC22A9
GOT1
GCH1
MREG
SYT17
HNF4A
MEGF9
ACADS
ETFRF1
TMEM56
CEBPA
MST1L
HIST1H2BD
SCML1
PLA2G2A
NDFIP2
SERPING1
SERINC5
SLC19A3
MT1G
PCK2
LACTB2
PEMT
ABCG8
TBC1D8B
ERG28
C1S
APOE
IQGAP2
VSNL1
SELENOI
PLA1A
HAAO
SLC25A13
NIT2
CMTM8
GNPNAT1
LNX1
CYP2A7
MANEA
LINC02499
NR0B2
MDN1
SCG5
DPP4
TMEM64
HADH
FMO4
PCCB
TTPA
TTC38
COQ10A
MTFR1
TPST1
MTMR4
ADAMTSL3
SPRYD4
MOCOS
PER3
SUOX
DCBLD2
KCNT2
PPM1E
TOR1AIP2
PRLR
RND1
SH3BGRL2
NNMT
GCSH
TAPT1
ABCA5
RDH11
LOC157273
DNAJC22
RRAS2
SLC37A4
KLHDC1
FBXO3
IMPA1
SCD
PCYOX1
DCUN1D4
MYO1B
GSTZ1
GCAT
SLC39A5
GOLT1A
MICU3
APOC2
ALDH3A2
IL17RB
MT1X
COL18A1
ALDOC
ACSL1
CGNL1
TFPI
TIGD2
HHEX
PTP4A1
MAP3K21
FDX1
STARD10
SAR1B
CNKSR2
HABP2
ENO3
GLT1D1
LINC01831
HMGCS1
GASK1A
IFNLR1
MT1H
PANK3
TMEM170B
KBTBD11
PLPPR1
SLC17A1
FRY
PLS1
ENPEP
GPD1
CFL2
OCLN
TPD52L1
CENPV
APOOL
ACVR1C
HNF4G
SMIM19
PLS3
GOLIM4
FAM8A1
C14orf28
NAGS
ADAMTS17
MMAB
CNKSR3
N4BP2
ECHDC3
PLSCR4
SOCS6
ORMDL3
GPT2
GPER1
NUDT12
CTPS1
MAGI3
UBR3
PCSK9
ALB
MCEE
CDC37L1
MIA2
SDC1
ABHD6
ZNF684
UAP1
KMO
IGSF9
NAMPT
LSS
LPGAT1
PDZK1
ERO1B
IVD
MME
ADIPOR2
MMACHC
PCCA
KLHDC2
SLPI
HMGCL
SEC24B
SEPHS2
RHOBTB3
OAF
FAAH2
KLHL15
KIF21A
MLIP
CSAD
RPRD1B
PDE3B
MPST
SHANK2
IRF6
TMEM38B
LPCAT3
CPEB2
GK
TJP2
CHST13
MINPP1
MYORG
AQP3
FAM20A
GCHFR
ZFAND1
VWA8
CEACAM1
SCP2
TMEM97
MCCC2
EXOC3L4
ADK
JADE3
C1orf226
CAPN5
ARL4D
PTS
PGRMC2
APMAP
TNFSF14
DCAF6
HS3ST3B1
IDI1
SMARCA1
SS18L1
LPIN2
LARP4
NPC1L1
TMPRSS6
NUDT13
RETSAT
ATL2
GPR146
TFB2M
ZC3H13
KBTBD7
SUGCT
KIF16B
C1R
RHPN2
SLC2A13
LINC00526
GOLGA2P5
PCGF5
PLIN5
SMAD1
TMEM33
DHTKD1
SLC43A1
CYP7B1
WASF3
ALDH4A1
SCCPDH
AKAP9
PDZD8
DECR2
DCAF11
NGEF
GSTT2
RBKS
AUTS2
ARHGAP29
PALM3
AIFM1
OSBP
MBLAC2
LINC00939
SOD1
LIN7A
NR2F6
ETS2
CLDN1
COCH
RMND5A
HIBCH
SEC14L4
SOD2
SDHD
QPRT
CDA
ATRN
MAGT1
DECR1
TEF
DDAH1
MARVELD2
HSD17B4
RNFT1
PROS1
PTPRF
KAT2B
METTL7A
NHSL1
GPN3
CERS4
LOC729970
SFXN5
AJUBA
PXDC1
TMOD1
ZNRF2
ZCCHC14
TMED6
SOWAHC
FNIP2
DPYD
CHRD
GRPEL1
MMAA
EFHD1
TST
PIK3R1
CEBPG
ACSS2
PSD4
SH3D19
UBE2QL1
MAN1A1
LNX2
MT1E
LINC01127
TMEM192
AK3
KIAA1671
MTUS1
COBL
SLC28A1
KIAA0895
NR5A2
LMBRD2
ENOSF1
ACO1
RAB33B
ACOT4
GFM2
ZBED6CL
PEX5
ALS2
PEBP1
ALPK2
TTPAL
SYT7
PAICS
RALGAPA2
SNX4
ACBD5
STRN3
LIN7C
TMEM41B
SIM1
SLC6A16
KDELR2
USP6NL
TLN2
NFIL3
PPP4R2
CNIH1
LOC100505570
CHDH
MCFD2
MT1HL1
DSP
PEX11A
MPC2
CAAP1
ATOH7
SMIM13
NRTN
CGN
FGFR1OP
SCLY
CAMK2N1
FITM1
C16orf70
DERA
CYP4F11
OPLAH
CRAT
TVP23B
VKORC1L1
LYNX1
TDRP
C12orf29
A2M
SLC25A4
DENND2C
MSRB1
TCAIM
SRSF10
LRRC31
HIVEP1
SHROOM2
PRPSAP1
CYP4F12
MTHFD2L
NT5E
EPM2A
MOCS2
FH
TACO1
ADRB2
CRADD
LMAN1
NUDT6
PEX3
ATPAF1
NR1H4
APOC1
PLXNB1
HIGD1A
SLC46A1
AGPAT2
PAPSS2
TGDS
MT2A
ARHGEF10L
CEP70
COG3
LMBRD1
DEPTOR
GLRX5
SCARB1
DNAJB9
ATG2B
RALGPS2
CACNB2
SREBF1
CAPN7
SLITRK3
HACL1
ABCB10
RAB11B-AS1
STARD5
ILDR2
PRKAA1
ACTRT3
HIPK2
BHLHE40
NRBF2
RABEPK
SHH
ELL2
SHROOM1
RNF103
HSBP1L1
HSPE1
KIF1B
LDHA
SHMT1
C1D
HIST1H2BC
SDC4
ZDHHC9
ASAH2B
ELFN1
ZBTB21
RTKN
FANCC
PCBD2
BLNK
MCCC1
GPR37
NDUFAF6
GCNT2
CES5A
POLR3B
STBD1
INHBC
RIPK4
MTCH2
SGK2
KCNJ3
CCDC85C
MRPL46
ETFA
RHOU
ANO5
TRMT11
GPC6
COQ8A
FAM20C
MFSD9
TTC6
VPS37A
DRAIC
